# Supplementary material for: Integrating multi-omics data reveals function and therapeutic potential of deubiquitinating enzymes
Source: eLife. 2022 Jun 23;11:e72879. doi: 10.7554/eLife.72879 (PMC9225015; doi:10.7554/eLife.72879)
Supplement: Supplementary file 2. [file elife-72879-supp2.txt]

pathway	pval	padj	log2err	ES	NES	size	leadingEdge	cellline_treatment	perturbation	cellline
HALLMARK_TNFA_SIGNALING_VIA_NFKB	0.000132884473291376	0.0988226616278658	0.518848077743792	0.596622862612727	2.0102366756511	35	50486 2919 1437 5054 5806 5329 5328 4792 490 3491 330	MDAMB231_COPS5	COPS5	MDAMB231
GO_RIBOSOMAL_LARGE_SUBUNIT_BIOGENESIS	0.00020609522758679	0.0988226616278658	0.518848077743792	0.563976603494708	1.96756491801118	39	51491 51154 23560 55003 14 26156 9045 6134 6152 4809 285855 4869 51187 3692 6175 51121 6136 10969 6122 220064 6147 6165	MDAMB231_COPS5	COPS5	MDAMB231
GO_ORGANELLE_FISSION	0.000204434063971886	0.0988226616278658	0.518848077743792	-0.478773190794348	-1.91266478998269	73	652 4288 664 55143 891 7153 23636 332 9133 27243 1164 8243 10096 29082 11065 65018 10592 9555 55737 1062 10983 811 3837 991 5037 54998 9055 10051 9232 1063	MDAMB231_COPS5	COPS5	MDAMB231
GO_CALCIUM_ION_BINDING	4.54782280548299e-05	0.0872272414091637	0.557332238758646	-0.511567871472013	-1.94777380758864	57	6273 11261 6284 5167 976 826 8826 3241 824 6277 7057 6275 6281 147968 10627 87 813 5955 811	MDAMB231_COPS5	COPS5	MDAMB231
HALLMARK_TNFA_SIGNALING_VIA_NFKB	3.96383690466143e-17	1.54867107865122e-13	1.06720998682811	0.659020638033497	2.80694596357543	102	2920 1437 2919 330 3383 8942 6648 5806 597 4794 3624 10135 4792 3604 7127 10318 8878 10938 50486 19 10957 5966 694 960 1026 5791 6515 1435 1839 23645 7071 5054 1316 329 1847	MDAMB231_CYLD	CYLD	MDAMB231
GO_CYTOKINE_ACTIVITY	2.81704051350266e-08	1.37577216078186e-05	0.73376198835648	0.730688880665543	2.44235419625445	31	3576 2920 1437 2919 9966 3624 9518 10135 1435 8743	MDAMB231_CYLD	CYLD	MDAMB231
KEGG_CYTOKINE_CYTOKINE_RECEPTOR_INTERACTION	1.02455386918242e-07	3.33577663907976e-05	0.704975715167238	0.652700018850377	2.38306200965059	43	3576 2920 1437 2919 9966 3624 3604 8793 7048 1435 8743 8797 3454 658 92 3572 3597	MDAMB231_CYLD	CYLD	MDAMB231
HALLMARK_INFLAMMATORY_RESPONSE	1.67707449447704e-08	1.29210533159604e-05	0.73376198835648	0.592571319843498	2.37567502574171	70	3576 3383 9966 3624 10135 4792 3604 19 2015 3732 11047 1026 5791 1435 1839 196 5054 55829 8743 1316 6004 3454 92 2069 6717 9034 490 6541 3269 2152 133 6352 5329 1317 7439	MDAMB231_CYLD	CYLD	MDAMB231
GO_RECEPTOR_REGULATOR_ACTIVITY	8.26295950668765e-09	8.07084569815717e-06	0.747739663149885	0.571895806203468	2.34827563717295	78	3576 2920 1437 2919 9966 3624 6289 9518 10135 6288 1435 1839 10435 100462981 8743 100462983 1314 9135 100462977 2202 6781 100463486 7837 4043 7873 2069 3084 10447 29937 182 10673	MDAMB231_CYLD	CYLD	MDAMB231
GO_NEUTROPHIL_MIGRATION	1.88533867624832e-06	0.000491067880540146	0.643551836150722	0.705126317677523	2.30585457760612	27	3576 2920 2919 6288 23604 9750 1525 101 5880 972 5879 4354 84522 9353	MDAMB231_CYLD	CYLD	MDAMB231
GO_GRANULOCYTE_MIGRATION	3.60347438197995e-06	0.000703938720519783	0.627256739718528	0.663216096658552	2.27812732221856	34	3576 2920 2919 6288 23604 9750 1435 1525 101 3735 5880 972 5879 4354 84522 79647 9353	MDAMB231_CYLD	CYLD	MDAMB231
KEGG_NOD_LIKE_RECEPTOR_SIGNALING_PATHWAY	6.07246326143009e-06	0.000949004558496295	0.610526878385931	0.698653343294369	2.22131229471368	25	3576 2920 2919 330 4792 6300 22900 329 5602 841	MDAMB231_CYLD	CYLD	MDAMB231
GO_LEUKOCYTE_MIGRATION	2.32942546908784e-08	1.30015218681803e-05	0.73376198835648	0.505266040450204	2.20243605911172	116	3576 2920 2919 3383 8793 6288 23604 80024 4312 9750 54795 960 8976 1435 5054 1652 481 1525 4072 101 3735 5880 972 3673 5879 8797 4354 5781 3688 1398 1399 84522 7525 79647 9353	MDAMB231_CYLD	CYLD	MDAMB231
GO_CYTOKINE_RECEPTOR_BINDING	2.06489438104906e-06	0.000504221396672418	0.627256739718528	0.540116937268162	2.15526741670693	68	3576 2920 1437 2919 9966 3624 9518 8737 637 7048 1435 1652 8743 3716 92 7837 3572 841 161742 9034 6386 2885 10673 8837 8772 4088	MDAMB231_CYLD	CYLD	MDAMB231
GO_LEUKOCYTE_CHEMOTAXIS	3.83240864518752e-06	0.00071301050365465	0.610526878385931	0.563330753141572	2.1464763708827	57	3576 2920 2919 6288 23604 80024 9750 54795 1435 5054 1652 1525 101 3735 5880 972 5879 4354 79647 9353	MDAMB231_CYLD	CYLD	MDAMB231
GO_REGULATION_OF_NECROTIC_CELL_DEATH	2.34914087838547e-05	0.0027090518458787	0.575610261071129	0.737952999426367	2.12321508942554	18	330 8737 291 329 2495 841 10105 8837 23593 8772 706	MDAMB231_CYLD	CYLD	MDAMB231
GO_CELL_CHEMOTAXIS	4.07386820330603e-06	0.000723481957741667	0.610526878385931	0.52139458860581	2.12074171497624	75	3576 2920 2919 6289 6288 23604 80024 9750 54795 1435 1839 5054 1652 1525 101 3735 5880 972 5879 4354 1398 1399 79647 9353	MDAMB231_CYLD	CYLD	MDAMB231
GO_MYELOID_LEUKOCYTE_MIGRATION	2.35750608548441e-05	0.0027090518458787	0.575610261071129	0.569309032847996	2.10834303595663	49	3576 2920 2919 6288 23604 9750 1435 5054 1652 1525 101 3735 5880 972 5879 4354 84522 79647 9353	MDAMB231_CYLD	CYLD	MDAMB231
GO_INFLAMMATORY_RESPONSE	1.98429280511293e-08	1.29210533159604e-05	0.73376198835648	0.448242705927424	2.095926177144	169	3576 2920 2919 330 3383 5806 6289 10135 4792 10318 6288 64332 55848 5966 960 8773 1435 3077 5054 55829 1652 11221 11343 55773 329 101 3735 837 7301 3673 5879 9536 658 3572 3725 66005 27250 3661 6556 9034 201294 5687 11334 2149 4088 1773 3269 27202 79155 2152 1535 54899 133 9867 26060 6352	MDAMB231_CYLD	CYLD	MDAMB231
GO_RESPONSE_TO_CHEMOKINE	0.000115352348538311	0.00726905847966423	0.538434096309916	0.736022333184393	2.08462733789958	17	3576 2920 2919 9750 10519 9353 9034 7737 6352 7852 387 6091	MDAMB231_CYLD	CYLD	MDAMB231
KEGG_NATURAL_KILLER_CELL_MEDIATED_CYTOTOXICITY	8.32549086712112e-05	0.00625532554189273	0.538434096309916	0.604406315334862	2.07611749416673	34	1437 3383 8793 80328 637 6452 8743 5880 5879 8797 3454 5781 3384	MDAMB231_CYLD	CYLD	MDAMB231
GO_OVULATION_CYCLE	0.0001569664771202	0.00876097180155175	0.518848077743792	0.668986480635099	2.05839240500103	23	5806 3624 8879 7301 408 658 2069 9353 23394 3309	MDAMB231_CYLD	CYLD	MDAMB231
KEGG_EPITHELIAL_CELL_SIGNALING_IN_HELICOBACTER_PYLORI_INFECTION	0.000184269555962424	0.00959921540193587	0.518848077743792	0.588744135107551	2.03636525714087	35	3576 2919 4792 6300 1839 537 5879 535 5602 5781 7082 3725	MDAMB231_CYLD	CYLD	MDAMB231
KEGG_RIG_I_LIKE_RECEPTOR_SIGNALING_PATHWAY	0.000120453916557981	0.00727170043532191	0.538434096309916	0.638910535378841	2.03136482646322	25	3576 4792 9641 8737 6300 5602 841 3661 1654 8772	MDAMB231_CYLD	CYLD	MDAMB231
REACTOME_CLASS_A_1_RHODOPSIN_LIKE_RECEPTORS	0.000122839065454632	0.00727170043532191	0.518848077743792	0.638728117364206	2.03078484300995	25	3576 2920 2919 6288 6752 5032 1889 9034 2149 3269 27202 57486 6352	MDAMB231_CYLD	CYLD	MDAMB231
GO_OVULATION_CYCLE_PROCESS	0.00044401601218515	0.0171759461347265	0.49849310876659	0.729205043482959	2.02036244810803	15	5806 3624 8879 408 658 2069 9353 3309	MDAMB231_CYLD	CYLD	MDAMB231
GO_T_CELL_ACTIVATION_INVOLVED_IN_IMMUNE_RESPONSE	0.000233146079409022	0.0111216595554218	0.518848077743792	0.682149285131412	2.01902339354294	19	3383 64332 4179 5873 6778 54518 7248 6556	MDAMB231_CYLD	CYLD	MDAMB231
GO_CYTOKINE_MEDIATED_SIGNALING_PATHWAY	3.08375949413107e-10	6.02412417178505e-07	0.814035837847908	0.409948245271537	2.01277970500613	279	3576 2920 1437 2919 330 3383 9966 6648 4792 3604 9641 8878 8737 6288 4312 2634 960 8358 23291 1026 1435 51447 22900 8904 1460 6810 149951 10197 1316 329 10519 9049 6778 3735 837 972 23198 7316 5706 3454 9125 3716 3313 5781 7837 3688 1398 3572 3429 5707 841 1399 84522 27250 2069 3597 3661 5704 9353 5721 84888 5718 9034 7737 153222 5371 2885 10673 5687 9861 861 55854 8772 3430 3320 79155 5695 2152 …	MDAMB231_CYLD	CYLD	MDAMB231
REACTOME_TNFR2_NON_CANONICAL_NF_KB_PATHWAY	4.97669730865782e-05	0.00459733688620537	0.557332238758646	0.521462157034112	1.99995635314249	58	330 9966 3604 23291 10197 329 23198 7316 5706 5707 5704 5721 5718 10673 5687 9861 5695 7311 5708 5714 5720 5693	MDAMB231_CYLD	CYLD	MDAMB231
GO_REGULATION_OF_SIGNALING_RECEPTOR_ACTIVITY	5.68198207751239e-06	0.00092497933236837	0.610526878385931	0.468024058529244	1.99908648406246	105	3576 2920 1437 2919 9966 3624 9518 10135 54206 1435 1839 3077 10435 5054 100462981 8743 8202 100462983 1314 9135 100462977 2202 6781 100463486 3688 4043 7873 2069 3084 10447 29937 182 10673	MDAMB231_CYLD	CYLD	MDAMB231
GO_REGULATION_OF_LEUKOCYTE_MIGRATION	4.85708321879285e-05	0.00459733688620537	0.557332238758646	0.52440080194676	1.99814038905804	57	3576 3383 23604 80024 9750 8976 1435 5054 1652 101 3735 5880 972 3673 5879 4354 1398 1399 79647 9353	MDAMB231_CYLD	CYLD	MDAMB231
GO_RESPONSE_TO_MOLECULE_OF_BACTERIAL_ORIGIN	7.20198437517465e-06	0.00104215381310398	0.610526878385931	0.468351833393122	1.98740152632362	94	3576 2920 1437 2919 3383 4792 19 25819 22900 5054 23328 55829 11221 8915 1019 3454 9536 841 3725 27250 3661 6556	MDAMB231_CYLD	CYLD	MDAMB231
GO_REGULATION_OF_LIPID_STORAGE	0.000493658617316745	0.0187254778432672	0.477270815362862	0.701604998977308	1.98714752981373	17	4792 9641 10938 19 158219	MDAMB231_CYLD	CYLD	MDAMB231
REACTOME_ACTIVATION_OF_NF_KAPPAB_IN_B_CELLS	0.000189404899601981	0.00961045380188232	0.518848077743792	0.524573589877447	1.98275232379256	52	4794 4792 5966 23291 8915 10197 23198 7316 5706 5707 5704 5721 5718 5687 9861 5695 7311 5708 5714 5720 5693	MDAMB231_CYLD	CYLD	MDAMB231
REACTOME_PEPTIDE_LIGAND_BINDING_RECEPTORS	0.000404807633719159	0.0159755901509167	0.49849310876659	0.664551105377001	1.96693635426519	19	3576 2920 2919 6288 6752 1889 9034 2149 27202 57486 6352	MDAMB231_CYLD	CYLD	MDAMB231
GO_ENDOPLASMIC_RETICULUM_UNFOLDED_PROTEIN_RESPONSE	5.05977696715718e-05	0.00459733688620537	0.557332238758646	0.489526084695508	1.96525440694618	71	3576 55033 10551 1491 27230 10525 6734 23645 10130 9217 55829 79139 10113 55161 90993 55298 3309 153222 1649 22926 80279 10488 3068 7415 9570 5611 1965 6782 5770 7494 37 58477 595	MDAMB231_CYLD	CYLD	MDAMB231
HALLMARK_KRAS_SIGNALING_UP	0.000121925540459369	0.00727170043532191	0.538434096309916	0.512280213521066	1.95177098681593	56	1437 330 3624 50486 1520 1839 23645 2745 1848 101 6004 58155 3673 7813 3486 54462 2069 51199 84869 10103 55339 2791 10806 2048 1438 5328 5329 5936	MDAMB231_CYLD	CYLD	MDAMB231
REACTOME_DOWNSTREAM_SIGNALING_EVENTS_OF_B_CELL_RECEPTOR_BCR	0.000138609295324715	0.0079639193652009	0.518848077743792	0.501253022298404	1.93959450222442	60	4794 4792 5966 23291 8915 10197 23198 7316 5706 5707 5704 5721 5718 5687 9861 5695 7311 5708 5714 5720 5693 4775	MDAMB231_CYLD	CYLD	MDAMB231
REACTOME_REGULATED_NECROSIS	0.00135243487026836	0.0364411244009551	0.45505986738723	0.69999381492416	1.9394287384872	15	330 8737 197259 8743 329 7316 8797 841 8837 8772 7311	MDAMB231_CYLD	CYLD	MDAMB231
GO_HUMORAL_IMMUNE_RESPONSE	0.000812592515794602	0.0261332824047438	0.477270815362862	0.583793770451909	1.93103616174982	30	3576 2920 2919 5452 4179	MDAMB231_CYLD	CYLD	MDAMB231
GO_T_CELL_MEDIATED_IMMUNITY	0.000918148484116923	0.0280271255643965	0.477270815362862	0.59041256840201	1.93072572870351	27	3383 80328 5819 54795 3077 4179 5873 23180 7264 6556 182 8772	MDAMB231_CYLD	CYLD	MDAMB231
GO_REGULATION_OF_PROTEIN_MATURATION	0.00176977144317699	0.0451927910358986	0.45505986738723	0.586812766839701	1.92730784512356	29	330 6659 55848 22900 5054 329 51098 101	MDAMB231_CYLD	CYLD	MDAMB231
KEGG_VIRAL_MYOCARDITIS	0.00115909916701943	0.0332985326878302	0.45505986738723	0.628531664505319	1.91849150695028	22	3383 637 1525 5880 5879 8672 841	MDAMB231_CYLD	CYLD	MDAMB231
GO_CELLULAR_RESPONSE_TO_TOPOLOGICALLY_INCORRECT_PROTEIN	5.56450581690476e-05	0.00475510841629687	0.557332238758646	0.452224304649037	1.91584544105288	91	3576 55033 10551 1491 55139 27230 10525 6734 23645 10130 9217 55829 202052 10133 79139 10113 55161 90993 3313 55284 55298 3309 153222 8452 1649 22926 80279 10488 3068 7415 9570 5611 1965 6782 5770 7494 37 58477 6388 595	MDAMB231_CYLD	CYLD	MDAMB231
GO_REGULATION_OF_GRANULOCYTE_CHEMOTAXIS	0.000512112617513773	0.0187316025434729	0.477270815362862	0.664429480832458	1.91167554120555	18	3576 23604 9750 1435 3735 5880 972 5879 4354 79647 9353	MDAMB231_CYLD	CYLD	MDAMB231
REACTOME_ABC_TRANSPORTER_DISORDERS	0.000559722701295548	0.0200627210455202	0.477270815362862	0.502238850140934	1.89833279149353	52	19 10613 6400 10197 79139 23198 7316 5706 5707 5826 5704 5721 5718 5687 9861 7415 5695 7311 5708 5714 5720 5693	MDAMB231_CYLD	CYLD	MDAMB231
GO_NECROTIC_CELL_DEATH	0.00254074112962148	0.056082912957238	0.431707695803346	0.577129815378386	1.89550548946616	29	330 8737 197259 291 329 2495 841 3661 10105 8837 23593 8772 706	MDAMB231_CYLD	CYLD	MDAMB231
GO_TUMOR_NECROSIS_FACTOR_MEDIATED_SIGNALING_PATHWAY	6.61436504238655e-05	0.00538381754595921	0.538434096309916	0.458976401853329	1.89529622002595	81	330 9966 4792 3604 8737 22900 8904 149951 10197 329 3735 837 23198 5706 5707 841 5704 5721 84888 5718 10673 5687 9861 5695 5708 8887 5714 5720 5693	MDAMB231_CYLD	CYLD	MDAMB231
GO_INTERLEUKIN_8_PRODUCTION	0.00191371553528906	0.0473220670656605	0.45505986738723	0.634008437174606	1.89239133989448	20	8737 5054 307 8915 408 56957 2149 1649 8772 27202	MDAMB231_CYLD	CYLD	MDAMB231
KEGG_TOLL_LIKE_RECEPTOR_SIGNALING_PATHWAY	0.00295478079041791	0.0614078459074592	0.431707695803346	0.571837997305577	1.87812522260247	29	3576 4792 9641 8737 6300 5879 5602 3454 841 3725 3661	MDAMB231_CYLD	CYLD	MDAMB231
GO_POSITIVE_REGULATION_OF_LIPID_LOCALIZATION	0.000742788705422034	0.0246546590600332	0.477270815362862	0.651793693404224	1.87532025224371	18	4792 9641 10938 19 9388 27166	MDAMB231_CYLD	CYLD	MDAMB231
GO_PROGRAMMED_NECROTIC_CELL_DEATH	0.00210600494050475	0.0501717152594638	0.431707695803346	0.612793898492416	1.87045451511807	22	330 8737 197259 291 329 841 3661 10105 8837 8772	MDAMB231_CYLD	CYLD	MDAMB231
GO_INTERLEUKIN_1_BETA_PRODUCTION	0.00241711197523545	0.0546233795823161	0.431707695803346	0.625537873961519	1.86710836331469	20	10626 19 54206 3098 22900 3140 5371 2149 4088	MDAMB231_CYLD	CYLD	MDAMB231
HALLMARK_IL2_STAT5_SIGNALING	0.0001134648347021	0.00726732965870662	0.538434096309916	0.452167185317704	1.86509981780014	80	1437 9144 2184 3604 64332 960 6515 1435 158219 196 130589 307 8743 8202 1316 6004 10075 5033 7371	MDAMB231_CYLD	CYLD	MDAMB231
GO_POSITIVE_REGULATION_OF_LEUKOCYTE_MIGRATION	0.000674662201738589	0.0229209149755884	0.477270815362862	0.507728491081263	1.86489685347328	44	3576 3383 23604 9750 1435 5054 101 3735 5880 972 3673 5879	MDAMB231_CYLD	CYLD	MDAMB231
REACTOME_GPCR_LIGAND_BINDING	0.000774618487514344	0.0254322221068785	0.477270815362862	0.515000257193003	1.85644114829873	41	3576 2920 2919 6288 2015 6752 5032 2782 1889 9034 2149 2791 3269 27202 57486 133 6352	MDAMB231_CYLD	CYLD	MDAMB231
GO_LIPID_STORAGE	0.00138465000007545	0.036801547961189	0.45505986738723	0.583230074725404	1.85433326565856	25	4792 9641 10938 19 158219 79068 2760	MDAMB231_CYLD	CYLD	MDAMB231
GO_CELLULAR_RESPONSE_TO_BIOTIC_STIMULUS	0.000414677339690838	0.016201443661721	0.49849310876659	0.458929173616198	1.85244092913241	73	3576 2920 1437 2919 3383 4792 19 22900 5054 23328 55829 8915	MDAMB231_CYLD	CYLD	MDAMB231
GO_POSITIVE_REGULATION_OF_HORMONE_SECRETION	0.000941022422882565	0.0285005783426526	0.477270815362862	0.522951282734183	1.84986067887021	38	3624 6659 27230 54795 3077 6810 6664 408 5781 6717	MDAMB231_CYLD	CYLD	MDAMB231
KEGG_CHEMOKINE_SIGNALING_PATHWAY	0.000837168409083293	0.0265920079210441	0.477270815362862	0.493558193567096	1.84017852601622	50	3576 2920 2919 4792 8976 56288 5880 408 5879 2782 9475 1398 1399	MDAMB231_CYLD	CYLD	MDAMB231
GO_POSITIVE_REGULATION_OF_RESPONSE_TO_EXTERNAL_STIMULUS	0.000188242818396863	0.00961045380188232	0.518848077743792	0.445111324915035	1.83804179952545	81	3576 4792 10318 23604 64332 9750 1435 5054 23328 1652 6810 101 3735 10133 5880 972 3673 5879 3572 27250 79647 9353	MDAMB231_CYLD	CYLD	MDAMB231
GO_NIK_NF_KAPPAB_SIGNALING	0.000224407926538461	0.0110982502403262	0.518848077743792	0.436210074403319	1.83490678154767	89	330 9966 4792 9641 5966 23291 8904 23328 10197 329 23198 8797 5706 23405 5707 27250 5704 5721 5718 5687 9861 56672 7105 5695 5494 5708 5714 5720 5693 387	MDAMB231_CYLD	CYLD	MDAMB231
REACTOME_ANTIGEN_PROCESSING_CROSS_PRESENTATION	0.000534422015786252	0.0193332112562675	0.477270815362862	0.470956664453572	1.83425239949044	61	8773 1520 6810 10197 3693 23198 1514 7316 5706 5707 5704 10952 5721 5718 5687 9861 5695 1535 7311 5708 5714 5720 5693	MDAMB231_CYLD	CYLD	MDAMB231
GO_GROWTH_FACTOR_ACTIVITY	0.0019647864297579	0.0476592209206835	0.431707695803346	0.52423887474604	1.82551620106937	36	1437 2919 3624 9518 1435 1839 9135 2202 7873 2069 3084 29937 182	MDAMB231_CYLD	CYLD	MDAMB231
GO_ACTIVATION_OF_CYSTEINE_TYPE_ENDOPEPTIDASE_ACTIVITY_INVOLVED_IN_APOPTOTIC_PROCESS	0.00119564468176553	0.0335402043383081	0.45505986738723	0.499469156063698	1.82360339578984	43	9966 8737 637 9131 22900 8743 837 8797 841 5371 2149 8772 4088 7415 2152 56616 10016 6091 8795 4824	MDAMB231_CYLD	CYLD	MDAMB231
GO_MYD88_INDEPENDENT_TOLL_LIKE_RECEPTOR_SIGNALING_PATHWAY	0.0056957765291504	0.0900947323861967	0.407017918923954	0.657393283680744	1.82139813192069	15	330 9641 8737 329 7316 841 3661 8772 7311 10010	MDAMB231_CYLD	CYLD	MDAMB231
GO_MAINTENANCE_OF_LOCATION	7.64222234108285e-05	0.00597163253732214	0.538434096309916	0.417889628705302	1.82017760983991	115	4794 4792 4052 9641 10938 80024 19 54832 57120 3098 158219 51490 9913 11079 5552 8733 2495 6717 3309 84959 79068 5371 23568 5331 2149 55171 1649 2760 55636 148867 1535 706 2316 79085 11124	MDAMB231_CYLD	CYLD	MDAMB231
GO_EXOGENOUS_PROTEIN_BINDING	0.0048796206809198	0.0828142505494562	0.407017918923954	0.553553313053542	1.81807162902723	29	3383 5819 4179 1525 7301 3693 3673 3688	MDAMB231_CYLD	CYLD	MDAMB231
GO_TRANSMEMBRANE_SIGNALING_RECEPTOR_ACTIVITY	0.000303390827235457	0.0130258017803179	0.49849310876659	0.425095748121321	1.817752968485	97	3383 8793 4052 19 2015 960 7048 5791 5361 4074 7301 972 3673 6752 8797 2202 5032 3454 658 92 3572 1140 3597 3140 9034 2149 390199 3269 27202 2152 5792 2048 1438 3824 7436 7852 57085 6091 27197 6272 27297	MDAMB231_CYLD	CYLD	MDAMB231
GO_ADAPTIVE_IMMUNE_RESPONSE	0.000267194067040647	0.0119991634474461	0.49849310876659	0.439792740952238	1.81607924973013	81	3383 80328 64332 5819 2015 5452 54795 1520 3077 11221 4179 8915 5873 6778 2956 972 23180 1514 64421 7248 3572 7264 6556 11119 182 56957 201294 10673	MDAMB231_CYLD	CYLD	MDAMB231
GO_POSITIVE_REGULATION_OF_MUSCLE_CELL_DIFFERENTIATION	0.00370895507046115	0.0713836820704026	0.431707695803346	0.554789460634478	1.8142335427575	27	6648 9518 10938 1491 9750 6300	MDAMB231_CYLD	CYLD	MDAMB231
GO_REGULATION_OF_MYELOID_CELL_DIFFERENTIATION	0.000566477372169543	0.0201202463006037	0.477270815362862	0.431978120554543	1.81004723272239	87	1437 6988 3624 4792 1387 8737 8358 1435 7071 3276 10519 537 972 9757 10398 3313 58508 92 23543 841 3725 84959 182 84661 1385 861 8772 3692	MDAMB231_CYLD	CYLD	MDAMB231
GO_INTERLEUKIN_1_PRODUCTION	0.00186878648750351	0.0466131143102485	0.45505986738723	0.568847393314598	1.80860468315707	25	6288 10626 19 54206 3098 22900 3140 5371 2149 4088	MDAMB231_CYLD	CYLD	MDAMB231
GO_REGULATION_OF_LEUKOCYTE_CHEMOTAXIS	0.00217844722754069	0.0512722489036234	0.431707695803346	0.515054215333284	1.80644005330106	37	3576 23604 80024 9750 1435 5054 1652 3735 5880 972 5879 4354 79647 9353	MDAMB231_CYLD	CYLD	MDAMB231
GO_REGULATION_OF_CELL_KILLING	0.00468230009312583	0.0805891914706723	0.407017918923954	0.636583712907178	1.80298851129489	17	3383 80328 5819 1398 8772 1773 3916 8417 2597	MDAMB231_CYLD	CYLD	MDAMB231
GO_OVARIAN_FOLLICLE_DEVELOPMENT	0.00389615342557192	0.0724870068271881	0.431707695803346	0.596266350399738	1.79731293299341	21	3383 5806 3624 408 9757 8890 658 2069	MDAMB231_CYLD	CYLD	MDAMB231
GO_CYTOKINE_PRODUCTION	3.6002396310784e-06	0.000703938720519783	0.627256739718528	0.369417016115627	1.79486184430115	235	1437 330 3624 10643 1387 4052 9641 8737 6288 10626 89795 19 5966 54795 54206 3098 3077 22900 5054 55829 1652 4179 307 8915 55773 329 6778 101 55353 3735 408 972 23180 5879 5552 23405 5781 9475 3572 10622 66005 27250 2069 3661 6556 3140 11119 9246 10644 1654 5371 56957 11334 2149 1649 1385 861 8772 55612 4088 7528 7105 27202 170506 1535 706 824 26060	MDAMB231_CYLD	CYLD	MDAMB231
GO_EXTERNAL_SIDE_OF_PLASMA_MEMBRANE	0.00140328609482627	0.0368105930523279	0.45505986738723	0.456480226130684	1.7933148856262	63	3383 3604 80328 19 2015 7048 3077 972 3673 1889 3688 3572 2936 3597 3140 11119 9034 8754 2152 3916 824 1438 3824 7852 3682	MDAMB231_CYLD	CYLD	MDAMB231
GO_ACYLGLYCEROL_METABOLIC_PROCESS	0.00477360955376212	0.0818004058181956	0.407017918923954	0.600448936570369	1.7922227859906	20	51141 137964 11343 6400 22863 5781 160851 79718 1374 256356 80025 8527 3638 2876 847	MDAMB231_CYLD	CYLD	MDAMB231
GO_REGULATION_OF_VASCULATURE_DEVELOPMENT	0.000194202999555743	0.00972757845210628	0.518848077743792	0.421921405373299	1.79125308969533	93	3576 6648 1491 694 7048 5054 55109 23328 7453 55662 9146 10519 6667 10553 3716 90993 9475 3688 22905 161742 27250 5230 5371 8837 861 339123 2152 133 7494 7424 9693 10016 5578 4775 387 54583	MDAMB231_CYLD	CYLD	MDAMB231
GO_MACROPHAGE_ACTIVATION	0.00543145322918139	0.0870348912574992	0.407017918923954	0.631256813701496	1.78790119775869	17	1437 10135 3735 972 3725 23210 6556 79155 9867	MDAMB231_CYLD	CYLD	MDAMB231
HALLMARK_EPITHELIAL_MESENCHYMAL_TRANSITION	0.000586994695417	0.0204766810267341	0.477270815362862	0.426572749858981	1.78611883838648	85	3576 2919 3918 7980 5806 3624 4312 960 5054 1314 3693 7168 3673 3486 10085 10398 3688 3725 5352 9353 6303	MDAMB231_CYLD	CYLD	MDAMB231
GO_CELLULAR_RESPONSE_TO_KETONE	0.0019280625290454	0.0473769830250339	0.45505986738723	0.50336064069697	1.78056176026161	38	3383 9131 5562 231 54206 196 8751 1019 114907 54541 2782 9475 9101 2230 490 8837 5106 1978 8644	MDAMB231_CYLD	CYLD	MDAMB231
REACTOME_DDX58_IFIH1_MEDIATED_INDUCTION_OF_INTERFERON_ALPHA_BETA	0.00302667312689035	0.0622379574040031	0.431707695803346	0.507661991431537	1.78051344413731	37	4792 1387 9641 8737 6288 7316 841 3661 9246 8772 7311 10010 8887	MDAMB231_CYLD	CYLD	MDAMB231
GO_REGULATION_OF_EXTRINSIC_APOPTOTIC_SIGNALING_PATHWAY	0.000964170870463002	0.0285379969007496	0.477270815362862	0.437291685124944	1.773959536256	74	1437 3383 3624 8737 50486 637 5054 6810 8915 8743 10197 2140 8797 658 841	MDAMB231_CYLD	CYLD	MDAMB231
GO_MOLECULAR_TRANSDUCER_ACTIVITY	1.44169733135621e-05	0.0018170037011641	0.593325476396405	0.378213373377805	1.77373657078777	182	3383 8812 3604 8793 4052 5819 19 2015 960 7048 5562 5791 196 55829 23534 5361 11231 4179 4074 7301 3693 79139 972 3673 1019 6752 8797 1025 2202 5032 3454 1939 11214 658 92 10544 3688 3572 1140 23210 3597 51422 3140 890 9034 164091 2149 390199 4088 3269 27202 2152 5792 706 4087 2048 728642 1438 8065 5329 6720 3824 7436 7852 57085 6385 6091 27197 6272 27297	MDAMB231_CYLD	CYLD	MDAMB231
GO_MAINTENANCE_OF_PROTEIN_LOCATION	0.00140383372531274	0.0368105930523279	0.45505986738723	0.46761693089031	1.76444720824154	54	4794 4792 4052 54832 57120 3098 9913 11079 5552 8733 6717 3309 5371 23568 706 2316 11124	MDAMB231_CYLD	CYLD	MDAMB231
GO_PROTEASOME_ACCESSORY_COMPLEX	0.00338475491333295	0.0681661724040816	0.431707695803346	0.562885864760898	1.76321660503134	24	11047 10197 5706 5707 5704 5721 5718 9861 5708 5714 5720 10213 5705	MDAMB231_CYLD	CYLD	MDAMB231
GO_REGULATION_OF_MYELOID_LEUKOCYTE_DIFFERENTIATION	0.00543550383077292	0.0870348912574992	0.407017918923954	0.509710860077259	1.76300267765573	35	6988 3624 8737 1435 7071 537 972 841 3725 84959 1385 861 8772	MDAMB231_CYLD	CYLD	MDAMB231
GO_RESPONSE_TO_TUMOR_NECROSIS_FACTOR	0.000154884292291458	0.00876097180155175	0.518848077743792	0.40048733020871	1.76108160002338	125	3576 330 3383 9966 4792 3604 8737 2634 22900 8904 149951 10197 329 10519 3735 837 23198 5706 5707 841 5704 5721 84888 5718 10673 5687 9861 8754 5695 1535 6352 10010 5708 8887 5714 5720 5609 5693 27242 4824 672 8692 114769 54469 2950 207 10213	MDAMB231_CYLD	CYLD	MDAMB231
GO_POSITIVE_REGULATION_OF_VASCULATURE_DEVELOPMENT	0.00153055285990235	0.0396017882360165	0.45505986738723	0.461854170447496	1.75981704909698	57	3576 6648 1491 694 7048 5054 55109 23328 55662 10519 6667 3716 3688 8837 861 339123 2152 133 7494 7424 9693 10016 5578	MDAMB231_CYLD	CYLD	MDAMB231
REACTOME_POST_TRANSLATIONAL_MODIFICATION:_SYNTHESIS_OF_GPI_ANCHORED_PROTEINS	0.00629437061669075	0.0955104971322517	0.407017918923954	0.589418305896484	1.75929850811528	20	80328 128869 8733 5281 94005 54965 8813 23556 22854 5329 257194 1368 10026 8818	MDAMB231_CYLD	CYLD	MDAMB231
REACTOME_DEFECTIVE_CFTR_CAUSES_CYSTIC_FIBROSIS	0.00230125930158897	0.0535179767339768	0.431707695803346	0.470949196638681	1.75588331790358	50	10613 6400 10197 79139 23198 7316 5706 5707 5704 5721 5718 5687 9861 7415 5695 7311 5708 5714 5720 5693 27248 10213 5705 5684	MDAMB231_CYLD	CYLD	MDAMB231
REACTOME_REGULATION_OF_TNFR1_SIGNALING	0.00378331993023217	0.07178759561379	0.431707695803346	0.608597356661916	1.75103711490235	18	330 8737 329 7316 841 84888 56957 7311 8887	MDAMB231_CYLD	CYLD	MDAMB231
KEGG_GLYCEROLIPID_METABOLISM	0.00378331993023217	0.07178759561379	0.431707695803346	0.608383712163152	1.75042242369044	18	231 137964 9388 217 11343 8612 160851 2717 10327 501	MDAMB231_CYLD	CYLD	MDAMB231
REACTOME_SIGNALING_BY_INTERLEUKINS	8.11230009837434e-06	0.00109292263739133	0.593325476396405	0.360222115917824	1.75018719530765	235	3576 2920 1437 2919 3383 6648 4792 8878 6288 4312 9462 23291 1026 1435 1839 6810 11221 10197 1848 9049 5782 6778 1847 408 23198 7316 54518 5706 5602 3716 3313 5781 3688 1398 3572 5707 1399 7525 161742 3725 27250 2069 3597 5704 3084 5721 5718	MDAMB231_CYLD	CYLD	MDAMB231
GO_SECONDARY_METABOLIC_PROCESS	0.00677091393472072	0.0987088087423651	0.407017918923954	0.580593952282029	1.75007195786695	21	1491 231 1652 6667 400 4357 84869 26060 9693 8644 10327 10755 56898 23474 57103	MDAMB231_CYLD	CYLD	MDAMB231
GO_POSITIVE_REGULATION_OF_I_KAPPAB_KINASE_NF_KAPPAB_SIGNALING	0.00095922862426975	0.0285379969007496	0.477270815362862	0.41755135599843	1.74834502013822	85	330 9641 8737 1491 5966 497661 8915 8743 329 972 11214 841 3661 51026 10342 11040 8837 2149 389 8772 339123 84336 7105 79155 5494 170506 2316 9218 1936 387 51135 3956 8795 114769 10475 207 10769 23636 24138 7132 9516	MDAMB231_CYLD	CYLD	MDAMB231
GO_GOLGI_TO_PLASMA_MEMBRANE_PROTEIN_TRANSPORT	0.00677091393472072	0.0987088087423651	0.407017918923954	0.579627361178344	1.74715838293453	21	63971 57120 55204 90196 10133 2181 10434	MDAMB231_CYLD	CYLD	MDAMB231
GO_RHYTHMIC_PROCESS	0.000366738331640784	0.0150122337053902	0.49849310876659	0.405411077329102	1.74663835214302	108	1437 5806 3624 10135 1387 23291 5562 25819 196 56339 7071 5054 8879 8239 7301 408 6667 1019 5602 658 9475 10514 3725 2069 9353 23394 3309 9500 5371 2767 1385 1374 56938 10765 1454	MDAMB231_CYLD	CYLD	MDAMB231
GO_POSITIVE_REGULATION_OF_LEUKOCYTE_DIFFERENTIATION	0.00389202978806331	0.0724870068271881	0.431707695803346	0.48041016173522	1.74659268742161	42	8737 64332 7048 1435 7071 11221 4179 101 537 972 841 3725 1385 861 8772 7494 5578 387 8546 10385 4323 55795 677	MDAMB231_CYLD	CYLD	MDAMB231
GO_RESPONSE_TO_CYTOKINE	4.5072426122133e-08	1.60089062599249e-05	0.719512826338911	0.337255381567053	1.74645722720672	464	3576 2920 1437 2919 330 3383 9966 8942 6648 4792 3604 9641 8878 8737 6288 4312 1491 2634 9750 5966 3720 960 8358 23291 1026 1435 51447 22900 8904 1460 10435 6810 149951 2058 10197 1316 112936 329 10519 9049 5782 6778 3735 837 22823 972 23198 1019 7316 5706 1025 6814 3454 9125 3716 3313 5781 9536 7837 3688 1398 3572 3429 5707 841 1399 84522 5826 3725 27250 2069 1974 3597 3661 6556 5704 5372 9353 5…	MDAMB231_CYLD	CYLD	MDAMB231
GO_PERK_MEDIATED_UNFOLDED_PROTEIN_RESPONSE	0.00503092376357677	0.0828142505494562	0.407017918923954	0.622462727509352	1.7462046035107	16	3576 10551 23645 55161 3309 1649 1965 5770	MDAMB231_CYLD	CYLD	MDAMB231
HALLMARK_INTERFERON_GAMMA_RESPONSE	0.000671806826533371	0.0229209149755884	0.477270815362862	0.418292230826327	1.74619832984566	84	3383 6648 10135 4792 7127 8737 694 1026 7378 7453 8743 8202 837 972 3429 841 51735 6717 5721 9246 84888	MDAMB231_CYLD	CYLD	MDAMB231
GO_POSITIVE_REGULATION_OF_INFLAMMATORY_RESPONSE	0.00300533239820196	0.062126104125794	0.431707695803346	0.522222193027588	1.7455467001994	31	4792 10318 64332 5054 1652 101 3735 3673 3572 27250	MDAMB231_CYLD	CYLD	MDAMB231
REACTOME_REGULATION_OF_RAS_BY_GAPS	0.00388653771232629	0.0724870068271881	0.431707695803346	0.460067496971015	1.73788544109033	51	9462 10197 23198 7316 5706 5707 161742 5704 5721 5718 8452 5687 9861 5695 7311 5708 5714 5720 5693	MDAMB231_CYLD	CYLD	MDAMB231
KEGG_APOPTOSIS	0.00431305625850244	0.0762493701446562	0.407017918923954	0.486787847938571	1.73676058337906	39	330 4792 8793 8737 637 9131 8743 329 8797 841	MDAMB231_CYLD	CYLD	MDAMB231
GO_ANTIGEN_PROCESSING_AND_PRESENTATION_OF_EXOGENOUS_PEPTIDE_ANTIGEN_VIA_MHC_CLASS_I	0.00397537190396979	0.073263103909481	0.407017918923954	0.459354535429071	1.73519225912908	51	8773 10197 3693 23198 5706 5707 5704 5721 5718 5687 9861 5695 1535 5708 5714 5720 5693 4688 10213 5705 5684	MDAMB231_CYLD	CYLD	MDAMB231
GO_POSITIVE_REGULATION_OF_PEPTIDASE_ACTIVITY	0.000906518859841092	0.0280271255643965	0.477270815362862	0.412400474548578	1.73475229451717	89	9966 10845 8737 637 9131 11047 6300 22900 8915 8743 10197 3735 837 408 23198 8797 9475 841 5721 27166 1654 5371 8837 2149 8772 4088 7415 2152 56616 10010 5720 10550 10016 387 6091 4155 9141 8795 4824	MDAMB231_CYLD	CYLD	MDAMB231
GO_RESPONSE_TO_BACTERIUM	0.00018093039014948	0.00958729547101747	0.518848077743792	0.380573482683678	1.72635986766305	144	3576 2920 1437 2919 3383 84419 4792 19 8976 25819 22900 5054 23328 55829 11221 51552 8915 10133 1019 3454 9536 841 3725 27250 3661 6556 3140 51510 11334 8837 2149 55636 79155 8754 1535 706 133 824 6352 2241	MDAMB231_CYLD	CYLD	MDAMB231
GO_REGULATION_OF_INFLAMMATORY_RESPONSE	0.00121751289448144	0.0335402043383081	0.45505986738723	0.417961498334086	1.72592936087839	81	330 4792 10318 6288 64332 5054 55829 1652 11221 11343 55773 329 101 3735 7301 3673 3572 66005 27250 3661	MDAMB231_CYLD	CYLD	MDAMB231
GO_POSITIVE_REGULATION_OF_SECRETION	0.000362192655780604	0.0150122337053902	0.49849310876659	0.396247471090081	1.72591211959097	115	3624 6288 10626 6659 27230 54795 55204 3098 3077 22900 6810 5873 9146 776 101 3735 537 6664 408 2181 11267 5781 3661 6717 6386 201294 2149 1385 55612 8754 170506 1535 3916 7494 7424 5868 6385 4155 3799 94121 4824 7110 8692 2597	MDAMB231_CYLD	CYLD	MDAMB231
REACTOME_SIGNALING_BY_THE_B_CELL_RECEPTOR_BCR	0.00243267674617942	0.0546233795823161	0.431707695803346	0.432549358481677	1.72393256462594	67	4794 4792 5966 23291 8915 10197 23198 7316 5706 5707 5704 5721 5718 2885 5687 9861 5695 7311 5708 5714 5720 5693 4775	MDAMB231_CYLD	CYLD	MDAMB231
GO_TAXIS	9.87884252952635e-05	0.00701757050233808	0.538434096309916	0.374421739466192	1.72323079006497	156	3576 2920 2919 6289 6288 11127 23604 80024 55740 9750 55848 54795 1435 1839 5054 5361 1652 6810 1525 9260 101 3735 5880 972 3673 5879 4354 5781 658 1398 1399 1855 79647 3084 9353 9034 23022 2885 1385 10488 6152 4088 3269 27202 2152 6352 2241 2048 9564 5328 7424 5329 7436 7852 5578 387	MDAMB231_CYLD	CYLD	MDAMB231
GO_IRON_ION_BINDING	0.00504473806776825	0.0828142505494562	0.407017918923954	0.477941945140602	1.72045140079749	40	122961 8974 55662 6309 2495 5033 23210 5352 2230 5264 112398 79068 23479 6307	MDAMB231_CYLD	CYLD	MDAMB231
REACTOME_INTERLEUKIN_1_FAMILY_SIGNALING	0.00120781010189669	0.0335402043383081	0.45505986738723	0.428070424720811	1.71853413937927	71	4792 8878 6288 23291 10197 5782 23198 7316 5706 5781 5707 5704 5721 5718 5687 9861 4088 79155 5695 7311 5708 5714 5720 5693 51135	MDAMB231_CYLD	CYLD	MDAMB231
HALLMARK_ALLOGRAFT_REJECTION	0.00284415573443445	0.0607219478384448	0.431707695803346	0.449462820266913	1.71243875733519	56	3383 3624 2634 1520 1435 7453 6203 8669 8915 972 5552 92 8672 2069 1615 2149 4528 2316 6352 8661 3824	MDAMB231_CYLD	CYLD	MDAMB231
GO_POSITIVE_REGULATION_OF_CYTOKINE_PRODUCTION	0.00029627348598318	0.0128615612192921	0.49849310876659	0.386822491335554	1.71105918541071	128	1437 330 1387 8737 6288 10626 3098 22900 5054 1652 4179 8915 55773 329 6778 101 3735 972 5781 9475 3572 10622 2069 3661 6556 1654 11334 2149 1649 1385 861 8772 55612 4088 7105 170506 1535 26060 5437 7494 115004	MDAMB231_CYLD	CYLD	MDAMB231
GO_POSITIVE_REGULATION_OF_DEFENSE_RESPONSE	0.000104213879101096	0.00702006251117212	0.538434096309916	0.365570744823953	1.71102383255424	176	330 4792 1387 10318 9641 8737 80328 64332 5819 23291 1520 5054 1652 8915 10197 329 101 3735 7301 10133 29979 3673 23198 23180 1514 7316 5706 3572 5707 841 10622 27250 2069 3661 5704 3384 5721 5718 5687 9861 8772 7105 79155 5695 1535 7311 3916 9867 26060 6352 10010 5708 115004 5714 10695 5720 10614	MDAMB231_CYLD	CYLD	MDAMB231
GO_GOLGI_TO_PLASMA_MEMBRANE_TRANSPORT	0.00578744032942339	0.0904461174682287	0.407017918923954	0.500630434477336	1.70711329277291	33	63971 57120 55204 9135 90196 10133 2181 10434 3996	MDAMB231_CYLD	CYLD	MDAMB231
GO_POSITIVE_REGULATION_OF_LEUKOCYTE_CELL_CELL_ADHESION	0.00290157425038641	0.0612781113311336	0.431707695803346	0.452146908032875	1.70607455994956	54	3383 64332 960 7048 11221 4179 8915 101 972 5879 5781 3572 7525 2885 10673 861 8772 6352 7494 387 8546 3956 10385 207	MDAMB231_CYLD	CYLD	MDAMB231
GO_DEFENSE_RESPONSE	4.20877184011363e-08	1.60089062599249e-05	0.719512826338911	0.328532789033315	1.70509623313252	492	3576 2920 2919 330 3383 8942 5806 3624 6289 10135 4792 1387 10318 9641 8737 6288 80328 64332 2634 5819 55848 5966 960 8773 23291 51295 1520 1435 51447 9582 3077 8751 10435 5054 55829 1652 6810 11221 11343 4179 2058 51552 8915 55773 5873 10197 112936 329 101 3735 837 7301 10133 29979 972 3673 23198 23180 5879 1514 7316 79415 54541 5706 8542 5032 6814 3454 3716 5781 9536 658 3688 1398 3572 3429 570…	MDAMB231_CYLD	CYLD	MDAMB231
GO_POSITIVE_REGULATION_OF_CHEMOTAXIS	0.00418881308878807	0.0753768948656557	0.407017918923954	0.463037808291958	1.70074708607328	44	3576 23604 9750 1435 5054 6810 3735 5880 972 3673 5879 79647 9353 10488 4088 2152 6352	MDAMB231_CYLD	CYLD	MDAMB231
GO_CELLULAR_RESPONSE_TO_LIPID	5.59854075120696e-05	0.00475510841629687	0.557332238758646	0.357379754070595	1.70023175128874	206	3576 2920 1437 2919 3383 3624 4792 19 9604 9131 51341 5562 54206 196 22900 55325 8751 79039 5054 23328 55829 8915 8202 3673 1019 114907 6752 54541 6781 2782 9125 11214 23543 9475 7525 3157 27250 3661 890 9101 2230 51510 164091 112398 490 9063	MDAMB231_CYLD	CYLD	MDAMB231
REACTOME_HEDGEHOG_ON_STATE	0.00237699586962427	0.0546233795823161	0.431707695803346	0.44769025947044	1.69913977383684	55	11127 8650 10197 408 23198 7316 5706 5707 5704 5721 5718 8452 5687 9861 5695 7311 5708 5714 5720 5693 8405 10213 5705 5684	MDAMB231_CYLD	CYLD	MDAMB231
GO_REGULATION_OF_CHEMOTAXIS	0.00327156318892697	0.0662279656950139	0.431707695803346	0.441226982565381	1.69896780439718	59	3576 23604 80024 9750 1435 5054 1652 6810 3735 5880 972 3673 5879 4354 79647 9353 10488 4088 27202 2152 6352	MDAMB231_CYLD	CYLD	MDAMB231
GO_TERTIARY_GRANULE_MEMBRANE	0.00668863765762558	0.0984560829528678	0.407017918923954	0.534123322509768	1.69820228382471	25	8773 6515 9725 51552 57826 101 6556 1535 84418 23352 5328	MDAMB231_CYLD	CYLD	MDAMB231
GO_I_KAPPAB_KINASE_NF_KAPPAB_SIGNALING	0.000510617066496031	0.0187316025434729	0.477270815362862	0.387366599082854	1.68851673695579	116	330 4792 10318 9641 8878 8737 1491 5966 22900 8904 497661 8915 8743 329 10133 972 7316 11214 9475 841 3661 7088 51026 10342 56957 11040 8837 2149 389 8772 339123 84336 7105 79155 5494 170506 7311 2316 10010 9218 1936 387 51135 3956 8795 114769 54469 2950 10475 207 84270 10769 23636 24138 7132 9516	MDAMB231_CYLD	CYLD	MDAMB231
GO_EXTRINSIC_APOPTOTIC_SIGNALING_PATHWAY	0.000886704439374143	0.0279383406825385	0.477270815362862	0.392024860550471	1.68494802115378	107	1437 3383 597 3624 10962 8737 50486 637 5054 6810 8915 8743 10197 2140 10519 8797 658 3429 841 1654 5371 8837 8772 4088 56616 2872 26060 11124	MDAMB231_CYLD	CYLD	MDAMB231
GO_POST_GOLGI_VESICLE_MEDIATED_TRANSPORT	0.0037850639100181	0.07178759561379	0.431707695803346	0.442144814842314	1.68455739418255	56	54832 63971 8773 57120 55204 6810 51552 9135 90196 10133 2181 10066 10434 5877 3996	MDAMB231_CYLD	CYLD	MDAMB231
GO_MYELOID_CELL_DIFFERENTIATION	0.000249237293678437	0.0116496722550149	0.49849310876659	0.365162794497199	1.68000753924196	157	1437 6988 3624 4792 1387 8737 2034 1777 54977 7048 8358 51341 1435 65082 7071 5316 3276 10519 537 972 9757 10398 3313 5781 58508 10296 92 23543 841 84522 29766 3725 23210 84959 182 5371 84661 94081 1385 861 8772 3692	MDAMB231_CYLD	CYLD	MDAMB231
GO_NEGATIVE_REGULATION_OF_APOPTOTIC_SIGNALING_PATHWAY	0.000512997561339033	0.0187316025434729	0.477270815362862	0.383306476109944	1.67869955231413	117	1437 3383 6648 597 8737 1491 2907 637 10525 960 10625 5054 55829 8743 10197 2140 972 8797 90993 841 10105 4193 27166	MDAMB231_CYLD	CYLD	MDAMB231
GO_FC_EPSILON_RECEPTOR_SIGNALING_PATHWAY	0.00367351476357373	0.0713836820704026	0.431707695803346	0.436859381233544	1.67548053706756	58	23291 8915 10197 23198 5879 5706 5602 5707 3725 5704 5721 5718 2885 5687 9861 5695 2241 5708 5714 5720 5609 5693 4775	MDAMB231_CYLD	CYLD	MDAMB231
KEGG_PROTEASOME	0.00623711590632054	0.0952901922002691	0.407017918923954	0.473019293051457	1.67323385457236	38	10197 23198 5706 5707 5704 5721 5718 5687 9861 5695 5708 5714 5720 5693 10213 5705 5684	MDAMB231_CYLD	CYLD	MDAMB231
REACTOME_DEGRADATION_OF_DVL	0.00575266152487425	0.0904461174682287	0.407017918923954	0.453685023307971	1.67056957588274	47	10197 23198 7316 5706 5707 1855 5704 5721 5718 8452 5687 9861 5695 7311 5708 5714 5720 5693	MDAMB231_CYLD	CYLD	MDAMB231
GO_RESPONSE_TO_ENDOPLASMIC_RETICULUM_STRESS	0.000341809707861298	0.0145157666153706	0.49849310876659	0.360028646779939	1.66727498822001	161	3576 55033 10551 1491 2907 55139 27230 10525 9131 6734 23645 10130 10613 9217 55829 6400 202052 837 79139 10113 29979 55161 5706 90993 7873 55298 3725 10952 3309 153222 5371 550 1649 22926 80279 10488 3068 7415 9570 57761 5611 57003 1965 6782 9601 5770 7494 37 58477 6388 595	MDAMB231_CYLD	CYLD	MDAMB231
GO_DRUG_TRANSPORT	0.00637222795694186	0.0961246896825168	0.407017918923954	0.456428455184465	1.66645822010148	43	4794 3624 54977 291 8884 60386 10227 5781 115286 6556 55754 94081 6541 79085 79581 1317 10550	MDAMB231_CYLD	CYLD	MDAMB231
REACTOME_TOLL_LIKE_RECEPTOR_4_TLR4_CASCADE	0.00394853472905274	0.0731133895090478	0.407017918923954	0.437488695849719	1.66042130244593	55	330 4792 9641 8737 6288 23291 51295 1848 329 7316 5602 5781 841 3725 3661	MDAMB231_CYLD	CYLD	MDAMB231
REACTOME_G1_S_DNA_DAMAGE_CHECKPOINTS	0.00502743210746101	0.0828142505494562	0.407017918923954	0.437747894971758	1.6517431259941	54	1026 10197 23198 7316 5706 5707 51230 5704 4193 890 5721 5718 5687 9861 5695 7311 5708 5714 5720 5693 472 1111 10213 5705 5684	MDAMB231_CYLD	CYLD	MDAMB231
REACTOME_ABC_FAMILY_PROTEINS_MEDIATED_TRANSPORT	0.00492104627458002	0.0828142505494562	0.407017918923954	0.432799009591933	1.64910728244416	57	10613 6400 10197 79139 23198 7316 5706 5707 5704 5721 5718 5687 9861 7415 5695 7311 1965 5708 5714 5720 5693 8894 27248 23 10213 1968 5705 5684	MDAMB231_CYLD	CYLD	MDAMB231
GO_RESPONSE_TO_TOPOLOGICALLY_INCORRECT_PROTEIN	0.00105070031276945	0.0306349710596285	0.45505986738723	0.378395845557768	1.64815683000929	115	3576 55033 10551 1491 55139 27230 10525 6734 23645 10130 9217 55829 202052 10133 79139 10113 55161 11080 90993 3313 55284 7873 55298 3309 153222 8452 1649 22926 80279 10488 3068 7415 9570 3320 5611 1965 6782 5770 7494 37 58477 6388 595	MDAMB231_CYLD	CYLD	MDAMB231
GO_ENTRY_INTO_OTHER_ORGANISM_INVOLVED_IN_SYMBIOTIC_INTERACTION	0.00577326890007873	0.0904461174682287	0.407017918923954	0.414221525359543	1.63145073999043	64	3576 3383 5806 5819 4179 1525 7301 3693 972 3673	MDAMB231_CYLD	CYLD	MDAMB231
REACTOME_TOLL_LIKE_RECEPTOR_CASCADES	0.00608323853400148	0.0943143371124753	0.407017918923954	0.412620980616104	1.62514684280932	64	330 4792 9641 8737 6288 23291 51295 1520 1848 329 1514 7316 5602 5781 841 3725 3661	MDAMB231_CYLD	CYLD	MDAMB231
GO_RESPONSE_TO_OXYGEN_LEVELS	0.000288208129587548	0.0126520130595343	0.49849310876659	0.340354087547612	1.61838983887029	205	3383 10135 1387 2034 10525 9131 7048 1026 5562 8751 55662 481 80315 10197 329 101 537 29979 3673 23198 1019 7316 54541 5706 6781 9777 2782 7248 9475 5707 5230 5704 5352 10397 4193 890 5721 5718 54890 23256 112398 5371 5687 8837 9861 1385 4088 5695 4017 1535 7311 133 824 158 5708 7391 1978 523 5328 7424 1788 5714 6921 5720 51142 5693 7852 472 387 57085 54583 2030	MDAMB231_CYLD	CYLD	MDAMB231
GO_POSITIVE_REGULATION_OF_PROTEOLYSIS	0.000744624972890689	0.0246546590600332	0.477270815362862	0.346554967828613	1.6179353456279	168	9966 10845 10318 64110 8737 9604 55848 637 9131 23291 11047 6300 22900 8915 8743 10197 2332 101 3735 837 90637 29979 408 23198 8797 5706 9475 841 1855 5704 4193 5721 27166 1654 5371 8837 2149 7336 8772 4088 4898 7415 1454 8754 2152 57761 56616 51429 10010 93974 25820 9810 5720 10550 10016	MDAMB231_CYLD	CYLD	MDAMB231
GO_NEGATIVE_REGULATION_OF_CYTOKINE_PRODUCTION	0.00251601377106811	0.055852646611154	0.431707695803346	0.39351637561904	1.6158274071449	78	3624 9641 89795 5966 54206 3077 22900 55829 307 55353 408 5879 5552 23405 66005 27250 3661 6556 9246 5371 56957 11334 7528 27202 706 8887 51665 27242 26146 114769 2950 9252 10385 28951	MDAMB231_CYLD	CYLD	MDAMB231
GO_REGULATION_OF_RESPONSE_TO_EXTERNAL_STIMULUS	0.000375367453114432	0.0151191818486401	0.49849310876659	0.338773753055075	1.61198241827646	214	3576 330 4792 10318 6288 23604 64332 80024 9750 7048 1026 1435 22900 5054 23328 55829 1652 6810 11221 11343 55773 329 101 3735 7301 10133 5880 972 3673 5879 6295 4354 1398 3572 66005 1855 27250 3661 79647 9353 84959 23173 29937 5687 2149 90102 10488 4088 1773 7105 27202 2152 5792 1535 26060 6352 7391 115004 5328 7424 5329 2879 4836 7852 5578 472	MDAMB231_CYLD	CYLD	MDAMB231
KEGG_PATHWAYS_IN_CANCER	0.00120206763100502	0.0335402043383081	0.45505986738723	0.363516425859415	1.61173277931216	129	3576 330 3918 4792 1387 2034 23604 4312 637 7048 1026 329 5880 2956 3673 5879 1019 5602 3716 3688 324 1398 841 1399 3725 1855 4193 112398 9063 10342 5371 2885 7175 861 8772 4088 3320 4087 26060 1438 7424 6921 595 5578 387 1488 54583	MDAMB231_CYLD	CYLD	MDAMB231
REACTOME_EXTRACELLULAR_MATRIX_ORGANIZATION	0.00546329951671686	0.0871229029053583	0.407017918923954	0.384621345706023	1.61046253291659	85	3383 3918 4052 4312 8974 960 23473 1520 8751 5054 101 3693 3673 1514 2202 5033 7837 3688 3384 5352	MDAMB231_CYLD	CYLD	MDAMB231
REACTOME_SIGNALING_BY_HEDGEHOG	0.00456946105618626	0.0796114041635013	0.407017918923954	0.38963369914412	1.60895260453623	81	11127 8650 6400 10197 51098 408 23198 7316 5706 5707 5704 5721 5718 8452 5687 9861 7415 5695 7311 85455 5708 7277 5714 5720 5693 27248 8405 84617 84790 10213 7846 27152 5705 5684	MDAMB231_CYLD	CYLD	MDAMB231
GO_INTRINSIC_COMPONENT_OF_PLASMA_MEMBRANE	9.02327753119319e-05	0.00652850839155033	0.538434096309916	0.327669306316278	1.60848572000664	271	3383 9966 3604 80328 19 55848 2015 3732 54795 960 7048 6515 1839 3077 291 55973 5361 481 8884 4179 1525 8743 4074 54407 329 776 101 7301 3693 7991 3673 6302 6752 9375 5032 3454 10296 8612 658 92 10544 3688 9424 3572 1140 25800 2069 3597 6556 1804 3084 3384 9034 6386 490 182 64116 2149 10103 6541 22883 3269 7105 8754 2152 56616 5792 1535 5101 3916 84299 821 2048 79581 10857 22854 1438 9693 7871 53…	MDAMB231_CYLD	CYLD	MDAMB231
GO_SIGNALING_RECEPTOR_BINDING	3.42807745076825e-06	0.000703938720519783	0.627256739718528	0.313264419004658	1.60831207259822	435	3576 2920 1437 2919 3383 9966 3624 6289 9518 10135 8878 8737 6288 80328 9969 10551 19 9604 637 7048 51341 1435 1839 10579 3077 1460 8751 79039 10435 5054 1652 55662 100462981 1525 8743 8202 9049 221037 100462983 7532 1314 9135 3693 79139 408 972 3673 11079 100462977 2959 2202 6781 10085 9125 3716 5781 100463486 92 7837 3688 1398 4043 3572 841 7873 3155 7525 161742 1855 2069 6717 3084 3384 64210 9…	MDAMB231_CYLD	CYLD	MDAMB231
REACTOME_FCERI_MEDIATED_NF_KB_ACTIVATION	0.00683055448909901	0.0992080906650923	0.407017918923954	0.422574584543842	1.60381707848711	55	4792 23291 8915 10197 23198 7316 5706 5707 5704 5721 5718 5687 9861 5695 7311 5708 5714 5720 5693	MDAMB231_CYLD	CYLD	MDAMB231
GO_REGULATION_OF_INNATE_IMMUNE_RESPONSE	0.000962938966382112	0.0285379969007496	0.477270815362862	0.34163677751584	1.598479042773	170	330 4792 1387 10318 9641 8737 80328 5819 23291 1520 11221 8915 10197 329 101 7301 29979 23198 23180 1514 7316 5706 3716 5781 1398 5707 841 10622 2069 3661 5704 3384 5721 5718 5687 9861 8772 7105 79155 5695 1535 7311 3916 9867 26060 6352 10010 5708 5770 115004 5714 10695 5720 10614 5693 54625 51135	MDAMB231_CYLD	CYLD	MDAMB231
GO_INNATE_IMMUNE_RESPONSE	0.000103853712414631	0.00702006251117212	0.538434096309916	0.317863487441075	1.58617939849766	314	330 3383 8942 5806 4792 1387 10318 9641 8737 6288 80328 2634 5819 960 23291 51295 1520 1435 51447 9582 8751 10435 6810 11221 4179 2058 8915 5873 10197 112936 329 101 837 7301 10133 29979 23198 23180 1514 7316 79415 5706 8542 6814 3454 3716 5781 1398 3429 5707 841 10622 10527 66005 2069 3661 6556 5704 3140 3384 5721 5718 10492 1654 10241 5371 201294 5687 9861 8772 3430 7105 79155 5695 6732 170506 …	MDAMB231_CYLD	CYLD	MDAMB231
GO_ACTIVATION_OF_INNATE_IMMUNE_RESPONSE	0.00165576622242359	0.0425597278355854	0.45505986738723	0.353485604511253	1.57518905674651	131	330 4792 1387 10318 9641 8737 23291 1520 8915 10197 329 7301 29979 23198 23180 1514 7316 5706 5707 841 3661 5704 3384 5721 5718 5687 9861 8772 7105 79155 5695 1535 7311 9867 26060 10010 5708 115004 5714 10695 5720 10614 5693	MDAMB231_CYLD	CYLD	MDAMB231
REACTOME_CYTOKINE_SIGNALING_IN_IMMUNE_SYSTEM	0.000121099190557348	0.00727170043532191	0.538434096309916	0.313419379340056	1.57380210757169	337	3576 2920 1437 2919 330 3383 9966 6648 4792 3604 8878 6288 4312 2634 960 9462 23291 1026 1435 51447 1839 11097 6810 11221 10197 1848 329 9049 5782 6778 1847 408 23198 7316 54518 5706 5602 3454 3716 3313 5781 8672 3688 1398 3572 3429 5707 1399 7525 161742 3725 27250 2069 1974 3597 3661 5704 3084 5721 9246 5718 23321 8452 5371 2885 10673 5687 9861 7175 1385 4088 3430 3320 79155 5695 57761 7311 2316…	MDAMB231_CYLD	CYLD	MDAMB231
GO_POSITIVE_REGULATION_OF_IMMUNE_SYSTEM_PROCESS	3.36442920162587e-05	0.00345916444493481	0.557332238758646	0.311429032234277	1.57259954354453	350	3576 330 3383 3624 4792 1387 10318 9641 8737 80328 23604 64332 5819 9750 8976 7048 23291 1520 3098 1435 9404 7071 5054 6810 11221 4179 8915 10197 3276 329 6778 101 3735 537 7301 5880 2956 29979 972 3673 23198 23180 5879 1514 7316 5706 8890 5781 92 1398 3572 5707 841 1399 10622 7525 3725 2069 3661 6556 79647 5704 3384 11119 5721 5718 182 2885 201294 10673 5687 9861 1385 861 8772 10488 7105 3320 27…	MDAMB231_CYLD	CYLD	MDAMB231
GO_LEUKOCYTE_DIFFERENTIATION	0.00197614379041482	0.0476592209206835	0.431707695803346	0.345503776716984	1.56687380007331	143	1437 6988 3624 8737 64332 6659 5452 7048 51341 1435 56339 7071 11221 4179 5316 1316 6778 101 537 7301 972 64421 7248 3688 841 84522 3725 23210 27166 84959 11334 55636 1385 861 8772	MDAMB231_CYLD	CYLD	MDAMB231
GO_REGULATION_OF_HORMONE_SECRETION	0.00615723857862779	0.0947099650657432	0.407017918923954	0.379696316189822	1.56617187876525	80	3624 80024 6659 27230 54795 3077 291 6810 776 6664 408 5781 84522 6717 9448 23568 55636 1385 1374 10765 6352 6720 5578 3799 94121 4824 7110	MDAMB231_CYLD	CYLD	MDAMB231
HALLMARK_APICAL_JUNCTION	0.00498196109898009	0.0828142505494562	0.407017918923954	0.380815928774428	1.56367778551295	78	3383 3918 5819 8976 54509 8751 6810 8189 143903 5880 3673 51776 10398 7082 7248 3688 3384 9353 5010	MDAMB231_CYLD	CYLD	MDAMB231
GO_REGULATION_OF_HEMOPOIESIS	0.00121473476739993	0.0335402043383081	0.45505986738723	0.332309297695184	1.55691602181471	179	1437 6988 3624 4792 1387 8737 64332 7048 8358 1435 56339 7071 11221 4179 10197 3276 10519 101 537 972 23198 5706 9757 10398 3313 58508 92 23543 5707 841 3725 5704 5721 27166 5718 84959 182 5687 9861 84661 1385 861 8772 3692 5695 170506 5708 7494 96459 5714 5720 5693 5578 387 8546 4343	MDAMB231_CYLD	CYLD	MDAMB231
GO_MYELOID_LEUKOCYTE_ACTIVATION	0.000167062827528114	0.00919316150918791	0.518848077743792	0.314861223318266	1.55364895274374	287	3576 1437 2919 5806 10135 8566 5819 960 8773 7048 1520 6515 1435 54509 80142 8904 1 1460 9725 23412 51646 6810 387921 51552 5873 57826 2799 101 3735 58485 10075 5880 972 5879 535 26578 6814 2495 9342 5707 3725 23210 29099 6556 10397 5718 6386 1654 55754 201294 22931 9861 2717 1915 23593 2760 1773 7415 3320 79155 8754 5695 1535 23406 3916 84418 5611 9867 25840 6352 9588 2241 3608 9961 9218 5708 10…	MDAMB231_CYLD	CYLD	MDAMB231
GO_POSITIVE_REGULATION_OF_LOCOMOTION	0.00081603799676958	0.0261332824047438	0.477270815362862	0.326095542195351	1.55059019796854	205	3576 3383 3918 6648 23604 9750 128866 7048 23473 1435 1839 5054 23328 10982 8650 6810 4739 10519 4072 101 3735 5880 6667 972 3673 5879 9475 324 1398 1399 3725 11116 79647 23587 9448 9353 4193 3309 6386 22800 6239 2149 389 8772 10488 4088 8754 2152 9043 2316 25836 84299 6352 55749 2241 9564 9218 7494 5328 7424 9693 10016 9126 5578 472 387	MDAMB231_CYLD	CYLD	MDAMB231
GO_T_CELL_ACTIVATION	0.00286548864091985	0.0608449136960536	0.431707695803346	0.349712988621489	1.55053209983545	129	3383 64332 9750 6659 960 7048 3077 56339 11221 4179 1525 5316 8915 5873 6778 101 5880 972 5879 54518 5781 7248 3572 841 7525 23210 6556 11119 27166 2885 10673 55636 861 8772 4088	MDAMB231_CYLD	CYLD	MDAMB231
GO_CELLULAR_RESPONSE_TO_OXYGEN_LEVELS	0.00265201190439542	0.0575633917248495	0.431707695803346	0.345969632041637	1.54723853943445	133	3383 10135 1387 2034 10525 9131 5562 55662 80315 10197 101 537 29979 23198 7316 5706 6781 2782 7248 9475 5707 5230 5704 10397 4193 890 5721 5718 112398 5687 8837 9861 5695 7311 5708 1978 523 1788 5714 6921 5720 51142 5693 54583 2030 11331 7428 4824 114769 57103 207 10213	MDAMB231_CYLD	CYLD	MDAMB231
GO_RESPONSE_TO_BIOTIC_STIMULUS	0.00023342106054379	0.0111216595554218	0.518848077743792	0.311157031631885	1.54626567428159	306	3576 2920 1437 2919 330 3383 84419 5806 4792 9641 5819 19 8976 25819 9582 10625 22900 8751 5054 23328 55829 11221 51552 8915 329 2332 10133 1019 54541 3454 9536 1398 3429 841 84522 10622 3725 27250 3661 6556 3140 3309 51510 3964 27303 1654 10241 5371 201294 11040 11334 8837 2149 3609 1649 55636 8772 4088 7105 79155 8754 170506 1535 23406 706 133 2316 5611 57003 824 56915 6352	MDAMB231_CYLD	CYLD	MDAMB231
GO_REGULATION_OF_IMMUNE_RESPONSE	0.000181586860725696	0.00958729547101747	0.518848077743792	0.309066214610631	1.54503771401513	319	330 3383 4792 1387 10318 9641 8737 80328 64332 5819 1777 54795 8976 23291 1520 3098 9404 3077 55829 6810 11221 4179 1525 8915 10197 329 6778 101 3735 7301 5880 2956 29979 972 23198 23180 5879 1514 7316 5706 5602 8890 3716 5781 3688 1398 3572 5707 841 1399 10622 7525 3725 2069 3661 6556 5704 3384 11119 5721 84888 5718 2885 201294 10673 5687 9861 861 8772 4088 7105 3320 27202 79155 5695 170506 1535…	MDAMB231_CYLD	CYLD	MDAMB231
GO_REGULATION_OF_SYSTEM_PROCESS	0.00387719407900976	0.0724870068271881	0.431707695803346	0.342805837652661	1.54015409671347	137	3383 3624 2034 3720 54795 54206 1839 56288 11343 481 1525 29098 2332 776 7168 3673 114907 6752 1025 6781 23405 10398 5781 7138 1889 9475 9424 3572 1855 6717 4193 8898 490 79068 2149 4088 7528 3269 1535 133 2316 388591	MDAMB231_CYLD	CYLD	MDAMB231
GO_CELLULAR_RESPONSE_TO_OXYGEN_CONTAINING_COMPOUND	0.000100907788593549	0.00702006251117212	0.538434096309916	0.300467147623382	1.53521590092974	388	3576 2920 1437 2919 3383 6648 3624 9518 10135 4792 8737 19 6659 55139 9131 54795 5562 231 5791 54206 196 22900 7071 8751 5054 23328 55829 6810 2058 8915 80315 8202 6778 7532 537 837 7168 408 6667 3673 535 1019 114907 6752 54541 6781 5032 2782 5781 7248 9475 324 1398 1399 84522 7525 3157 3725 27250 3661 6717 10105 9448 9353 4193 890 9101 3309 2230 51510 490 6495 2885 2767 8837 53335 1385 1374 7415…	MDAMB231_CYLD	CYLD	MDAMB231
GO_REGULATION_OF_IMMUNE_SYSTEM_PROCESS	1.49879242542123e-05	0.00182993187691273	0.593325476396405	0.294913258048496	1.53460280605103	501	3576 1437 330 3383 6988 3624 4792 1387 10318 9641 8737 80328 23604 64332 80024 5819 9750 1777 54795 8976 7048 8358 23291 1520 3098 1435 196 9404 3077 54414 56339 7071 5054 55829 1652 6810 11221 4179 1525 8915 10197 3276 329 10519 6778 101 3735 537 7301 5880 6664 2956 29979 972 3673 23198 23180 5879 1514 7316 5706 5602 9757 4354 8890 3716 10398 3313 5781 58508 92 23543 3688 1398 3572 5707 841 1399…	MDAMB231_CYLD	CYLD	MDAMB231
GO_POSITIVE_REGULATION_OF_CELL_ADHESION	0.00321340646129585	0.0653894741889734	0.431707695803346	0.346907043302438	1.53449837127335	128	3383 6288 64332 10551 22920 960 7048 1435 6810 11221 4179 4739 8915 10519 101 7168 972 3673 5879 54518 10085 5781 7248 1398 3572 1399 7525 9448 6239 2885 201294 10673 861 8772 55612 4088 8754 2316 6352	MDAMB231_CYLD	CYLD	MDAMB231
GO_SIDE_OF_MEMBRANE	0.00424441179176971	0.0753768948656557	0.407017918923954	0.341221979148239	1.52975240272525	134	3383 3604 80328 19 128866 2015 7048 54206 3077 8502 329 972 3673 2782 1889 3688 3572 7525 2936 3597 3140 11119 84888 9034 490 2767 1915 2760 2791 8754 2152 56616 3916 824 84299 821 2241 51429 5770 1438 2776 3824 7852 3682 387 5868	MDAMB231_CYLD	CYLD	MDAMB231
GO_PEPTIDE_SECRETION	0.00178849900947876	0.0453744521430747	0.45505986738723	0.326866745855854	1.52788480020415	177	6288 80024 10626 19 6659 27230 5452 54795 55204 3098 3077 22900 291 26286 6810 6400 307 4253 4074 776 101 3735 10113 408 972 5552 6814 5781 84522 3661 6717 9448 11119 5371 23568 10673 2149 27236 55636 1374 55612 27202 8754 170506 4087 6352 821 9601	MDAMB231_CYLD	CYLD	MDAMB231
GO_CELL_ACTIVATION	2.97570643368186e-05	0.00314218514497163	0.575610261071129	0.292844924574765	1.52227853572823	496	3576 1437 2919 3383 5806 3624 10135 8566 6288 80328 64332 5819 9750 6659 5452 960 8773 7048 51341 1520 6515 1435 196 54509 80142 3077 8904 56339 1 1460 9725 23412 51646 6810 11221 387921 4179 1525 5316 51552 8915 5873 57826 1316 6778 2799 101 3735 58485 10075 7301 5880 6664 2956 408 972 5879 535 3070 9158 26578 54518 64421 6814 2495 2782 10398 5781 7248 3688 9342 3572 5707 841 160851 7525 3725 23…	MDAMB231_CYLD	CYLD	MDAMB231
GO_REGULATION_OF_PEPTIDE_SECRETION	0.00343787244872288	0.0685294268222463	0.431707695803346	0.338750829842988	1.52057283648386	135	6288 80024 10626 6659 27230 54795 55204 3098 3077 22900 291 6810 307 776 101 3735 408 972 5552 5781 84522 3661 6717 9448 5371 23568 2149 27236 55636 1374 55612 27202 8754 170506 6352 7494 7424 6720 5578 27242 4155 3799 94121 8692 2597 114769	MDAMB231_CYLD	CYLD	MDAMB231
GO_CELLULAR_RESPONSE_TO_DRUG	0.00307429520225519	0.0628862374618378	0.431707695803346	0.336873657213624	1.51511145635707	138	3383 8737 55139 9131 54795 5562 54206 196 8751 6778 2332 546 1019 114907 54541 5032 2782 9475 1398 1399 10105 9353 4193 890 9101 3309 2230 51510 2767 8837 53335 1535 5471 5106 1978 7372 1788 2776 1317	MDAMB231_CYLD	CYLD	MDAMB231
GO_MOLECULAR_FUNCTION_REGULATOR	4.02642387633541e-05	0.00403365079098524	0.557332238758646	0.288934977754434	1.51458394329342	537	3576 2920 1437 2919 330 9966 7980 8812 1470 3624 6289 9518 10135 10845 9641 6288 9462 8976 128637 11047 1026 54206 1435 1839 22900 10598 64374 23645 1460 26286 10435 5054 643394 7453 5504 6810 100462981 481 307 8915 8743 29098 10197 8036 329 10519 221692 100462983 7532 6004 58485 1314 65264 9135 5880 10113 408 23198 1019 6295 11080 7813 3486 100462977 11142 11267 2202 6781 5511 400 8890 100463486…	MDAMB231_CYLD	CYLD	MDAMB231
REACTOME_UB_SPECIFIC_PROCESSING_PROTEASES	0.00630706635785026	0.0955104971322517	0.407017918923954	0.346796705141023	1.51052228747484	115	330 4792 8737 11047 9868 8239 10197 9146 329 7874 408 23198 7316 5706 9960 5707 5704 4193 890 5721 9101 5718 9804 8237 5687 9861 3017 4088 723790 25862 5695 8337 64426 7311 4087 5708 5714 6881 5720 5693 51651 91833 55031	MDAMB231_CYLD	CYLD	MDAMB231
GO_POSITIVE_REGULATION_OF_MULTICELLULAR_ORGANISMAL_PROCESS	2.4459814817043e-05	0.00273041418543391	0.575610261071129	0.2882229021347	1.50772704921283	528	3576 1437 330 3383 6648 3624 1387 8737 2034 6288 50486 64332 10626 1491 27230 694 54795 7048 23473 5562 3098 1435 1666 1839 22900 23187 8904 7071 27042 27339 5054 9388 55109 23328 10982 8650 5361 1652 55662 56288 11221 4179 1376 8915 55773 8202 3276 329 10519 6778 9260 2332 101 3735 537 6664 7168 2956 6667 972 3673 79813 1025 23405 3716 10362 5781 658 92 9475 3688 324 4043 3572 841 1399 10622 372…	MDAMB231_CYLD	CYLD	MDAMB231
GO_RESPONSE_TO_LIPID	0.00023184394951059	0.0111216595554218	0.518848077743792	0.299669872385869	1.49523342472208	311	3576 2920 1437 2919 3383 3624 4792 10626 19 9604 9131 7048 51341 1026 5562 54206 25819 196 22900 55325 51141 1460 8751 79039 5054 23328 55829 11221 8915 8202 3673 1019 114907 6752 54541 6781 3454 2782 9125 9536 11214 23543 9475 841 3155 7525 3157 3725 27250 3661 6556 9353 4193 890 5069 9101 2230 51510 164091 112398 490 9063 153222 8837 54834 2149 1385 861 1374 7528 5932 79155 8754 1535 706 4087 1…	MDAMB231_CYLD	CYLD	MDAMB231
GO_REGULATION_OF_MULTI_ORGANISM_PROCESS	0.0028322428867037	0.0607219478384448	0.431707695803346	0.316531252517374	1.49357690196233	187	3576 330 8812 5806 3624 10318 8878 5819 25920 128866 128637 7936 22900 9217 23328 5431 329 10519 2332 10133 6667 972 11267 2959 1025 5007 3429 5436 3725 10465	MDAMB231_CYLD	CYLD	MDAMB231
GO_REGULATION_OF_DEFENSE_RESPONSE	0.00121901945637055	0.0335402043383081	0.45505986738723	0.307439777054471	1.49196238619767	247	330 4792 1387 10318 9641 8737 6288 80328 64332 5819 23291 1520 5054 55829 1652 11221 11343 8915 55773 10197 329 101 3735 7301 10133 29979 3673 23198 23180 1514 7316 5706 3716 5781 1398 3572 5707 841 10622 66005 27250 2069 3661 5704 3384 5721 5718 5687 9861 8772 4088 1773 7105 79155 5695 1535 7311 3916 9867 26060 6352 10010 5708 5770 115004 5714 10695 5720 10614 2879 5693 472 54625 51135	MDAMB231_CYLD	CYLD	MDAMB231
GO_CELL_SURFACE	0.00365409769730392	0.0713827985168321	0.431707695803346	0.312113373537413	1.47523236170683	193	3383 3604 8793 80328 5819 19 2015 83986 960 7048 1839 3077 8751 9388 6810 4179 307 143903 4072 101 7301 3693 972 3673 11079 8797 92 10544 1889 3688 4043 3572 2936 25800 3597 3140 11119 3309 9034 2149 22883 4898 3320 8754 2152 3916 824 9601 93974 1438 5328 5329 3824 7852 3682 6385 6091 6272 11331 4155 967 3956 8795	MDAMB231_CYLD	CYLD	MDAMB231
GO_REGULATION_OF_SYMBIOSIS_ENCOMPASSING_MUTUALISM_THROUGH_PARASITISM	0.00614103641663628	0.0947099650657432	0.407017918923954	0.330512154094724	1.47281564399648	131	3576 8812 5806 10318 8878 5819 25920 128866 128637 7936 9217 5431 2332 6667 972 11267 2959 1025 5007 3429 5436 3725 10465 6780 1654 5371	MDAMB231_CYLD	CYLD	MDAMB231
GO_REGULATION_OF_SECRETION	0.00364356702007223	0.0713827985168321	0.431707695803346	0.305873853494608	1.45938056153636	209	3624 6288 80024 10626 6659 27230 54795 55204 3098 3077 22900 291 6810 307 5873 9146 2332 776 101 3735 537 5880 6664 408 972 2181 5552 11267 6781 6814 5781 84522 1855 3661 6717 9448 3084 6386 5371 23568 201294 2149 27236 55636 1385 1374 55612 10765 27202 8754 170506 1535 3916 6352 2241 7494 7424 6720 5578 10755 5868 27242 6385 4155 3799 94121 4824 7110 8692 2597 114769	MDAMB231_CYLD	CYLD	MDAMB231
GO_REGULATION_OF_APOPTOTIC_SIGNALING_PATHWAY	0.00445755460374486	0.0780971562189738	0.407017918923954	0.302964856726686	1.4374061272449	207	1437 3383 6648 597 3624 10962 8737 50486 23604 1491 2907 637 10525 960 10625 5054 55829 6810 8915 8743 10197 2140 7532 29979 972 8797 90993 658 841 10105 4193 27166 51657 9500 1654 5371 8837 1649 8772 10488 4088	MDAMB231_CYLD	CYLD	MDAMB231
GO_POSITIVE_REGULATION_OF_HYDROLASE_ACTIVITY	0.00343778063133759	0.0685294268222463	0.431707695803346	0.292136292022196	1.43365588181949	275	3383 9966 10845 8737 637 9131 9462 128637 11047 54206 6300 22900 10598 23645 26286 10435 10982 481 8502 4739 8915 8743 10197 6004 3735 837 9135 7168 10113 2956 408 3673 23198 11080 7813 8797 400 3996 7248 9475 3688 1398 841 1399 51735 3725 9815 30851 9448 5721 27166 4650 26130 1654 396 5371 8837 2149 389 2760 58504 10483 29103 55854 8772 57465 4088 7415 2152 56616 9712	MDAMB231_CYLD	CYLD	MDAMB231
GO_IMMUNE_RESPONSE_REGULATING_SIGNALING_PATHWAY	0.00532100682632228	0.0864800097851878	0.407017918923954	0.299033998360248	1.42191206784105	205	330 4792 1387 10318 9641 8737 64332 5819 8976 23291 1520 9404 8915 10197 329 7301 29979 23198 23180 5879 1514 7316 5706 5602 8890 1398 5707 841 1399 7525 3725 3661 5704 3384 11119 5721 5718 2885 5687 9861 861 8772 7105 3320 27202 79155 5695 1535 7311 9867 26060 2241 9564 10010 5708 5714 10695 5720 5609 5693 4775 27242 51135	MDAMB231_CYLD	CYLD	MDAMB231
GO_LYMPHOCYTE_ACTIVATION	0.0054344029390147	0.0870348912574992	0.407017918923954	0.300486823825854	1.418748406007	200	3383 3624 80328 64332 9750 6659 5452 960 7048 51341 196 3077 56339 11221 4179 1525 5316 8915 5873 1316 6778 101 7301 5880 6664 2956 972 5879 3070 54518 64421 5781 7248 3688 3572 841 7525 23210 6556 11119 27166	MDAMB231_CYLD	CYLD	MDAMB231
GO_POSITIVE_REGULATION_OF_SIGNALING	0.000285727395790283	0.0126520130595343	0.49849310876659	0.267114991539133	1.4174247962055	631	1437 330 3383 9966 3624 10962 9518 1387 9641 8878 8737 6288 50486 10551 10626 1491 5819 6659 5966 27230 637 54795 960 197259 5562 231 7936 1435 1839 3077 8904 6452 1460 23328 10982 497661 1652 6810 8915 8743 10197 1848 8036 3276 329 10519 2332 776 101 7532 3735 1847 537 837 4300 5880 6664 408 972 3673 23198 51776 5879 55161 7320 7316 8797 3486 5706 5602 9125 55620 5781 11214 658 92 1889 9475 3688…	MDAMB231_CYLD	CYLD	MDAMB231
GO_POSITIVE_REGULATION_OF_IMMUNE_RESPONSE	0.00370655996860387	0.0713836820704026	0.431707695803346	0.289371396887202	1.41618116907513	265	330 4792 1387 10318 9641 8737 80328 64332 5819 8976 23291 1520 3098 9404 6810 4179 8915 10197 329 6778 101 3735 7301 2956 29979 972 23198 23180 5879 1514 7316 5706 8890 1398 3572 5707 841 1399 10622 7525 2069 3661 6556 5704 3384 11119 5721 5718 2885 10673 5687 9861 861 8772 7105 3320 27202 79155 5695 170506 1535 7311 3916 9867 26060 6352 9564 10010 5708 7494 115004 5714 10695 5720 10614	MDAMB231_CYLD	CYLD	MDAMB231
GO_SECRETION	0.000257685999257986	0.0117569338572226	0.49849310876659	0.266982407583208	1.41033333578935	581	1437 2919 9144 5806 3624 8566 7127 6288 80024 10551 10626 19 6659 27230 5452 54795 960 8773 1520 55204 6515 3098 54509 80142 3077 22900 291 8904 65082 137964 1 1460 26286 9725 5054 23412 51646 6810 6400 387921 307 51552 5873 4253 4074 57826 9146 54407 2799 2332 776 101 3735 58485 537 1314 10075 7301 5880 6664 10113 408 972 5879 535 26578 2181 5552 11267 6781 6814 2495 90993 5781 3996 9342 5707 78…	MDAMB231_CYLD	CYLD	MDAMB231
GO_POSITIVE_REGULATION_OF_DEVELOPMENTAL_PROCESS	0.00187311465234426	0.0466131143102485	0.45505986738723	0.27262795061156	1.40164830810349	428	3576 1437 6648 3624 9518 8737 10938 64332 10551 10626 1491 9750 27230 694 54795 7048 5562 1435 6300 25819 23187 8904 7071 27042 27339 5054 55109 23328 8650 5361 55662 56288 11221 4179 4739 8202 3276 10519 6778 9260 2332 101 537 6664 2956 6667 972 5879 3486 54471 23405 3716 10362 658 92 3688 1398 3572 841 1399 3725 1855 79647 3084 9353 139065 51657 23394 3309 54606 51199 6386 9500 396 182 55754 62…	MDAMB231_CYLD	CYLD	MDAMB231
GO_POSITIVE_REGULATION_OF_CELL_DIFFERENTIATION	0.00492435425414326	0.0828142505494562	0.407017918923954	0.277979384020297	1.38715262860068	314	1437 6648 3624 9518 8737 10938 64332 10626 1491 9750 694 54795 7048 1435 6300 25819 8904 7071 27339 5054 8650 5361 55662 11221 4179 4739 8202 3276 10519 9260 2332 101 537 6664 972 5879 3486 23405 10362 658 92 1398 3572 841 1399 3725 1855 79647 3084 9353 51657 23394 3309 54606 51199 6386 396 182 55754 6239 63915 201294 8837 7336 60485 1385 861 8772 4088 50618 1454 9139 4017 9043 170506 706 4087 13…	MDAMB231_CYLD	CYLD	MDAMB231
GO_CELL_MOTILITY	0.00072274748140514	0.0243428828435335	0.477270815362862	0.265455364643734	1.37974747209248	500	3576 2920 2919 3383 3918 6648 6289 8793 6288 23604 80024 89795 4312 9750 694 54795 960 8976 7048 23473 1435 1839 390 54509 1460 8751 5054 23328 10982 8650 5361 1652 8879 6810 11221 481 1525 4739 8239 57826 10519 221692 84223 4072 101 3735 7301 3693 5880 7168 6667 972 3673 5879 7320 8797 3486 54541 6781 4354 5781 23543 9475 3688 324 1398 1399 84522 7525 161742 3725 2069 11116 79647 23587 9448 3084…	MDAMB231_CYLD	CYLD	MDAMB231
GO_NEGATIVE_REGULATION_OF_SIGNALING	0.000903548574394684	0.0280271255643965	0.477270815362862	0.261719746539053	1.3632316875086	513	3576 1437 3383 6648 597 3624 9518 4792 10318 4052 8737 1491 2907 9750 637 10525 960 7048 23291 51341 5562 5791 54206 1839 9404 10625 22900 8904 56339 23645 5054 10042 55829 55662 6609 11221 4179 8743 10197 1848 9146 2140 10519 5782 2332 6004 1847 7301 4300 10133 29979 408 972 23198 7320 7316 8797 3486 54541 5706 79674 9125 90993 5781 7248 7837 3688 324 4043 22905 5707 841 84522 161742 1855 27250 …	MDAMB231_CYLD	CYLD	MDAMB231
REACTOME_INNATE_IMMUNE_SYSTEM	0.0024300181131221	0.0546233795823161	0.431707695803346	0.260632838777014	1.34632292095449	448	2919 330 5806 4792 8566 1387 9641 8737 6288 960 8976 8773 23291 51295 1520 6515 6300 54509 80142 8904 1 1460 9725 23412 51646 387921 4179 51552 8915 5873 10197 57826 5589 1848 329 6778 2799 101 58485 837 10075 5880 23198 5879 535 1514 26578 7316 5706 5602 2495 5781 9342 1398 5707 841 10622 7525 3725 3661 29099 6556 5704 3384 5721 9246 5718 4650 6386 1654 55754 2885 201294 22931 5687 9861 2717 191…	MDAMB231_CYLD	CYLD	MDAMB231
GO_POSITIVE_REGULATION_OF_INTRACELLULAR_SIGNAL_TRANSDUCTION	0.00662604906385821	0.0980605064109622	0.407017918923954	0.266225850627847	1.34589369500116	352	330 3383 9966 9518 9641 8737 6288 1491 5966 637 960 197259 5562 7936 1435 1839 8904 23328 10982 497661 1652 8915 8743 1848 8036 3276 329 10519 101 3735 1847 537 5880 6664 408 972 51776 5879 7316 8797 3486 5602 5781 11214 9475 3688 1398 841 1399 161742 3725 27250 2069 3661 9448 3084 51657 51026 6386 9500 10342 29937 2885 11040 8837 2149 389 1649 80279 8772 339123 84336 7105 3320 27202 79155 8754 5…	MDAMB231_CYLD	CYLD	MDAMB231
GO_REGULATION_OF_CELLULAR_COMPONENT_MOVEMENT	0.00438393553202137	0.0771533158721059	0.407017918923954	0.267086858781561	1.34158312124824	339	3576 3383 3918 6648 23604 80024 89795 9750 54795 8976 7048 23473 1435 1839 390 54509 1460 8751 5054 23328 10982 8650 5361 1652 6810 11221 4739 29098 57826 10519 4072 101 3735 5880 7168 6667 972 3673 5879 3486 6781 4354 9475 324 1398 1399 161742 3725 56683 2069 11116 6717 79647 23587 9448 3084 9353 4193 3309 3796 6386 182 22800 6239 22998 2149 389 55171 90102 8772 10488 4088 27202 8754 2152 9043 3…	MDAMB231_CYLD	CYLD	MDAMB231
GO_NEGATIVE_REGULATION_OF_CELL_DEATH	0.00497017606818772	0.0828142505494562	0.407017918923954	0.261012629128506	1.33784903453681	424	1437 330 3383 6648 597 4792 8793 8878 8737 10551 1491 2907 6659 128866 5966 22920 637 10525 960 1026 5562 231 1435 10625 291 5054 55829 100462981 307 8915 80315 8743 10197 2140 329 10519 4072 100462983 101 79073 65264 7301 6664 83931 408 972 7320 7316 8797 100462977 10553 2495 90993 3313 100463486 10296 23530 7248 3688 4043 3572 841 3725 27250 10105 9448 4193 7088 27166 23394 3309	MDAMB231_CYLD	CYLD	MDAMB231
GO_NEGATIVE_REGULATION_OF_RESPONSE_TO_STIMULUS	0.00224154902886765	0.0524415093160833	0.431707695803346	0.252653393547555	1.33460521616073	595	3576 1437 3383 6648 597 9518 10135 4792 10318 4052 64110 8737 6288 1491 2907 9750 54832 637 10525 960 7048 23291 51341 1026 5562 5791 54206 1839 9404 3077 10625 22900 8904 56339 23645 5054 10042 55829 1652 55662 6609 11221 4179 8743 10197 1848 9146 2140 10519 5782 6778 6004 1847 7301 4300 10133 29979 408 972 23198 7320 7316 8797 3486 54541 5706 79674 9125 90993 5781 7248 7837 3688 324 1398 4043 2…	MDAMB231_CYLD	CYLD	MDAMB231
GO_LOCOMOTION	0.00291750444264066	0.0612832788032101	0.431707695803346	0.250072261331995	1.31361002113609	566	3576 2920 2919 3383 3918 6648 6289 8793 6288 11127 23604 80024 89795 4312 55740 9750 55848 128866 694 54795 960 8976 7048 23473 1435 1839 390 54509 1460 8751 5054 23328 10982 8650 5361 1652 8879 6810 11221 481 1525 4739 8239 57826 10519 221692 84223 4072 9260 101 3735 7301 3693 5880 7168 6667 972 3673 5879 7320 8797 3486 54541 6781 4354 5781 658 23543 9475 3688 324 1398 1399 84522 7525 161742 372…	MDAMB231_CYLD	CYLD	MDAMB231
GO_RESPONSE_TO_OXYGEN_CONTAINING_COMPOUND	0.00258286645652204	0.0563757499755956	0.431707695803346	0.250071815470569	1.31138036679611	562	3576 2920 1437 2919 3383 6648 3624 9518 10135 4792 9852 8737 10626 19 6659 55139 9131 54795 7048 1026 5562 231 5791 54206 25819 196 22900 51141 7071 1460 8751 5054 23328 55829 6609 6810 11221 2058 8915 80315 8743 8202 329 6778 7532 537 837 7168 408 6667 3673 535 1019 114907 6752 54541 5602 6781 5032 6814 3454 2782 8890 5781 9536 7248 9475 324 1398 841 1399 84522 3155 7525 3157 3725 27250 2069 366…	MDAMB231_CYLD	CYLD	MDAMB231
GO_REGULATION_OF_HYDROLASE_ACTIVITY	0.00596800770259635	0.092896438621689	0.407017918923954	0.250652387362206	1.29757346446769	461	330 3383 9966 7980 5806 1470 10845 8737 23307 637 9131 960 9462 128637 11047 54206 6300 22900 10598 23645 26286 10435 5054 643394 10982 5361 5504 481 8502 4739 8915 8743 10197 8036 329 221692 9049 6004 3735 837 65264 9135 7168 10113 2956 408 3673 23198 6295 11080 7813 57082 8797 3486 10421 5511 400 3996 7248 9475 3688 1398 841 1399 51735 161742 3725 9815 30851 10105 9448 9353 4193 5721 27166 5165…	MDAMB231_CYLD	CYLD	MDAMB231
GO_CELL_CYCLE_PROCESS	0.00132810098676652	0.0360339621895612	0.45505986738723	-0.245425146298028	-1.31877694944842	736	81620 994 55159 255919 81930 675 29127 23399 1032 57519 4683 10217 151648 23397 1112 4751 219771 3835 57418 9577 10459 10432 10801 58190 83695 11004 151011 10270 55165 10112 989 23032 23512 10460 6502 9133 259266 146909 3611 9702 10634 4361 55743 10096 55706 1719 332 2177 6045 85378 7046 8558 51512 5982 22897 11258 6662 51347 3275 7023 5001 4204 25936 10247 23332 5537 7531 157570 5347 9662 79035 …	MDAMB231_CYLD	CYLD	MDAMB231
GO_CYTOSKELETON_ORGANIZATION	0.0025116161136424	0.055852646611154	0.431707695803346	-0.253625343613897	-1.32082605517627	532	11104 9368 81930 11078 675 29127 8994 81624 57519 4771 8500 151648 3983 4751 10459 10432 11004 55742 10006 23191 123811 154810 10112 23032 10460 57464 259266 146909 3611 9702 79649 5358 10096 6464 332 6093 23094 23384 85378 9530 7046 8558 6662 6314 23075 7094 4204 23332 27063 2037 5347 9662 5747 5217 1266 1490 1107 891 56907 6709 6790 2801 118987 5119 283431 91010 9202 830 24139 5573 22995 29901 …	MDAMB231_CYLD	CYLD	MDAMB231
GO_CYTOSKELETAL_PART	0.000918216552915984	0.0280271255643965	0.477270815362862	-0.251246320366724	-1.33720440193389	676	11104 994 81930 11078 675 29127 57519 197335 84823 4771 151648 3983 4751 144501 3835 10459 10951 3801 10801 9531 56992 9859 11004 6645 151011 286827 123811 5977 55165 10112 989 23032 127602 10460 84516 9133 10128 259266 1660 146909 3611 9702 79649 80746 9644 5358 4644 140465 10096 332 6093 23094 10979 23384 51134 85378 140735 8558 51512 22852 22897 11258 10198 4204 10808 1432 23332 2037 7531 5347…	MDAMB231_CYLD	CYLD	MDAMB231
GO_MICROTUBULE_BASED_PROCESS	0.0029548694728954	0.0614078459074592	0.431707695803346	-0.267168539068014	-1.34589741486279	355	11104 26985 81930 675 29127 57519 151648 4751 3835 10432 3801 9531 56992 11004 27031 123811 10112 23032 127602 10460 2647 10128 259266 146909 23011 9702 79649 10096 332 85378 140735 51512 11258 6314 4204 23332 5347 9662 51668 5747 1107 891 56907 6790 2801 5119 283431 23095 24139 4296 22995 29901 11190 115106 9768 8841 8243 4926 7516 51203 55726 1017 1778 5058 80173 83540 1267 6845 10615 84612 388…	MDAMB231_CYLD	CYLD	MDAMB231
GO_NEGATIVE_REGULATION_OF_CELLULAR_COMPONENT_ORGANIZATION	0.00645136637222268	0.0969441862164386	0.407017918923954	-0.272345331842875	-1.34733599216853	291	81620 11078 26277 4683 9320 8971 8500 4751 10459 10432 9531 83999 29028 55226 56998 3475 79594 25842 6093 9530 8558 7533 23075 4204 8543 8934 23332 5347 5747 5217 7057 891 6709 830 24139 3337 5573 56203 8780 1716 9711 51474 57142 3005 4331 4171 26036 5793 4070 79142 88455 3192 5927 382 4085 23063 51499 28978 5728 2934 54978 5756 64802 5048 9928 653464 22933 9232 157285 292 3008 84260 55737 5663 2…	MDAMB231_CYLD	CYLD	MDAMB231
GO_MITOTIC_CELL_CYCLE	0.00110305437045165	0.0319232105581822	0.45505986738723	-0.25972478321051	-1.36492324444307	583	81620 994 55159 255919 9368 81930 675 29127 23399 1032 4683 10217 151648 23397 1112 4751 219771 3835 10459 58190 56992 11004 10270 55165 10112 989 10460 6502 9133 7077 146909 9702 4361 55743 1719 332 6045 85378 8558 51512 22897 11258 51347 3275 7023 5001 4204 25936 23332 3280 5537 7531 5347 9662 79035 5641 7298 586 8021 246175 8621 891 1845 5889 6790 2801 7443 5515 5119 3364 11130 29883 22995 790…	MDAMB231_CYLD	CYLD	MDAMB231
GO_DNA_REPAIR	0.00403805922850031	0.0740690019049329	0.407017918923954	-0.274943766263866	-1.36753347159783	312	55159 675 1032 4683 9320 5432 54780 3835 9577 10459 10432 2189 83695 7374 54840 286257 1660 4862 25842 4361 2177 86 5982 22897 51659 51347 157570 79035 55929 10463 5889 9716 56907 10445 3148 5985 91875 3364 6233 27301 5440 8318 9100 5892 84250 7913 23347 2966 55100 23047 2237 9768 1653 25898 51377 8243 7516 57461 1017 4331 6917 84515 8364 51567 9025 3150 3980 50813 10635 23054 2967 10714 5425 131…	MDAMB231_CYLD	CYLD	MDAMB231
GO_MICROTUBULE_CYTOSKELETON	0.000579262684213532	0.0203890027677682	0.477270815362862	-0.260964204589208	-1.36965818990619	569	11104 994 81930 11078 675 29127 57519 197335 5432 151648 4751 3835 10459 10951 3801 10801 56992 9859 11004 6645 151011 286827 123811 27072 5977 55165 10112 989 23032 127602 10460 84516 9133 10128 259266 1660 146909 9702 79649 80746 4644 332 6093 23384 51134 85378 140735 8558 51512 22852 22897 11258 10198 6314 4204 10808 1432 23332 7531 5347 6792 9662 51668 908 5747 84902 9927 219844 1107 891 6709…	MDAMB231_CYLD	CYLD	MDAMB231
GO_DNA_REPLICATION	0.00652168081900607	0.0976253140224395	0.407017918923954	-0.308068229263168	-1.41872384020807	171	81620 55159 675 4683 57418 10432 83695 1660 4361 4781 5982 51659 4774 5001 157570 5515 10189 5985 3364 30968 63901 8318 4172 2237 9768 8243 1017 6241 84515 4171 389643 3980 23054 9984 7156 23063 10714 10926 5425 1854 57804 5931 6118 56897 5937 9401 4173 4174 84296 23594 7013 54962 9837 9093 26057 5427 201254 54107 84289 4678 5558 23560	MDAMB231_CYLD	CYLD	MDAMB231
GO_CENTROSOME	0.00282363374514356	0.0607219478384448	0.431707695803346	-0.289575720164288	-1.41938030935333	272	11104 994 675 151648 4751 3801 56992 9859 11004 286827 123811 5977 55165 23032 84516 9133 259266 1660 9702 80746 85378 140735 22852 22897 11258 4204 23332 5347 6792 9662 51668 84902 219844 1107 891 6790 4296 22995 29901 8318 5892 84250 80097 4172 11190 115106 9768 4750 282809 4926 7516 1017 285753 1778 80173 10615 10120 5902 9798 1639 27183 132320 25886 3192 1453	MDAMB231_CYLD	CYLD	MDAMB231
GO_REGULATION_OF_CHROMOSOME_ORGANIZATION	0.00488293015376369	0.0828142505494562	0.407017918923954	-0.301134184962394	-1.42137948247713	202	81620 6871 26277 4683 9320 8971 4751 10459 29028 10270 55226 10460 25842 4361 9733 4204 10782 5347 79035 908 891 4297 8318 84250 2966 55100 2237 3184 4926 7422 3005 4331 4524 55677 4171 26036 8697 26097 5594 3192 5927 4288 4085 23063 10474 3622 29117 7334 23381 9232 26147 6047 817 3008 55719 4302 4000 7013 1063 991 10467 55183 9874 54623 56254 55729 56984 54552 6950 10155 51366 23137 144108 54737…	MDAMB231_CYLD	CYLD	MDAMB231
GO_NEGATIVE_REGULATION_OF_ORGANELLE_ORGANIZATION	0.00662549540900403	0.0980605064109622	0.407017918923954	-0.304457004748919	-1.42494137733138	189	81620 11078 26277 4683 9320 8971 8500 4751 10459 10432 9531 29028 55226 79594 25842 9530 8558 23075 4204 23332 5347 5217 891 6709 830 24139 5573 56203 51474 3005 4331 4171 26036 4070 79142 3192 5927 4085 23063 51499 28978 2934 54978 5756 9232 292 3008 84260 4302 4000 7013 1063 598 2288 25994 991 348110 56984	MDAMB231_CYLD	CYLD	MDAMB231
GO_DNA_METABOLIC_PROCESS	0.00025879096793477	0.0117569338572226	0.49849310876659	-0.279585302720794	-1.43337347197849	455	81620 55159 51409 675 26277 1032 4683 9320 8971 5432 7247 54780 4751 8932 54726 3835 57418 9577 10459 10432 2189 83695 7374 4907 55226 54840 286257 1660 9219 4862 25842 4361 2177 86 5982 22897 51659 51347 23075 5001 4204 157570 79035 55929 908 10463 5889 9716 56907 53615 10445 10189 3148 5985 91875 3364 4297 6233 84057 27301 5440 8318 9100 5892 84250 7913 23347 2966 55100 4172 23047 2237 9768 165…	MDAMB231_CYLD	CYLD	MDAMB231
GO_ACTIN_BINDING	0.00502208379489819	0.0828142505494562	0.407017918923954	-0.317294587116498	-1.45070776029573	164	81930 11078 81624 4771 64787 3983 65108 55742 6645 23191 23164 5358 4644 10096 10979 7533 7094 2037 4301 5747 5217 1266 8727 56907 6709 283431 91010 830 56203 91624 54443 4638 1073 51474 27 7408 2314 84962 10552 1072 3192 8507 5339 2934 5756 23345 342184 9948 85464 7739 1729 4646 9455 5074 81 10487	MDAMB231_CYLD	CYLD	MDAMB231
GO_CHROMOSOME_ORGANIZATION	2.74404076040173e-05	0.00297804645858043	0.575610261071129	-0.277486647482224	-1.46546925297251	628	81620 55159 8329 6871 81930 675 29127 26277 54892 4683 9320 8971 55320 151648 55839 23397 4751 8932 3054 3835 9577 7994 8864 10459 10432 54556 23408 9631 11004 84678 29028 10270 55226 5977 171023 473 23512 10460 51200 1660 146909 9219 25842 4361 55706 2177 6045 1810 91687 86 5982 51659 6601 6662 9733 3275 6314 55870 57798 4204 25936 2491 10782 157570 5347 151507 79035 55929 908 51562 55257 1107 8…	MDAMB231_CYLD	CYLD	MDAMB231
GO_MICROTUBULE_ORGANIZING_CENTER	0.000363861650403745	0.0150122337053902	0.49849310876659	-0.295669647164002	-1.4892298877959	357	11104 994 81930 11078 675 57519 197335 151648 4751 3801 56992 9859 11004 286827 123811 5977 55165 23032 10460 84516 9133 259266 1660 9702 80746 6093 23384 51134 85378 140735 8558 22852 22897 11258 10198 4204 23332 5347 6792 9662 51668 5747 84902 219844 1107 891 6790 5119 4296 22995 29901 8318 5892 84250 79960 80097 4172 11190 115106 9768 4750 282809 4926 7516 79682 1017 65109 285753 1778 80173 23…	MDAMB231_CYLD	CYLD	MDAMB231
GO_CHROMOSOME_SEGREGATION	0.00352514953368522	0.069912483391412	0.431707695803346	-0.321179373829541	-1.49808187286885	185	81620 81930 29127 151648 55839 23397 4751 3835 10459 11004 10270 10460 146909 4361 10096 55706 332 2177 25936 157570 5347 891 5889 5119 11130 55166 9918 84250 8780 9391 23047 2237 55143 8243 4926 51203 55355 1778 83540 10615 2908 8697 27183 79142 3192 81929 4288 7156 4085 23063	MDAMB231_CYLD	CYLD	MDAMB231
HALLMARK_MITOTIC_SPINDLE	0.0035596772681243	0.0702407024573821	0.431707695803346	-0.337705878110398	-1.50689024461056	138	11104 675 29127 4751 3835 10801 56992 11004 10006 9133 10128 9702 332 6093 85378 140735 23332 2037 7531 5347 4853 6709 6790 23095 4296 9411 29901 54443 64857 11190 8243 4926 51203 1778 6453	MDAMB231_CYLD	CYLD	MDAMB231
REACTOME_CELL_CYCLE_CHECKPOINTS	0.00256464103187031	0.0562924298399848	0.431707695803346	-0.320958512471376	-1.51868497511418	199	81930 4683 23279 151648 55839 9577 83695 11004 9133 4361 147841 332 91687 140735 51512 7533 5982 5001 25936 23332 2491 7531 5347 891 5527 5515 5985 3364 6233 64105 11130 57122 8318 55166 4172 55143 79682 1017 1778 84515 8364 9025 4171 83540 55055 8697 10971 81929 7156 4085 10926 5528 348995 5699 5048 3014 7334 119504 6118 4173 4174 23594 9793 7157 11065 9491	MDAMB231_CYLD	CYLD	MDAMB231
GO_CHROMOSOME	6.69018051942534e-06	0.00100532828036134	0.610526878385931	-0.291698320501037	-1.53134402995924	579	81620 55159 8329 6871 81930 675 26277 54892 4683 23279 8971 84524 55320 151648 79228 55839 23397 157313 54780 4751 8932 3835 11168 7994 10459 54556 10951 83695 7112 11004 10270 55226 5977 171023 989 54840 23512 84516 10128 286257 1660 9219 25842 4361 221443 10096 25983 147841 332 2177 6045 91687 86 5982 51659 11258 6601 55870 1912 5001 4204 25936 23332 2491 11052 157570 5347 79035 55929 1107 8621…	MDAMB231_CYLD	CYLD	MDAMB231
GO_MITOTIC_NUCLEAR_DIVISION	0.0014344057853925	0.0373614893568566	0.45505986738723	-0.333724923122262	-1.53142720503602	167	81620 81930 29127 151648 23397 4751 3835 10459 11004 10270 10460 9133 146909 332 25936 23332 5347 8621 891 6790 2801 5119 11130 9918 54443 84250 23047 55143 3643 8243 4926 51203 79616 83540 10615 5902 8697 27183 79142 3192 81929 4288 4085	MDAMB231_CYLD	CYLD	MDAMB231
GO_CELL_DIVISION	0.000128372354251228	0.00748583265760519	0.518848077743792	-0.306618985486719	-1.53853338903763	340	11104 81620 994 11078 675 29127 54892 55320 151648 2250 23397 157313 4751 219771 9577 10459 10801 11004 151011 55165 10112 989 10460 9133 259266 146909 55743 10096 147841 332 23384 22897 11258 5899 25936 23332 2037 5347 205564 891 56907 6790 2801 7443 5119 11130 29901 5154 9918 83461 54443 23047 115106 55143 5500 4750 8243 4926 7422 51203 51530 55726 1017 1778 9025 83540 10615 84612 10534 3980 55…	MDAMB231_CYLD	CYLD	MDAMB231
GO_NUCLEOSOME_ORGANIZATION	0.00533444646998471	0.0864800097851878	0.407017918923954	-0.385599967249575	-1.5494552735383	76	8971 55320 55839 7994 25842 91687 6601 6662 9733 2491 3148 64105 55166 8520 79682 3005 55355 7259 8364 55193 9025 4171 64754 10541 3014 5931 6944 3008 10467 54623 5757 201254 54107 4678 144108 79711 81611 6597	MDAMB231_CYLD	CYLD	MDAMB231
GO_DNA_RECOMBINATION	0.00206873149848054	0.0495860979421072	0.431707695803346	-0.347731458245656	-1.55162576709218	138	55159 675 4683 8971 7247 54780 10459 10432 83695 7374 4361 86 51659 23075 79035 5889 10445 10189 3148 3364 84057 27301 8318 5892 23347 2237 23304 51377 7516 3005 84515 9025 118460 3980 3149 10635 3838 23054 9984 29893 64859 3014 3836 7334 6118 56897 9401 84296	MDAMB231_CYLD	CYLD	MDAMB231
GO_CHROMATIN_ASSEMBLY_OR_DISASSEMBLY	0.00528346427945478	0.0863702717147691	0.407017918923954	-0.380261101648213	-1.5562161164868	84	8971 55320 55839 7994 9219 25842 91687 6601 6662 9733 57798 2491 1107 3148 64105 55166 23347 8520 79682 3005 55355 7259 8364 55193 4171	MDAMB231_CYLD	CYLD	MDAMB231
GO_DNA_DEPENDENT_DNA_REPLICATION	0.00421660620495214	0.0753768948656557	0.407017918923954	-0.372711913211348	-1.56640805005922	96	81620 55159 675 4683 57418 4361 5982 51659 5001 10189 5985 30968 8318 4172 2237 8243 1017 4171 389643 3980 9984 10714 5425 57804 6118 56897 4173 4174 84296 23594 7013 54962 9837 9093 5427 201254 54107	MDAMB231_CYLD	CYLD	MDAMB231
GO_NUCLEAR_CHROMOSOME_SEGREGATION	0.00130308489590363	0.0356024663517168	0.45505986738723	-0.348779932909774	-1.57043338097811	149	81620 81930 29127 151648 23397 4751 3835 10459 11004 10270 10460 146909 4361 10096 55706 2177 25936 157570 5347 891 5889 5119 11130 55166 9918 84250 23047 2237 55143 8243 4926 51203 1778 83540 10615 8697 27183 79142 3192 81929 4085 23063	MDAMB231_CYLD	CYLD	MDAMB231
GO_NUCLEUS_ORGANIZATION	0.00624373923810312	0.0952901922002691	0.407017918923954	-0.387454450775095	-1.58358493951012	81	255919 23399 9972 9631 6733 9133 7536 55706 6314 124491 79159 5347 891 7443 5515 5119 3148 57122 4926 57142 53371 9025 3267 1639 27183 81929 221496 23345 5048	MDAMB231_CYLD	CYLD	MDAMB231
GO_DNA_CONFORMATION_CHANGE	0.000368869832535824	0.0150122337053902	0.49849310876659	-0.356867786385541	-1.619500358817	157	54892 4683 8971 55320 55839 23397 7994 10270 1660 25842 4361 91687 51659 6662 9733 55870 57798 2491 1107 891 5119 3148 6233 64105 8318 55166 9918 23347 2966 1653 8520 51203 79682 3005 4331 55355 7259 8364 9025 4171 3149 79142 64754 2967 7156 23063 10541 3014 5931 6118 2074 56897 9401 4173 84296 7157 3008 64151	MDAMB231_CYLD	CYLD	MDAMB231
GO_SISTER_CHROMATID_SEGREGATION	0.000797539609257544	0.0259665604447435	0.477270815362862	-0.370272933455096	-1.62647571629151	126	81620 81930 29127 151648 23397 4751 3835 10459 11004 10270 10460 146909 4361 25936 157570 5347 891 5889 5119 11130 9918 84250 23047 2237 55143 8243 4926 51203 83540 10615 8697 27183 79142 3192 81929 4085 23063	MDAMB231_CYLD	CYLD	MDAMB231
GO_MEIOSIS_I_CELL_CYCLE_PROCESS	0.00655683804309	0.0977769703601245	0.407017918923954	-0.463598941746743	-1.62795683039615	38	994 675 4361 55706 2177 5347 5889 6790 84057 5892 23304 1164 29893 3622 6118 9232	MDAMB231_CYLD	CYLD	MDAMB231
REACTOME_M_PHASE	4.87082740672859e-05	0.00459733688620537	0.557332238758646	-0.333498414168881	-1.62846077786455	265	255919 81930 8331 23399 54892 23279 9818 151648 55839 23397 9972 4751 7112 9631 11004 10112 9133 9702 147841 55706 332 91687 85378 140735 22897 11258 25936 23332 2491 7531 5347 9662 8021 891 5527 2801 7443 5515 6233 64105 11130 9663 57122 22995 55166 9918 80097 23047 11190 115106 55143 8243 4926 79682 1778 8364 53371 83540 55055 8697 1639 5594 1453 81929 4085 23063 5528 221496 80184 348995 5699 5…	MDAMB231_CYLD	CYLD	MDAMB231
REACTOME_RAF_ACTIVATION	0.0067031784145029	0.0984560829528678	0.407017918923954	-0.559467981169412	-1.62979031956384	19	5527 5515 369 4296 5528 4140 817	MDAMB231_CYLD	CYLD	MDAMB231
GO_MITOTIC_SISTER_CHROMATID_SEGREGATION	0.00138387413106175	0.036801547961189	0.45505986738723	-0.382393360258903	-1.63564429093992	106	81620 81930 29127 151648 23397 4751 3835 10459 11004 10270 10460 146909 25936 5347 891 5119 11130 9918 84250 23047 55143 8243 4926 51203 83540 10615 8697 27183 79142 3192 81929 4085	MDAMB231_CYLD	CYLD	MDAMB231
REACTOME_SIGNALING_BY_RHO_GTPASES	0.00011108127331208	0.00723324224717161	0.538434096309916	-0.34542264133743	-1.64400916209723	207	81930 8331 29127 81624 23279 4771 151648 55839 11004 10006 23191 10096 147841 332 6093 91687 140735 7533 25936 1432 23332 2491 7531 5347 5747 5217 5527 5515 84904 91010 64105 11130 57122 9411 55166 64857 55143 4638 5500 79682 26084 1778 5058 6453 10787 8364 83540 55055 2909 10971 5594 10552 1072 81929 4085 23365 5528 348995 5048 9928 3014	MDAMB231_CYLD	CYLD	MDAMB231
REACTOME_RHO_GTPASE_EFFECTORS	0.000109725831435227	0.00723324224717161	0.538434096309916	-0.356585897638305	-1.65130586069579	176	81930 8331 81624 23279 4771 151648 55839 11004 10006 23191 10096 147841 332 6093 91687 140735 7533 25936 1432 23332 2491 7531 5347 5747 5217 5527 5515 91010 64105 11130 57122 55166 55143 4638 5500 79682 1778 5058 10787 8364 83540 55055 10971 5594 10552 1072 81929 4085	MDAMB231_CYLD	CYLD	MDAMB231
REACTOME_CHROMOSOME_MAINTENANCE	0.00461088541692209	0.0797111916987372	0.407017918923954	-0.426351436405686	-1.6641469059145	59	8331 26277 55320 55839 91687 5982 2491 5985 64105 55166 2237 79682 55355 8364 10714 5425 57804 3014 5931 6118 7013 5427 201254 54107	MDAMB231_CYLD	CYLD	MDAMB231
GO_DNA_PACKAGING	0.00100574999246331	0.029544851282362	0.45505986738723	-0.397208249751368	-1.66706005462654	95	54892 8971 55320 55839 23397 7994 10270 25842 91687 6662 9733 55870 57798 2491 891 5119 3148 64105 55166 9918 23347 8520 51203 79682 3005 55355 7259 8364 9025 4171 79142 64754 23063	MDAMB231_CYLD	CYLD	MDAMB231
GO_ATP_DEPENDENT_CHROMATIN_REMODELING	0.00567166444677201	0.090078020298936	0.407017918923954	-0.447839648234808	-1.67028887318302	50	55320 55839 8932 9219 91687 86 6601 2491 53615 64105 55166 79682 55355 8364 55193 9025 3065 5931 6944 6594 10467 5757 201254 54107 4678 144108	MDAMB231_CYLD	CYLD	MDAMB231
GO_CHROMOSOME_LOCALIZATION	0.00424348933397321	0.0753768948656557	0.407017918923954	-0.452227600205571	-1.67105023502642	46	81620 81930 3835 11004 10096 891 5119 55166 55143 4926 1778 83540 10615 8697 27183 3192 81929	MDAMB231_CYLD	CYLD	MDAMB231
REACTOME_CYCLIN_A_B1_B2_ASSOCIATED_EVENTS_DURING_G2_M_TRANSITION	0.00414593373875079	0.0753402935688342	0.407017918923954	-0.57731845044459	-1.6817906538163	19	994 9133 5347 891 5515 1017 4331 51400	MDAMB231_CYLD	CYLD	MDAMB231
HALLMARK_G2M_CHECKPOINT	6.47057097863888e-05	0.00537883421564726	0.538434096309916	-0.37624098321062	-1.71794782817929	163	11104 994 675 29127 10293 1112 4751 3835 10432 10951 56992 7112 11004 10460 9133 1871 332 1810 51659 10772 5001 1432 5347 3930 4853 6790 5119 3364 10024 8318 4172 8140 23047 3184 8243 4926 51203 4331 1033 4171 3980 3149 3838 3192 4288 4085 10926 1164 24137 5048 3014 3151 6118 9232 1163 4174 10762 23594 11065	MDAMB231_CYLD	CYLD	MDAMB231
GO_METAPHASE_PLATE_CONGRESSION	0.00458473661038848	0.0796114041635013	0.407017918923954	-0.488506905606178	-1.72448942895072	39	81620 81930 3835 11004 891 5119 55166 55143 4926 1778 83540 10615 8697 27183 3192 81929	MDAMB231_CYLD	CYLD	MDAMB231
GO_CONDENSED_CHROMOSOME_CENTROMERIC_REGION	0.000616534191238396	0.0213168060634373	0.477270815362862	-0.424968263196156	-1.73541935323246	82	81620 55320 151648 55839 4751 11004 989 84516 147841 332 11258 25936 23332 5347 891 6790 64105 11130 57122 9918 8243 79682 55355 83540 10615 55055 3192 81929 4085	MDAMB231_CYLD	CYLD	MDAMB231
REACTOME_RHO_GTPASES_ACTIVATE_FORMINS	0.000451853106205839	0.0173077459406492	0.49849310876659	-0.416446039694547	-1.7526010626811	97	81930 81624 23279 151648 55839 11004 147841 332 91687 140735 25936 23332 2491 5347 5217 5527 5515 91010 64105 11130 57122 55166 55143 79682 1778 83540 55055 81929 4085 5528 348995 5048 10381 1729 9793 286205 1063 991	MDAMB231_CYLD	CYLD	MDAMB231
GO_STRUCTURAL_CONSTITUENT_OF_NUCLEAR_PORE	0.00183201471561406	0.0461785902832526	0.45505986738723	-0.603185409237074	-1.7571438830546	19	23279 9818 9972 9631 55706 8021 57122 65109 53371	MDAMB231_CYLD	CYLD	MDAMB231
GO_CONDENSED_CHROMOSOME	7.18790507117635e-05	0.00573125410471143	0.538434096309916	-0.398089732050911	-1.76070469662894	131	81620 675 54892 55320 151648 55839 23397 54780 4751 11004 10270 989 84516 10128 147841 332 2177 11258 25936 23332 5347 891 6790 5119 3148 3364 64105 11130 57122 9918 8243 79682 1017 55355 6002 83540 10615 55055 3192 81929 4288 4085 23063	MDAMB231_CYLD	CYLD	MDAMB231
GO_ATTACHMENT_OF_SPINDLE_MICROTUBULES_TO_KINETOCHORE	0.00410304314459393	0.074909297037049	0.407017918923954	-0.54560697865185	-1.76315126003023	28	81620 29127 151648 4751 11004 891 83540 10615 3192 81929	MDAMB231_CYLD	CYLD	MDAMB231
KEGG_HOMOLOGOUS_RECOMBINATION	0.00423280938171165	0.0753768948656557	0.407017918923954	-0.63024473942495	-1.77393000082044	16	675 4683 4361 5889 5892 7516 7156 10714 5425 57804 6118	MDAMB231_CYLD	CYLD	MDAMB231
REACTOME_CELL_CYCLE_MITOTIC	1.33513005338554e-07	4.01257932198253e-05	0.690132458796796	-0.35160141771339	-1.77415387015356	361	81620 994 255919 81930 8331 23399 1032 54892 23279 9818 151648 55839 23397 9972 4751 7112 9631 11004 10112 6502 9133 1871 9702 147841 55706 1719 332 91687 85378 140735 51512 5982 22897 51659 11258 5001 25936 23332 2491 7531 157570 5347 9662 7298 91750 8021 891 5527 6790 2801 7443 5515 5985 6233 64105 11130 9663 132660 57122 22995 8318 55166 9918 80097 4172 23047 2237 11190 115106 55143 5500 8243 …	MDAMB231_CYLD	CYLD	MDAMB231
REACTOME_MITOTIC_SPINDLE_CHECKPOINT	0.000177316081288977	0.00958729547101747	0.518848077743792	-0.435469953052756	-1.78215798631276	84	81930 23279 151648 55839 11004 147841 332 91687 140735 25936 23332 2491 5347 5527 5515 64105 11130 57122 55166 55143 79682 1778 83540 55055 8697 81929 4085 5528 348995 5048 119504 9793 11065 1063 991	MDAMB231_CYLD	CYLD	MDAMB231
GO_ORGANELLE_FISSION	3.01322014688644e-06	0.000692508889052078	0.627256739718528	-0.37169913403049	-1.78583137702253	225	81620 994 81930 675 29127 151648 23397 4751 3835 10459 11004 10270 10460 9133 259266 1723 79594 146909 4361 10096 55706 332 2177 10005 25936 23332 5347 8621 891 5889 56907 6790 2801 5119 84057 11130 5573 9918 5892 54443 84250 23047 55143 51024 3643 23304 8243 4926 51203 79616 83540 10615 5902 8697 27183 79142 8799 3192 81929 4288 4085 23063 1164 24137 29893 3622 900 9928 6118 22933 9232 1352 1106…	MDAMB231_CYLD	CYLD	MDAMB231
GO_MEIOTIC_CELL_CYCLE_PROCESS	0.000507827969910189	0.0187316025434729	0.477270815362862	-0.449881069324164	-1.81306678486749	73	994 81930 675 151648 23397 259266 4361 10096 55706 2177 5347 5889 56907 6790 2801 3364 84057 5573 9918 5892 23304 83540 23063 1164 29893 51441 3622 6118 22933 9232	MDAMB231_CYLD	CYLD	MDAMB231
REACTOME_MITOTIC_PROPHASE	0.00039087692657775	0.0155832260422374	0.49849310876659	-0.451050628715382	-1.81321943982613	74	255919 8331 23399 54892 23279 9818 9972 7112 9631 9133 55706 5347 8021 891 2801 7443 5515 9663 57122 4926 8364 53371 5594 81929 221496 348995 3014	MDAMB231_CYLD	CYLD	MDAMB231
GO_KINETOCHORE	8.32187254736823e-05	0.00625532554189273	0.538434096309916	-0.432534261683353	-1.81532128388835	95	81620 81930 23279 55320 151648 55839 4751 3835 11004 989 84516 147841 332 11258 25936 23332 2491 5347 891 64105 11130 57122 8243 79682 55355 83540 10615 55055 1639 3192 81929 4085	MDAMB231_CYLD	CYLD	MDAMB231
REACTOME_HOMOLOGOUS_DNA_PAIRING_AND_STRAND_EXCHANGE	0.00196624747746344	0.0476592209206835	0.431707695803346	-0.583358921329737	-1.81645616353579	24	675 4683 83695 4361 5982 5889 5985 3364 5892 7516 10635 7156	MDAMB231_CYLD	CYLD	MDAMB231
REACTOME_DNA_STRAND_ELONGATION	0.00212221428117139	0.0502514617971917	0.431707695803346	-0.574257296690255	-1.81842821452002	26	5982 51659 5985 8318 4172 2237 84515 4171 10714 5425 57804 6118 4173 4174 84296 9837	MDAMB231_CYLD	CYLD	MDAMB231
REACTOME_G1_S_SPECIFIC_TRANSCRIPTION	0.00242946924441722	0.0546233795823161	0.431707695803346	-0.635139328886133	-1.82795628683016	17	81620 1719 7298 91750 132660 8318 6241	MDAMB231_CYLD	CYLD	MDAMB231
REACTOME_CELL_CYCLE	2.70143585599737e-09	3.51816996312724e-06	0.774939030136436	-0.359876741437201	-1.83384642295231	421	81620 994 255919 81930 675 8331 23399 26277 1032 54892 4683 23279 9818 55320 151648 55839 23397 9972 4751 9577 83695 7112 9631 11004 10112 6502 9133 1871 9702 4361 147841 55706 1719 332 91687 85378 140735 51512 7533 5982 22897 51659 11258 5001 25936 23332 2491 7531 157570 5347 9662 7298 91750 8021 891 5527 5889 6790 2801 7443 5515 5985 3364 6233 64105 84057 11130 9663 132660 57122 22995 8318 5516…	MDAMB231_CYLD	CYLD	MDAMB231
REACTOME_MITOTIC_PROMETAPHASE	7.65419461057949e-06	0.00106803351226907	0.593325476396405	-0.408857455315823	-1.83528855066828	146	81930 23279 151648 55839 23397 4751 11004 9133 9702 147841 332 91687 85378 140735 22897 11258 25936 23332 2491 7531 5347 9662 891 5527 5515 64105 11130 57122 22995 55166 9918 80097 23047 11190 115106 55143 8243 4926 79682 1778 83540 55055 1639 1453 81929 4085 23063	MDAMB231_CYLD	CYLD	MDAMB231
REACTOME_RESOLUTION_OF_SISTER_CHROMATID_COHESION	5.19272992356199e-05	0.0046109081389447	0.557332238758646	-0.443976819816578	-1.84621899173616	92	81930 23279 151648 55839 11004 9133 147841 332 91687 140735 25936 23332 2491 5347 891 5527 5515 64105 11130 57122 55166 23047 55143 8243 79682 1778 83540 55055 81929 4085 23063 5528 348995 5048	MDAMB231_CYLD	CYLD	MDAMB231
GO_CHROMOSOME_CENTROMERIC_REGION	1.14654659958014e-05	0.00149318585485321	0.593325476396405	-0.417354339694788	-1.85052118892778	132	81620 81930 23279 55320 151648 55839 4751 3835 10951 11004 989 84516 25983 147841 332 91687 11258 25936 23332 2491 157570 5347 891 5527 6790 5515 64105 11130 57122 55166 9918 23047 55143 8243 79682 55355 83540 10615 55055 1639 3192 81929 4085 23063	MDAMB231_CYLD	CYLD	MDAMB231
GO_REGULATION_OF_UBIQUITIN_PROTEIN_LIGASE_ACTIVITY	0.00241747188987394	0.0546233795823161	0.431707695803346	-0.66893945533117	-1.86089847841084	15	10459 5347 2801 6135 4085 5728 11065 6201 991 5861	MDAMB231_CYLD	CYLD	MDAMB231
GO_CHROMOSOMAL_REGION	1.51267799139582e-06	0.000422145208027389	0.643551836150722	-0.388973956458248	-1.86393936346149	216	81620 81930 675 26277 4683 23279 55320 151648 79228 55839 54780 4751 3835 10951 11004 55226 989 84516 4361 25983 147841 332 91687 11258 5001 25936 23332 2491 157570 5347 79035 891 5527 6790 5515 10189 64105 11130 57122 55166 9918 5892 23347 4172 23047 2237 55143 5500 8243 8520 79682 1017 55355 8364 9025 4171 83540 10615 55055 1639 9984 3192 81929 4085 23063 64859 348995 10728 5048 3014 119504 611…	MDAMB231_CYLD	CYLD	MDAMB231
REACTOME_NUCLEAR_ENVELOPE_BREAKDOWN	0.00025046646261102	0.0116496722550149	0.49849310876659	-0.543830527794217	-1.95603448154419	42	255919 23399 23279 9818 9972 7112 9631 9133 55706 5347 8021 891 7443 9663 57122	MDAMB231_CYLD	CYLD	MDAMB231
GO_MEIOTIC_CELL_CYCLE	4.94397713462778e-06	0.000839831246303946	0.610526878385931	-0.468490203755809	-1.96622629352241	95	994 81930 675 4683 151648 23397 4751 259266 4361 10096 55706 2177 85378 5347 5889 56907 6790 2801 5515 3364 84057 5573 9918 5892 9724 3643 23304 8243 4926 7516 1017 83540 7156 23063 1164 29893 51441 3622 3014 6118 22933 9232	MDAMB231_CYLD	CYLD	MDAMB231
HALLMARK_SPERMATOGENESIS	9.00931297400825e-05	0.00652850839155033	0.538434096309916	-0.561626508229203	-1.97218679308966	38	4771 23397 7247 4751 11004 116832 9133 55743 64395 5261 6790 4867 1033 3267 7419 10926	MDAMB231_CYLD	CYLD	MDAMB231
HALLMARK_E2F_TARGETS	4.16305037271254e-08	1.60089062599249e-05	0.719512826338911	-0.440925212000661	-2.02144600020147	168	994 675 29127 81624 197335 4683 9972 3835 11168 54556 7112 11004 7374 29028 10460 9133 146909 25842 4361 147841 332 5982 5347 3930 5889 6790 3148 3364 57122 9918 83461 7913 4172 23047 55143 55148 3184 8243 6241 1033 4171 10615 5902 3149 10635 3838 55635 4288 4085 10714 5425 1164 24137 29893 1854 1434 3014 5931 6118 9232 1163 4173 4174 84296 23594 55646 7157 9833	MDAMB231_CYLD	CYLD	MDAMB231
HALLMARK_MITOTIC_SPINDLE	2.10784500296132e-09	3.75828764028003e-06	0.774939030136436	0.520404476231174	2.17122227219411	119	2037 9793 23607 6709 6711 11190 8243 1063 1062 667 55704 4627 9371 7430 4628 11214 5829 9055 6093 394 4650 10844 6249 9787 9493 79658 7248 5116 23022 84333 4690 9585 6453 5108 1778 151987 23095 4926 996 6780 10163 55755 22974 4763 10128 22930 26271 6790 1739 23365 24137 10928 163786 396 3832 140735 9874 9126 2934	MDAMB231_UCHL3	UCHL3	MDAMB231
GO_PROTEIN_CONTAINING_COMPLEX_SCAFFOLD_ACTIVITY	3.25591760669362e-06	0.000611084325551024	0.627256739718528	0.629474442573878	2.15734202338512	39	8826 80014 23392 23328 1981 9659 11214 9908 9223 9043 23286 5116 4690 6453 9821 23479	MDAMB231_UCHL3	UCHL3	MDAMB231
GO_HISTONE_BINDING	7.29582525880325e-07	0.000321367531439974	0.659444398037935	0.504410620192117	2.04497063872811	96	8467 8125 6830 5927 65980 5977 6595 2332 23378 23613 10541 23198 83746 546 27000 2956 54892 10600 1106 57680 9031 4678 11198 11176 2186 9960 10943 26155 1514 84289 55705 4297 5929 54556 4796	MDAMB231_UCHL3	UCHL3	MDAMB231
GO_ESTABLISHMENT_OF_ENDOTHELIAL_BARRIER	0.000210614647758282	0.00781615632104348	0.518848077743792	0.699382734254202	2.00697967745755	18	4478 9294 7430 7082 6093 4301 50848 9475	MDAMB231_UCHL3	UCHL3	MDAMB231
GO_PROTEIN_KINASE_A_BINDING	0.000446683136924878	0.01246891821742	0.49849310876659	0.706709654629768	1.97903616194813	16	9867 9590 5573 7430 11214 10270 10163 64746	MDAMB231_UCHL3	UCHL3	MDAMB231
GO_EAR_DEVELOPMENT	0.000142929807844193	0.00629244067620238	0.518848077743792	0.555492162398931	1.95952968168726	43	25836 10541 5781 55636 5594 6495 80184 9261 2260 6935 3638 1906 9321 1889 220074 2048 11078	MDAMB231_UCHL3	UCHL3	MDAMB231
GO_ACTIN_FILAMENT_BASED_MOVEMENT	0.00017137179516053	0.00718955084167588	0.518848077743792	0.570520007532144	1.9552927079905	39	1832 54874 7171 4627 7170 4628 6093 4650 1829 10163 6717 7168 1739 23224 3760 476 3759 122786 7431 4641 2013 2316	MDAMB231_UCHL3	UCHL3	MDAMB231
GO_FILOPODIUM_ASSEMBLY	0.000664459549271635	0.0169247339478761	0.477270815362862	0.667440762670857	1.95313234209327	19	2332 54874 23613 9294 7430 5898 3655	MDAMB231_UCHL3	UCHL3	MDAMB231
GO_METHYLATED_HISTONE_BINDING	0.000514898585321089	0.0139100632973864	0.477270815362862	0.609290284753694	1.94735992365448	28	5927 5977 2332 23378 23613 83746 546 2956 54892 57680 2186 10943 84289 5929 54556	MDAMB231_UCHL3	UCHL3	MDAMB231
GO_ENDOTHELIAL_CELL_DEVELOPMENT	0.000767022965915381	0.0186068292275799	0.477270815362862	0.625117025652884	1.94548435057605	25	4478 9294 7430 7082 6093 7716 4301 50848 9475 4233	MDAMB231_UCHL3	UCHL3	MDAMB231
GO_DNA_DEPENDENT_ATPASE_ACTIVITY	6.69168736320417e-05	0.00371019118914786	0.538434096309916	0.532412692402784	1.94436493519425	52	6595 6594 546 10973 1660 1663 2956 170506 1106 57680 4436 56852 7155 902 2966 2965 2186 2547 10856 7520 4683 1108 56897 4361 1107 54617 1654	MDAMB231_UCHL3	UCHL3	MDAMB231
REACTOME_APOPTOTIC_EXECUTION_PHASE	0.000375231210852266	0.0115404135950791	0.49849310876659	0.589846080586797	1.94382359926527	32	1832 3008 6709 7082 5747 6093 3005 22985 3836 841 1829 3837 10059	MDAMB231_UCHL3	UCHL3	MDAMB231
GO_REGULATION_OF_SPINDLE_ORGANIZATION	0.000832025280262899	0.0195197509830099	0.477270815362862	0.607941263463981	1.91431451133384	26	128866 8243 1213 9525 10615 1639 26054 10460 1778 4926 22974 3192 79598 79884 7175 4733	MDAMB231_UCHL3	UCHL3	MDAMB231
GO_CYTOSKELETAL_PROTEIN_BINDING	1.28489599985377e-09	3.75828764028003e-06	0.788186810800237	0.409011250487936	1.89623560776893	328	2037 55740 9793 29072 6709 10749 2332 5756 4478 57551 27072 6711 89795 7171 1062 667 55704 4627 7170 91624 56907 221692 26060 9371 7533 7430 4628 10982 9928 5829 9055 5747 1956 8481 6093 4650 9223 51474 10844 23164 7094 80173 6249 9043 5898 4301 23499 10615 9493 1639 1938 54434 29766 23022 7402 10808 9475 4690 282991 26258 9585 22883 10890 22998 1627 9857 2314 84140 9275 10059 9645 23095 4926 587…	MDAMB231_UCHL3	UCHL3	MDAMB231
GO_SWI_SNF_SUPERFAMILY_TYPE_COMPLEX	0.000311973921914154	0.0105952286242464	0.49849310876659	0.53048831367114	1.88906012995317	44	8467 65980 6599 5977 6595 6594 54108 10467 10902 57634 2186 54815 10856 3066 7528 1108	MDAMB231_UCHL3	UCHL3	MDAMB231
GO_EAR_MORPHOGENESIS	0.00197356987648099	0.0340946377698097	0.431707695803346	0.624260196108535	1.88710524262371	21	25836 55636 5594 6495 80184 2260 6935 3638 1906 2048 11078	MDAMB231_UCHL3	UCHL3	MDAMB231
GO_PROTEIN_LOCALIZATION_TO_CYTOSKELETON	0.00139084312732319	0.027554147733525	0.45505986738723	0.619006261128402	1.88594341333275	23	2804 11190 10982 10615 9585 5108 4926 10540 3192 6790 9903	MDAMB231_UCHL3	UCHL3	MDAMB231
REACTOME_CELL_CELL_COMMUNICATION	0.000514898585321089	0.0139100632973864	0.477270815362862	0.540992984611465	1.88462213037073	41	8826 23607 6709 6711 667 3987 5829 5747 5781 4301 50848 3655 5819 4690	MDAMB231_UCHL3	UCHL3	MDAMB231
GO_SPINDLE_MIDZONE	0.00115545088549546	0.0240955430273497	0.45505986738723	0.619528063077325	1.88221718133322	22	1062 351 10982 9928 55183 9585 4926 990 55207 3192 8502 6790 79884	MDAMB231_UCHL3	UCHL3	MDAMB231
GO_MICROTUBULE_END	0.00199949006548809	0.0340946377698097	0.431707695803346	0.669475355686804	1.87476699908871	16	9793 89795 667 10982 259266 6249 10615 1639 4926 55755	MDAMB231_UCHL3	UCHL3	MDAMB231
GO_NUCLEOSOME_ORGANIZATION	0.000177169371220205	0.00726190779047416	0.518848077743792	0.48495673870822	1.87190615069638	69	8467 6830 3008 29072 6599 10541 23198 546 3005 10467 4678 4676 79682 11198 10664	MDAMB231_UCHL3	UCHL3	MDAMB231
GO_HELICASE_ACTIVITY	5.02971022343966e-05	0.00308167421193072	0.557332238758646	0.473471046226476	1.87119437326808	79	8467 6595 6594 23020 546 11325 10973 1660 1663 170506 1106 57680 10521 55636 1665 55308 57634 6596 1974 2547 10856 7520 1659 4683 1108 3070 9837 1653 4361 5976 1662 9879 1107 9931 9188 54617 1654 4174	MDAMB231_UCHL3	UCHL3	MDAMB231
GO_ACTIN_FILAMENT	0.000588737881360695	0.0153243743425711	0.477270815362862	0.563209810251682	1.87105600907047	34	8826 7525 23607 5756 7171 7170 7430 11214 4650 7248 23022 92521 5074	MDAMB231_UCHL3	UCHL3	MDAMB231
GO_TUBULIN_BINDING	5.6102477385464e-06	0.000896758101468405	0.610526878385931	0.444840934400149	1.87086178153949	128	9793 29072 10749 2332 57551 27072 89795 1062 667 55704 26060 9371 7430 10982 9928 9055 8481 10844 80173 6249 23499 10615 9493 1639 10808 282991 9585 9857 84140 10059 23095 4926 285331 55755 55207 10128 27229 27436 79884 1785 9448 7175 2801 4733 24137 2339 4131 51119 10123 3832 220134 26146 9126 79739 54617 10397	MDAMB231_UCHL3	UCHL3	MDAMB231
GO_PROTEIN_DOMAIN_SPECIFIC_BINDING	5.13699623264763e-08	4.57963214140536e-05	0.719512826338911	0.40698211512262	1.86049374147515	278	79801 23085 23473 2037 55740 8826 25836 23607 11338 5573 23613 11190 7150 3725 546 5469 4627 55031 6731 7533 6730 64397 2335 9135 7430 10656 6426 1213 351 64853 9928 5747 5781 394 10193 57498 7094 51729 57680 2181 50848 2120 8091 7532 2260 4690 468 3482 9585 5439 5501 5591 841 55662 3837 59338 10059 4926 4779 5873 3320 10370 5074 114769 1182 9646 11113 10163 8030 9125 6240 10626 4291 1111 11124 6…	MDAMB231_UCHL3	UCHL3	MDAMB231
GO_DOUBLE_STRANDED_RNA_BINDING	0.000524329890154372	0.0140472274031877	0.477270815362862	0.52153377137468	1.86015678789414	45	1975 2332 4478 7458 4154 1660 1213 3609 170506 23180 51663 8087 103 1665 6780 3192 149041 3326	MDAMB231_UCHL3	UCHL3	MDAMB231
GO_REGULATION_OF_MRNA_PROCESSING	4.55501714163563e-05	0.0028496826538724	0.557332238758646	0.458584491233384	1.85572282998996	93	5725 6830 11338 2332 9667 10914 4154 1660 10656 6426 170506 123169 10521 6429 55677 4928 84991 677 6294 91746 8241 3181 10658 79811 79882 984 9646 3192 10768 27339 54623 6829 79577 8683 140890 9967 23543 10657 10921 6733	MDAMB231_UCHL3	UCHL3	MDAMB231
GO_SPERMATID_DIFFERENTIATION	0.00148571507210455	0.0282539354382871	0.45505986738723	0.579637572817005	1.85258653845842	28	6595 23198 4957 7110 3267 80025 27125 5819 57820 7320	MDAMB231_UCHL3	UCHL3	MDAMB231
GO_FACE_DEVELOPMENT	0.00281273322866873	0.0438000292289638	0.431707695803346	0.630256218429772	1.84431918586254	19	25836 5781 55636 5594 29123 59338 444 22930 6722	MDAMB231_UCHL3	UCHL3	MDAMB231
GO_SPINDLE_ORGANIZATION	5.09867578530322e-05	0.00308167421193072	0.557332238758646	0.454736042114718	1.84358103749252	96	128866 9793 8243 1062 546 55142 4627 9371 7430 1213 10982 9055 259266 10844 9525 10615 9493 1639 5116 26054 10460 1778 3837 4926 10540 55726 22974 3192 27229 26271 6790 79598 1739 79884 7175 2801 4733 24137	MDAMB231_UCHL3	UCHL3	MDAMB231
GO_ACTIN_BINDING	7.55269045442261e-06	0.000977306612863591	0.610526878385931	0.431023689517289	1.84042307084111	146	2037 55740 6709 5756 4478 6711 7171 667 55704 4627 7170 91624 56907 221692 7533 7430 4628 5747 1956 4650 51474 23164 7094 4301 23499 1938 54434 29766 23022 7402 26258 22998 1627 2314 9275 9645 84501 23002 9749 5074 10163 3192 65108 11078 3688 7168 3983 81873 23224 10755 1265 56203 4131 2934 10097 1773 54617 10096 11344 800 79083 10979 23603 91010 4641 5217 2316	MDAMB231_UCHL3	UCHL3	MDAMB231
GO_REGULATION_OF_SMALL_GTPASE_MEDIATED_SIGNAL_TRANSDUCTION	0.00012732784233944	0.00583809677339654	0.518848077743792	0.458186837071027	1.83996985598567	86	2909 23607 9927 93663 57584 11214 10982 9928 50618 394 4650 8036 26037 79658 6453 1399 6464 23550 4233 9322 2048 10252 4763 10617 3688 1785 9448 23365 5516 23268 10928	MDAMB231_UCHL3	UCHL3	MDAMB231
GO_SYNAPTIC_MEMBRANE	0.000447566329733526	0.01246891821742	0.49849310876659	0.499648485279967	1.83971226760915	54	9867 23085 2332 94056 26037 1211 1305 821 7402 22883 1399 1627 10059 2048 23385 2171 3688 1739 1785 2054 3760	MDAMB231_UCHL3	UCHL3	MDAMB231
GO_CYTOKINETIC_PROCESS	0.00113289502938333	0.0239047554720768	0.45505986738723	0.582151321869164	1.83851926937774	27	55165 128866 4627 56907 9525 10015 9493 9585 51429 84501	MDAMB231_UCHL3	UCHL3	MDAMB231
GO_CALMODULIN_BINDING	0.000697241113965136	0.0173871455412565	0.477270815362862	0.506152653027878	1.8384819400245	49	8826 6709 6711 4627 5130 8411 4628 7082 1956 259266 4650 5116 9261 2872 55755 7867 65108 79598	MDAMB231_UCHL3	UCHL3	MDAMB231
GO_CYTOKINESIS	0.000179662102207305	0.00728039836899147	0.518848077743792	0.461943609237082	1.83188515470472	80	55165 128866 29072 144455 6711 5586 4627 56907 9371 4628 9928 9055 9525 10015 55660 9493 9585 51429 990 84501 11113 54902 10617 8502 6790 79884 24137 9903 10755	MDAMB231_UCHL3	UCHL3	MDAMB231
GO_REGULATION_OF_SYNAPTIC_PLASTICITY	0.00102175905191122	0.0224913134513297	0.45505986738723	0.548629906222408	1.82950432321654	35	2332 7533 351 26037 3269 5594 54434 7532 1627 6780 2048 4763 22930 1979 4218 23385 6722 10755	MDAMB231_UCHL3	UCHL3	MDAMB231
GO_MICROTUBULE_BINDING	7.3972988541719e-05	0.00387923054617309	0.538434096309916	0.451781918930714	1.82819532095718	93	9793 10749 2332 27072 89795 1062 667 55704 9371 7430 10982 9928 9055 10844 6249 23499 10615 9493 1639 9585 9857 84140 10059 23095 4926 285331 55755 10128 27229 27436 79884 1785 9448 2801 4733 24137 2339 4131 51119 3832 220134	MDAMB231_UCHL3	UCHL3	MDAMB231
GO_CELL_ADHESION_MOLECULE_BINDING	3.1224903832109e-07	0.000185580011775501	0.674962860011025	0.401970754107817	1.82502081300431	257	23085 8826 128866 1832 9793 79026 23607 6709 5756 54874 55898 4478 6711 93663 9294 5586 7458 667 4627 2335 7430 3964 7082 5829 5781 55833 3337 1956 55082 3913 51474 23164 7094 4301 50848 23499 26135 9748 3655 6187 1938 26156 819 23075 29766 7402 64855 5819 4690 3054 10890 1399 1627 26058 5861 51429 1829 10598 26136 10163 7706 3069 5770 811 8502 28969 3688 8754 1739 3326 2801 23367 5062 10755 1265…	MDAMB231_UCHL3	UCHL3	MDAMB231
GO_PURINE_NTP_DEPENDENT_HELICASE_ACTIVITY	0.000880459661232666	0.0202562525932625	0.477270815362862	0.530469822120257	1.81803225357056	39	23020 10973 1660 1663 170506 1106 1665 1974 2547 10856 7520 1659 4683 1108 1653 4361 5976 1107 9188 54617 1654	MDAMB231_UCHL3	UCHL3	MDAMB231
GO_POSITIVE_REGULATION_OF_NIK_NF_KAPPAB_SIGNALING	0.00290761062066529	0.0448854522653352	0.431707695803346	0.576516166758633	1.81536166463884	26	23328 3987 351 1956 80829 1906 10920 54765 811 149041 3654 26585 27250 10616	MDAMB231_UCHL3	UCHL3	MDAMB231
GO_POSITIVE_REGULATION_OF_POSTTRANSCRIPTIONAL_GENE_SILENCING	0.00168381067581915	0.0307921480511337	0.45505986738723	0.668426325877394	1.81284248683289	15	2332 9698 1981 1660 1956 8087 126374	MDAMB231_UCHL3	UCHL3	MDAMB231
GO_CORTICAL_CYTOSKELETON_ORGANIZATION	0.00260667408152765	0.0414973204228911	0.431707695803346	0.595401994227494	1.80891864327892	22	2037 7430 6093 7094 10015 9493 9475 811 1739	MDAMB231_UCHL3	UCHL3	MDAMB231
GO_CADHERIN_BINDING	2.308801425614e-06	0.00051457411773372	0.627256739718528	0.40433248556811	1.80485505608979	208	23085 8826 128866 9793 79026 23607 6709 5756 54874 55898 6711 93663 5586 7458 4627 7430 7082 55833 3337 1956 55082 51474 23164 7094 4301 50848 23499 26135 9748 3655 6187 1938 26156 23075 29766 64855 4690 3054 10890 1399 1627 26058 5861 51429 10598 26136 10163 7706 3069 5770 8502 28969 3688 1739 3326 2801 23367 5062 10755 1265 51400 27131	MDAMB231_UCHL3	UCHL3	MDAMB231
GO_MIDBODY	9.49175833787636e-05	0.00463665893600919	0.538434096309916	0.439243014384617	1.8025927168568	101	55165 79801 8826 128866 5586 1063 1062 9371 4628 9928 1663 9055 259266 9525 5898 10015 10640 10615 9493 54434 57149 9585 5501 11113 55207 3192 9960 4218 54902 11078 8502 6790 1785 24137	MDAMB231_UCHL3	UCHL3	MDAMB231
GO_CHROMATIN_BINDING	9.91318801413269e-07	0.000321367531439974	0.643551836150722	0.402494327214001	1.79893667174009	224	8467 6830 25836 3008 5927 6599 6595 6594 2332 11128 7150 3725 8243 1063 3184 546 5469 171023 1660 80335 1663 2309 1956 27000 2956 4775 3005 10467 80173 57680 4436 55636 23028 7155 4928 4676 2355 6495 5966 8091 6294 6935 57634 3054 10951 6421 116092 11198 10664 2965 4779 1488 10370 7343 1820 115004 7019 10856 3192 9960 3066 55870 79366 7270 6749 26155 1108 6722 221037 7175 84289 2521 54623 51149 6…	MDAMB231_UCHL3	UCHL3	MDAMB231
GO_TIGHT_JUNCTION_ORGANIZATION	0.00530259579150594	0.0634781267091113	0.407017918923954	0.602395677783357	1.79892677916822	20	7082 6093 4301 50848 10015 9475 84612 861 1739 6722 64398	MDAMB231_UCHL3	UCHL3	MDAMB231
GO_CELL_PART_MORPHOGENESIS	2.24714535611532e-05	0.00205469752305314	0.575610261071129	0.410228207974367	1.79207465469273	166	2909 55740 8826 6709 2332 6711 91624 23032 7465 7533 2335 7430 4628 351 150465 5747 5781 1956 50618 6093 10939 3913 170506 57498 26037 5594 7155 23499 80025 54434 23022 64855 10494 5819 9585 10890 2803 1627 6464 10059 3320 84612 10163 323 2048 5306 4218 53335 4726 6790 3688 3326 1785 6722 9448	MDAMB231_UCHL3	UCHL3	MDAMB231
GO_NEURON_SPINE	0.00134113029163518	0.0267177129607322	0.45505986738723	0.497463396328645	1.791015868005	48	2332 23613 8411 4628 351 5747 3337 26037 821 8087 22883 5501 6717 4218 3688 1785 10755 2521 10152 3759 4131	MDAMB231_UCHL3	UCHL3	MDAMB231
GO_REGULATION_OF_DOUBLE_STRAND_BREAK_REPAIR	0.00265246397575126	0.0415648061977288	0.431707695803346	0.542770044534414	1.78868565251915	32	29072 55100 56907 55719 1663 55183 23028 8091 151987 84501 142 115004 1111 2521 51149 10459 10097 23347 51366 5531 84250	MDAMB231_UCHL3	UCHL3	MDAMB231
GO_REGULATION_OF_RNA_METABOLIC_PROCESS	4.12640007732747e-05	0.00277636654259429	0.557332238758646	0.424666948602336	1.78551156091538	127	5725 6830 79026 11338 2332 9667 10914 113146 4154 1660 10656 6426 1956 170506 123169 10521 51755 83732 6429 55677 4928 84991 23076 677 6294 91746 8241 284695 3181 10658 79811 79882 984 9646 3192 149041 10768 27339 2521 6059 54623 6829 79577 8683 140890 10269 9967 6231 23543 10657 10921	MDAMB231_UCHL3	UCHL3	MDAMB231
GO_CYTOSKELETON_ORGANIZATION	3.19299588313736e-09	3.79540777308928e-06	0.774939030136436	0.37484567629149	1.78304656226288	460	2037 2909 128866 1832 9793 29072 23607 6709 5756 4478 57551 5573 6711 11190 93663 9294 89795 8243 7171 1062 546 667 55142 55704 4627 55914 7170 4957 91624 56907 221692 23032 7465 9371 7430 1213 4628 11214 10982 150465 5829 6674 9055 5747 6093 259266 51474 10844 54908 7094 6249 9525 26037 3267 5898 5594 50848 2195 10015 23499 9648 9748 55660 10615 9493 1639 79658 54434 7248 23075 29766 5116 23022 …	MDAMB231_UCHL3	UCHL3	MDAMB231
GO_ESTABLISHMENT_OR_MAINTENANCE_OF_CELL_POLARITY	0.000392497716579474	0.0116347923937582	0.49849310876659	0.449506942753668	1.78256626761673	80	2909 9793 4478 667 4627 55914 7465 5747 6093 10193 55691 54908 2195 10015 23286 1639 9475 10494 9585 10890 1399 4926 3320 84612 55755 10252 1739 3326 64398 4131 2934 9578 10097 5754 10096	MDAMB231_UCHL3	UCHL3	MDAMB231
GO_POSTSYNAPTIC_MEMBRANE	0.0019454511759241	0.0340309502170012	0.45505986738723	0.531465930315369	1.78212138155207	36	9867 2332 94056 26037 1305 821 7402 22883 1399 1627 2048 2171 1739 1785	MDAMB231_UCHL3	UCHL3	MDAMB231
GO_REGULATION_OF_CHROMOSOME_SEGREGATION	0.000535732733267956	0.0140472274031877	0.477270815362862	0.456941241367808	1.78134428892752	72	701 25836 1063 1062 546 4288 9698 55719 150465 1663 54908 56852 9787 10615 6421 10460 10664 1778 4926 990 996 51143 55755 3192 26271	MDAMB231_UCHL3	UCHL3	MDAMB231
GO_REGULATION_OF_DNA_RECOMBINATION	0.00160522558964596	0.0296592458687953	0.45505986738723	0.514700586890641	1.78021113118066	40	6830 3008 29072 2956 55183 3005 4436 23028 3836 151987 7320 79915 142 115004 1111 2521 51149 4361 118460 10189 10459 10097	MDAMB231_UCHL3	UCHL3	MDAMB231
GO_MULTICELLULAR_ORGANISM_GROWTH	0.00176622686154785	0.0319713958795921	0.45505986738723	0.499561277788172	1.77892946558501	44	25836 546 7430 351 5781 10939 5930 55636 677 29123 26058 59338	MDAMB231_UCHL3	UCHL3	MDAMB231
REACTOME_SEMAPHORIN_INTERACTIONS	0.00407615201533371	0.0546449552130828	0.407017918923954	0.578008708513542	1.77752310345661	24	2909 4627 4628 6093 7094 9475 4233 3320 10398 3688 3326 23365 5062	MDAMB231_UCHL3	UCHL3	MDAMB231
GO_PRESYNAPTIC_MEMBRANE	0.00614672967941662	0.0695848826565069	0.407017918923954	0.587465871719746	1.77587796450199	21	23085 2332 94056 1211 821 10059 2048 23385 2054 3760	MDAMB231_UCHL3	UCHL3	MDAMB231
GO_POSITIVE_REGULATION_OF_CYTOKINESIS	0.00348861765580322	0.0505251167180464	0.431707695803346	0.628448336818345	1.77413728773647	17	5586 9371 9928 9493 9585 990 11113 8502 10755	MDAMB231_UCHL3	UCHL3	MDAMB231
GO_ATP_DEPENDENT_DNA_HELICASE_ACTIVITY	0.00651187034174358	0.0716991242006909	0.407017918923954	0.585659775882604	1.77041823321655	21	10973 1660 1663 170506 1106 2547 10856 7520 4683 1108 4361 1107 54617 1654	MDAMB231_UCHL3	UCHL3	MDAMB231
GO_NUCLEOSOME_BINDING	0.00151611799672159	0.0286056972291491	0.45505986738723	0.494973005844469	1.77039604722699	46	8467 6830 3008 6599 6594 3005 10467 4676 8091 116092 11198 3066 79366 26155 1108	MDAMB231_UCHL3	UCHL3	MDAMB231
GO_POSITIVE_REGULATION_OF_DOUBLE_STRAND_BREAK_REPAIR	0.00322045550356553	0.0476520511440443	0.431707695803346	0.652747944904311	1.77032106891081	15	56907 55719 1663 55183 84501 142 2521 51149 10459 10097 23347 84250	MDAMB231_UCHL3	UCHL3	MDAMB231
GO_REGULATION_OF_CYTOSKELETON_ORGANIZATION	1.25788652501448e-05	0.00131930098476519	0.593325476396405	0.398947012914136	1.77013214334341	202	2909 128866 23607 6709 5756 57551 6711 11190 93663 89795 8243 55704 91624 56907 1213 11214 10982 5829 5747 6093 51474 6249 9525 5594 50848 10015 10615 1639 54434 7248 23075 29766 9475 221150 4690 684 26054 22998 10460 51429 1906 1778 4233 4926 84501 11113 10163 55755 22974 3192 1111 11078 6790 7168 79598 1739 79884 7175 81873 4733 10152 56203 396 4131 10263 3832 220134 961 1946 26146 7514 9126 29…	MDAMB231_UCHL3	UCHL3	MDAMB231
GO_DNA_CONFORMATION_CHANGE	3.98874411699305e-05	0.00273535798484562	0.557332238758646	0.415970459332048	1.7686826903538	139	8467 25836 3008 6594 10541 7150 23198 546 10973 1660 1663 170506 54892 3005 1106 57680 22985 7155 4678 4676 8091 79682 2966 10270 5887 10664 2965 3181 5813 142 29855 2547 10856 55870 7520 4683 26155 1108 7175 3070 56897 7156 54623 9837 1653 4361	MDAMB231_UCHL3	UCHL3	MDAMB231
GO_REGULATION_OF_TRANS_SYNAPTIC_SIGNALING	0.000414307145225339	0.0120115388607606	0.49849310876659	0.447033877076695	1.76045780541479	77	9590 2332 23613 9294 7533 351 1956 26037 3269 5594 54434 7532 22883 1627 23657 1906 10059 6780 2048 4763 22930 1979 4218 23385 2171 3688 6722 5906 10755	MDAMB231_UCHL3	UCHL3	MDAMB231
GO_CYTOPLASMIC_REGION	4.44779271496713e-05	0.00284195155785763	0.557332238758646	0.403227132475019	1.75743460864668	165	2037 9590 84260 55212 6709 22863 10749 2332 54874 5573 6711 1063 667 4627 56907 9371 7430 4691 4628 11214 5829 5747 4650 1211 5594 821 10640 1639 7248 7402 282991 26258 10890 6421 1627 51429 23095 4926 84501 1488 9322 5813 84612 4289 79882 444 55207 3192	MDAMB231_UCHL3	UCHL3	MDAMB231
GO_REGULATION_OF_TRANSCRIPTION_BY_RNA_POLYMERASE_I	0.00395375344189348	0.0536086873528218	0.407017918923954	0.622200055008157	1.75649811344911	17	5469 29997 4691 1663 25926 468 4141 7343 10269 9555 2316 23160	MDAMB231_UCHL3	UCHL3	MDAMB231
GO_REGULATION_OF_DNA_REPLICATION	0.00143250383417379	0.0279641635724953	0.45505986738723	0.480963064761621	1.75647149587218	52	144455 3725 8243 546 55704 1660 1956 2956 5930 2260 114799 990 79915 55294 11124 7270 26271 4683 10926 23560 56897 253461 4361 10269 9126 54617	MDAMB231_UCHL3	UCHL3	MDAMB231
GO_ESTABLISHMENT_OF_CELL_POLARITY	0.00195635019475189	0.0340309502170012	0.431707695803346	0.483444496585486	1.75599983653093	49	4478 4627 7465 5747 6093 10193 55691 54908 23286 1639 9475 9585 10890 1399 4926 3320 55755 10252 3326 64398	MDAMB231_UCHL3	UCHL3	MDAMB231
GO_TRANSCRIPTIONAL_REPRESSOR_COMPLEX	0.00230994561763732	0.0381354910763642	0.431707695803346	0.50737134193232	1.75486124079725	40	8467 3068 23378 3725 2117 57708 3005 1488 2874 11176 54815 3066 5932 1108	MDAMB231_UCHL3	UCHL3	MDAMB231
GO_ATPASE_COMPLEX	0.00143250383417379	0.0279641635724953	0.45505986738723	0.480017711820344	1.75301907797037	52	8467 65980 6599 5977 6595 6594 54108 10467 10902 57634 79915 2186 54815 10856 3066 7528 1108 54556 476	MDAMB231_UCHL3	UCHL3	MDAMB231
GO_RESPONSE_TO_EPIDERMAL_GROWTH_FACTOR	0.00866536567417901	0.0831853346025532	0.380730400722792	0.562631081699662	1.75101608127079	25	8826 5469 94056 4691 5781 1956 5594 677 4141 678	MDAMB231_UCHL3	UCHL3	MDAMB231
GO_APICAL_JUNCTION_ASSEMBLY	0.00879373913128024	0.0831853346025532	0.380730400722792	0.562290927586609	1.74995745628288	25	5586 7082 6093 4301 50848 10015 9475 84612 861 1739 6722 64398	MDAMB231_UCHL3	UCHL3	MDAMB231
GO_NEURON_PROJECTION_GUIDANCE	0.00145878757748644	0.0280895168176956	0.45505986738723	0.478994535273797	1.74928244917094	52	2909 55740 6709 6711 91624 23032 7430 4628 351 5747 5781 3913 5594 23022 64855 6464 323 2048	MDAMB231_UCHL3	UCHL3	MDAMB231
GO_REGULATION_OF_MULTICELLULAR_ORGANISM_GROWTH	0.00912595575310995	0.0849690815028462	0.380730400722792	0.584605009942677	1.74579872732753	20	25836 7430 351 5781 10939 55636	MDAMB231_UCHL3	UCHL3	MDAMB231
GO_AXO_DENDRITIC_TRANSPORT	0.00265246397575126	0.0415648061977288	0.431707695803346	0.537329634105112	1.74516822591639	30	10749 2332 667 9371 351 282991 26258 6421 23095 5813 55207 3192 24137 3315	MDAMB231_UCHL3	UCHL3	MDAMB231
GO_MICROTUBULE_CYTOSKELETON_ORGANIZATION	7.67374794172197e-06	0.000977306612863591	0.593325476396405	0.387795671212482	1.74387936326303	228	128866 9793 29072 57551 11190 89795 8243 1062 546 667 55142 55704 4627 4957 56907 23032 7465 9371 7430 1213 10982 150465 6674 9055 5747 259266 10844 54908 6249 9525 10015 9648 9748 10615 9493 1639 5116 9475 221150 26054 9857 10460 5108 1778 3837 4659 4233 4926 7320 84501 51143 285331 84612 10540 55755 55726 22974 10252 3192 27229 1111 26271 27436 6790 79598 1739 79884 7175 2801 4733 24137 23224 1…	MDAMB231_UCHL3	UCHL3	MDAMB231
GO_CHROMOSOME_CONDENSATION	0.00711007803462168	0.0757228929788428	0.407017918923954	0.572046874793547	1.74287095847433	23	25836 3008 54892 3005 22985 8091 10270	MDAMB231_UCHL3	UCHL3	MDAMB231
GO_REGULATION_OF_RAS_PROTEIN_SIGNAL_TRANSDUCTION	0.0019944464269295	0.0340946377698097	0.431707695803346	0.46017890644939	1.74017458268966	61	2909 9927 11214 10982 9928 50618 4650 8036 6453 1399 6464 23550 4233 2048 10252 4763 10617 3688 1785 9448 23365 5516 23268 396	MDAMB231_UCHL3	UCHL3	MDAMB231
GO_ENDODERM_DEVELOPMENT	0.00367911781212092	0.0516524965276504	0.431707695803346	0.550914202364805	1.73986786385619	27	29072 3915 2335 123169 677 8091 657 2186 9646 1295 23168 54623 79577	MDAMB231_UCHL3	UCHL3	MDAMB231
GO_CELL_CORTEX	0.000210940753548169	0.00781615632104348	0.518848077743792	0.419096672285426	1.73974302622237	112	2037 9590 84260 6709 54874 6711 667 4627 56907 7430 4691 4628 11214 5829 5747 4650 1211 10640 1639 7248 7402 10890 1627 51429 4926 84501 1488 9322 84612 4289	MDAMB231_UCHL3	UCHL3	MDAMB231
GO_ATPASE_ACTIVITY	3.57169311138836e-05	0.00261691021111382	0.557332238758646	0.393729961583468	1.73795037110757	184	8467 6595 6594 10749 23020 1062 546 4627 10973 9371 1660 4628 10845 9928 1663 2956 4650 170506 1106 9525 57680 4436 56852 10521 22985 7155 23499 9493 1665 902 4931 9585 6596 1974 2966 513 2965 1778 23095 79915 3320 2186 23545 523 2547 10856 7520 1659 4683 51182 1108 3326 3313 24137 56897 10928 6059 476 1653 4361 5976	MDAMB231_UCHL3	UCHL3	MDAMB231
GO_DEVELOPMENTAL_GROWTH	2.50249742538318e-05	0.00212473948069439	0.575610261071129	0.394124204244922	1.73640648699082	182	8826 25836 80014 5573 546 5469 7458 2335 7430 79647 11214 351 150465 5747 5781 2309 50618 10939 259266 3913 54892 5930 55636 5594 23499 23286 5806 11221 6495 677 29123 2260 2803 26058 5591 1906 59338 657 3320 9318 9646 10252 53335 7528 4683 4726 6790 3688 23168 3326 1785 6722 1293 79068 27339 9837 214 4131 8531 51119 1848 10269	MDAMB231_UCHL3	UCHL3	MDAMB231
GO_PLASMA_MEMBRANE_REGION	5.13048316501674e-06	0.000871204903164271	0.610526878385931	0.386630963892506	1.73590433337217	239	55165 9867 23085 1832 55212 2332 5756 4478 5573 6711 5586 7439 667 4627 55914 56907 26509 94056 2335 7430 4628 7082 5747 1956 259266 51474 8036 7094 26037 1211 5898 5594 1305 821 2195 23499 23286 3655 54434 7402 468 684 22883 1399 1627 9342 5501 4008 23657 1829 59338 23550 10059 4233 657 5873 84501 84612 11113 2048 523 1201 1836 10617 9180 23385 2171 3688 8754 7168 8140 1739 208 1785 2054 10768 5…	MDAMB231_UCHL3	UCHL3	MDAMB231
GO_CHROMATIN_REMODELING	0.000495650347646995	0.0135960703054553	0.477270815362862	0.430968394670791	1.73473337214201	89	8467 6830 5927 6599 6595 6594 7150 23198 546 54108 10467 57680 55636 9031 4678 8091 79682 29994 11176 2186 4609 10856 3066	MDAMB231_UCHL3	UCHL3	MDAMB231
GO_CYTOPLASMIC_TRANSLATIONAL_INITIATION	0.00403804857899076	0.0543384197459662	0.407017918923954	0.549276816603854	1.73469675943742	27	728689 1975 8663 7458 1981 8562 8669 4690 8661	MDAMB231_UCHL3	UCHL3	MDAMB231
GO_KINESIN_COMPLEX	0.00876525434072014	0.0831853346025532	0.380730400722792	0.59213126609945	1.73275411282274	19	10749 1062 9371 9928 9493 9585 23095 24137 3832	MDAMB231_UCHL3	UCHL3	MDAMB231
GO_SIGNALING_ADAPTOR_ACTIVITY	0.00858100981172217	0.0831479588082918	0.380730400722792	0.573178972392342	1.73268943063479	21	11214 5781 50618 9043 4690 1399 6464 10019 6452 6451	MDAMB231_UCHL3	UCHL3	MDAMB231
GO_STRIATED_MUSCLE_CELL_PROLIFERATION	0.00639191040009203	0.0715675710767775	0.407017918923954	0.603334073741486	1.73135418621405	18	5573 79647 5594 6495 2260 657	MDAMB231_UCHL3	UCHL3	MDAMB231
GO_NEGATIVE_REGULATION_OF_CHROMATIN_ORGANIZATION	0.00421751419233512	0.0552928515068641	0.407017918923954	0.546914003382635	1.72723464868724	27	6830 3008 5927 3005 23028 7320 26155	MDAMB231_UCHL3	UCHL3	MDAMB231
GO_CELL_DIVISION_SITE	0.00372273517924795	0.0519795370991153	0.431707695803346	0.505814579043658	1.72602882417037	38	55165 5586 4627 56907 4628 51474 10844 5898 54434 5501 84501 11113 27229 10617 3688	MDAMB231_UCHL3	UCHL3	MDAMB231
GO_NEGATIVE_REGULATION_OF_NEURON_DEATH	0.00128813674503152	0.0260994070044455	0.45505986738723	0.447596760404405	1.72568336067825	68	128866 135112 3725 1981 94234 9928 6093 25793 80331 4436 7248 6495 5966 28996 468 7301 6453 23657 163 2730 84280 1201 16 10617	MDAMB231_UCHL3	UCHL3	MDAMB231
GO_CRANIAL_SKELETAL_SYSTEM_DEVELOPMENT	0.00941452097512418	0.0865262417456001	0.380730400722792	0.589606229557531	1.725365096732	19	55165 25836 29072 6495 1112 3638 1399	MDAMB231_UCHL3	UCHL3	MDAMB231
GO_REGULATION_OF_DNA_TEMPLATED_TRANSCRIPTION_ELONGATION	0.00600169857628494	0.0685963369327952	0.407017918923954	0.538349626468439	1.72062564221387	28	6830 123169 27336 51755 11198 284695 8563 9646 3192 23168 54623 6829 79577 10102 23476 2962 10189 3150 7936 6827	MDAMB231_UCHL3	UCHL3	MDAMB231
GO_POSITIVE_REGULATION_OF_PLASMA_MEMBRANE_BOUNDED_CELL_PROJECTION_ASSEMBLY	0.00344111593351379	0.0504980223000419	0.431707695803346	0.52385796493943	1.7202790516853	33	2909 2332 54874 23613 25940 55704 79647 5898	MDAMB231_UCHL3	UCHL3	MDAMB231
GO_CELL_CELL_ADHESION_MEDIATOR_ACTIVITY	0.00627944615674917	0.0708623575790112	0.407017918923954	0.608982297259463	1.71918380213922	17	1832 91624 29766 23022 10890 1829	MDAMB231_UCHL3	UCHL3	MDAMB231
GO_HEART_DEVELOPMENT	0.000117624302949918	0.00559264352425878	0.538434096309916	0.397023186533985	1.71911994272006	157	1832 25836 29072 55212 5573 3725 5469 171023 2274 4628 11214 9510 5747 5781 1956 6093 170506 22980 80173 55636 5594 7248 6495 677 9475 5019 2260 8543 1399 5591 1906 6464 1829 7798 657 9645 9321 9821 10370 163 1889 6717 10252 4763 3192 80114 27063 7528 811 3688 7168 1785 6722	MDAMB231_UCHL3	UCHL3	MDAMB231
GO_ENDODERM_FORMATION	0.00742417863529128	0.0772428793802502	0.407017918923954	0.598741234200775	1.71817437040138	18	29072 2335 123169 8091 9646 1295 23168 54623 79577 3914 3678 4087	MDAMB231_UCHL3	UCHL3	MDAMB231
GO_ACTION_POTENTIAL	0.00931129675555268	0.0860823143870869	0.380730400722792	0.545493360080841	1.71767556801296	26	1832 2332 54532 7533 1829 6717 1201 1739 3760 476 3759 5025 2316	MDAMB231_UCHL3	UCHL3	MDAMB231
GO_POSITIVE_REGULATION_OF_SYNAPTIC_TRANSMISSION	0.00469608974833015	0.0585102283881448	0.407017918923954	0.543487258616152	1.71641248605057	27	2332 351 1956 5594 54434 22883 10059 6780 2048 4763 22930 23385	MDAMB231_UCHL3	UCHL3	MDAMB231
GO_SUPRAMOLECULAR_COMPLEX	9.72477979175312e-06	0.00111866337862554	0.593325476396405	0.376068303717653	1.71575313891726	271	8826 1832 9793 79026 84260 7525 23607 10749 5756 143 6711 89795 7171 1062 667 55142 7170 4957 91624 113146 2274 9371 9659 7430 1213 11214 10982 3998 9928 9055 259266 4650 10844 6249 8087 23499 10615 9493 1639 7248 29766 5116 23022 10808 221150 9585 8661 92521 1778 84140 4659 10059 5411 23095 4926 996 51143 285331 5074 10540 55755 10398 22974 6717 10128 91272 3192 1295 27229 27063 27436 6790 4077 …	MDAMB231_UCHL3	UCHL3	MDAMB231
GO_MODIFICATION_DEPENDENT_PROTEIN_BINDING	0.0029932781108729	0.0454214031632884	0.431707695803346	0.452314240896011	1.71284642370823	62	5927 65980 5977 2332 23378 23613 23198 83746 546 27000 2956 54892 57680 56852 79184 5887 11176 2186 10133 10943 84289 4297 5929 54556 23476	MDAMB231_UCHL3	UCHL3	MDAMB231
GO_DNA_HELICASE_ACTIVITY	0.00499519982137953	0.0616173847506466	0.407017918923954	0.54223314415965	1.71245180863275	27	10973 1660 1663 170506 1106 57680 2547 10856 7520 4683 1108 9837 4361 1107 54617 1654	MDAMB231_UCHL3	UCHL3	MDAMB231
GO_SUPRAMOLECULAR_FIBER_ORGANIZATION	1.93900441754171e-05	0.00181960256656677	0.575610261071129	0.382183375919071	1.71209307757228	215	2909 1832 9793 23607 6709 5756 57551 5573 6711 93663 89795 7171 667 55704 7170 56907 221692 7430 4628 11214 351 5829 6093 51474 10844 6249 3267 2195 9748 1639 54434 7248 23075 29766 9475 4690 22998 1627 5108 51429 1906 1778 3837 4233 9645 4926 84501 5074 11113 10163 55755 4763 27229 27063 11078 26271 3688 7168 1739 3326 6722 81873 2801 4733	MDAMB231_UCHL3	UCHL3	MDAMB231
GO_POSITIVE_REGULATION_OF_CELL_PROJECTION_ORGANIZATION	0.000294084016327549	0.0100836884829235	0.49849310876659	0.412446196814072	1.71019850787727	108	2909 8826 2332 5756 54874 5597 23613 25940 89795 55704 2335 79647 50618 170506 57498 162427 5898 23028 23499 10494 2260 4690 2803 1627 10059	MDAMB231_UCHL3	UCHL3	MDAMB231
GO_REGULATION_OF_CHROMOSOME_ORGANIZATION	6.97091446082183e-05	0.00371019118914786	0.538434096309916	0.387444808183804	1.70511171812778	181	6830 701 25836 3008 5927 2332 55100 1063 1062 3184 546 4288 57708 55719 1663 55183 170506 3005 54908 10467 9787 5594 23028 23741 55677 26054 6421 2966 10270 10460 10664 4926 990 996 7320 3181 51143 23293 4609 9646 142 55755 10856 3192 54464 1111 7520 7874 26271 4683 26155 23168 7175 4297 10474 167227 54623 11284 4361 5976 908 23476 23137 54904 10269 9874 26354	MDAMB231_UCHL3	UCHL3	MDAMB231
GO_REGULATION_OF_SPINDLE_ASSEMBLY	0.0116220321514542	0.0982089257158431	0.380730400722792	0.582509671314382	1.70459843368496	19	128866 8243 9525 10615 26054 1778 4926 3192 79598 7175 4733	MDAMB231_UCHL3	UCHL3	MDAMB231
GO_NEURON_DEATH	0.000216388763651488	0.00787390133858374	0.518848077743792	0.40663851377754	1.7032605343432	122	128866 135112 23321 54532 3725 1981 94234 351 9928 1718 2309 6093 25793 9040 80331 4436 54434 7248 6495 5966 28996 468 7301 6453 841 23657 55294 163 2730 142 11113 4763 84280 1201 16 10617 23385 8883 208 6648	MDAMB231_UCHL3	UCHL3	MDAMB231
GO_ACTIN_MEDIATED_CELL_CONTRACTION	0.00691621730167625	0.0751927771273704	0.407017918923954	0.532711095211112	1.70260426541934	28	1832 7171 7170 6093 1829 6717 7168 1739 3760 476 3759 122786 7431 2013 2316	MDAMB231_UCHL3	UCHL3	MDAMB231
GO_MUSCLE_STRUCTURE_DEVELOPMENT	8.22061147699486e-05	0.00418781436099481	0.538434096309916	0.387484206173972	1.70082133794971	172	5725 6830 1832 55898 5573 8819 1063 5469 4627 26509 2274 4154 4628 79647 11214 1839 10939 4775 1106 10521 9043 55636 5594 23028 8087 1938 7248 6495 29766 7402 11146 677 64855 2260 6935 1906 55662 657 9318 6717 4763 663 3192 6272 27063 7528 811 3688 7168 6722 6648 1293 1649 26585 56203 8531 8763 221937 10269 6382	MDAMB231_UCHL3	UCHL3	MDAMB231
GO_POSITIVE_REGULATION_OF_NEURON_PROJECTION_DEVELOPMENT	0.00309469375627967	0.046564041919381	0.431707695803346	0.430918084887632	1.69810562704366	76	2909 8826 2332 5756 5597 23613 2335 50618 170506 57498 162427 23028 23499 10494 2260 4690 2803 1627 10059	MDAMB231_UCHL3	UCHL3	MDAMB231
GO_PROTEIN_KINASE_ACTIVITY	0.000157429738778311	0.00672895361919524	0.518848077743792	0.387616126632255	1.69529294995338	167	701 51719 7525 5597 57551 7150 5586 7465 11214 1021 5747 1956 6093 9943 4293 9031 5594 51755 83732 5891 9748 902 9261 9475 10494 2260 28996 3482 7301 2966 5591 2965 1455 900 4233 657 2872 255967 984 3716 11113 7867 2048 79834 1111 9833 6790 208 3654 9448 6793 5062 5564 2444 23476 8895 9874 1460 9578 27330 22848 5754 23049 6733 22858 124923 375449 4751 11183	MDAMB231_UCHL3	UCHL3	MDAMB231
GO_PROTEIN_SERINE_THREONINE_PHOSPHATASE_COMPLEX	0.0105332538448763	0.0918376117624182	0.380730400722792	0.551183513299752	1.69502883728912	24	9989 80335 23645 8036 4690 5501 4659 151987 5516 9878	MDAMB231_UCHL3	UCHL3	MDAMB231
GO_ACTIN_FILAMENT_BASED_PROCESS	6.66847538942764e-06	0.000956459542436834	0.610526878385931	0.377467332029007	1.69452221370235	237	2037 2909 1832 23607 6709 5756 54874 57551 5573 6711 93663 9294 7171 55704 4627 7170 56907 221692 7430 4628 11214 5829 6093 4650 51474 7094 26037 5898 50848 2195 10015 9493 54434 7248 23075 29766 23022 9475 4690 684 22998 1627 51429 1906 6464 1829 92521 2314 4233 9645 84501 9322 23002 4289 5074 11113 10163 6717 4763 27063 11078 5770 811 3688 7168 1739 6722 81873 23224 1265 3760 10152 476 56203 37…	MDAMB231_UCHL3	UCHL3	MDAMB231
GO_POSITIVE_REGULATION_OF_JNK_CASCADE	0.00737347778007146	0.0771079817118323	0.407017918923954	0.530114290070809	1.69430458563402	28	9867 57551 23328 351 4293 9043 28996 1906 9821 5770	MDAMB231_UCHL3	UCHL3	MDAMB231
GO_MICROTUBULE_CYTOSKELETON_ORGANIZATION_INVOLVED_IN_MITOSIS	0.00172354846407604	0.0313580297086488	0.45505986738723	0.43408456561828	1.69223959641079	72	128866 29072 8243 1062 9371 1213 9055 54908 9525 9493 1639 5116 10460 1778 3837 4926 10540 55755 55726 22974 10252 3192 6790 79598 79884 7175 2801 4733 24137 51119 3832 440145 9126	MDAMB231_UCHL3	UCHL3	MDAMB231
GO_PROTEIN_PHOSPHORYLATED_AMINO_ACID_BINDING	0.00821366018843428	0.0806884634489163	0.380730400722792	0.599116775618994	1.6913330007608	17	7525 5781 123169 5594 1399 6464 55294 6452 23168	MDAMB231_UCHL3	UCHL3	MDAMB231
GO_SPINDLE	0.000125240064190703	0.00583809677339654	0.518848077743792	0.382476978485978	1.68827895145819	184	79801 701 9793 143 8243 1063 1062 55142 4627 4957 9371 1213 4628 351 10982 9928 1663 9055 259266 55183 7803 10844 54908 9525 9787 1211 5594 10615 9493 1639 79184 221150 9585 10951 9857 10460 84140 4926 990 996 51143 55755 22974 55207 91272 3192 27229 26271 8502 6790 79884 7175 2801 5516 24137 10474 27339 9903 3315 51119 9731 3832 220134 23331 57448 440145 9126 10459 54617 84902	MDAMB231_UCHL3	UCHL3	MDAMB231
GO_NEGATIVE_REGULATION_OF_RNA_CATABOLIC_PROCESS	0.0106501581619016	0.0924050219108059	0.380730400722792	0.535866600992607	1.68736236881553	26	4904 2332 3184 1660 170506 9261 8241 51594 10492 10128 3192 23367 8531 9967	MDAMB231_UCHL3	UCHL3	MDAMB231
GO_ATPASE_ACTIVITY_COUPLED	0.000203044785635193	0.00770274154867125	0.518848077743792	0.393490846253053	1.68561942154613	148	6595 6594 10749 23020 546 4627 10973 9371 1660 4628 10845 9928 1663 2956 170506 1106 9525 57680 4436 56852 10521 7155 1665 902 9585 1974 2966 513 2965 1778 23095 79915 3320 2186 23545 523 2547 10856 7520 1659 4683 51182 1108 3326 3313 56897 10928 476 1653 4361 5976	MDAMB231_UCHL3	UCHL3	MDAMB231
GO_REGULATION_OF_NEURON_DIFFERENTIATION	0.000340989421772013	0.0109301629276581	0.49849310876659	0.387985032862986	1.68315580772463	161	2909 8826 2332 5756 5597 23613 5469 55704 1981 7533 2335 351 150465 5747 2309 50618 6093 25793 259266 170506 57498 162427 9043 26037 23028 23499 54434 7248 6495 7532 10494 2260 6935 4690 2803 1399 1627 10059 51654 55755 2048 3066 53335 27063 811 1785 6722 9448 27339 5906 10152 396 4131 9529	MDAMB231_UCHL3	UCHL3	MDAMB231
GO_NEURON_PROJECTION_CYTOPLASM	0.0054741413962667	0.064707966858415	0.407017918923954	0.501431305237186	1.68140872155716	36	10749 2332 667 9371 5594 821 282991 26258 6421 23095 5813 79882 55207 3192 24137 3315	MDAMB231_UCHL3	UCHL3	MDAMB231
GO_CELL_MORPHOGENESIS_INVOLVED_IN_NEURON_DIFFERENTIATION	0.000280672313833335	0.00986851900837239	0.49849310876659	0.396206983711589	1.68041729261482	134	2909 55740 6709 2332 6711 91624 23032 7533 2335 7430 4628 351 150465 5747 5781 10939 3913 170506 57498 26037 5594 7155 23499 54434 23022 64855 10494 10890 2803 1627 6464 10059 3320 84612 323 2048 5306 4218 11078 3688 3326 1785 6722	MDAMB231_UCHL3	UCHL3	MDAMB231
GO_SPINDLE_POLE	0.00126875496560211	0.0258536011847835	0.45505986738723	0.41987240575561	1.67874208406963	84	9793 8243 1063 4957 1663 9055 259266 10844 54908 9525 9787 10615 1639 79184 9585 10460 84140 4926 990 51143 55755 22974 91272 3192 27229 8502 6790 2801 5516 9903 51119 9731 3832 23331 57448 9126 84902 4751 9735 56647	MDAMB231_UCHL3	UCHL3	MDAMB231
GO_CELLULAR_RESPONSE_TO_AMMONIUM_ION	0.00954918732469175	0.0870905421991068	0.380730400722792	0.594013536257791	1.67692633165449	17	3184 3269 5594 9475 468 1399 3066 1785	MDAMB231_UCHL3	UCHL3	MDAMB231
GO_REGULATION_OF_MICROTUBULE_BASED_PROCESS	0.000811655056656807	0.0192497239919318	0.477270815362862	0.414147513753668	1.67434453054152	92	128866 57551 11190 89795 8243 1213 10982 3476 6249 9525 10015 23499 10615 1639 9475 221150 26054 10460 56683 1778 4233 4926 55755 22974 3192 1111 6790 79598 79884 7175 4733 4131 10263 3832 220134 1946 26146 7514 9126	MDAMB231_UCHL3	UCHL3	MDAMB231
GO_SENSORY_ORGAN_DEVELOPMENT	0.000740162014353725	0.0180782037204478	0.477270815362862	0.402888553203651	1.67246031078841	112	2909 25836 55212 9927 10541 3725 5469 4628 5781 1956 3913 55636 5594 22926 2195 6495 80184 9261 2260 6935 28996 3638 23657 1906 9321 285331 1889 220074 8412 2048 4763 22930 3066 6240 1295 11078 1739 6722	MDAMB231_UCHL3	UCHL3	MDAMB231
GO_KINASE_BINDING	8.91258198537261e-06	0.00109594025378754	0.593325476396405	0.364935664187613	1.66774275769313	276	9867 8826 1832 51719 80014 25998 5597 4478 5573 23328 11190 3987 55704 26060 7430 6426 1213 11214 10982 9928 23645 5829 9055 5747 5781 2309 1956 25793 9943 10193 10318 5930 4436 9043 5594 51755 2181 7155 23286 1639 1938 11221 7402 9261 7532 4690 468 8661 5501 6464 4659 900 8887 23095 51654 990 9821 1488 3320 84612 10019 114769 10540 142 55755 22974 7867 9125 11124 4218 53335 26271 5770 6790 4077 …	MDAMB231_UCHL3	UCHL3	MDAMB231
GO_POSITIVE_REGULATION_OF_DNA_REPLICATION	0.010350505173741	0.0911435543190544	0.380730400722792	0.590673959195212	1.66749855876549	17	144455 3725 546 1660 1956 2260 79915 11124 10926	MDAMB231_UCHL3	UCHL3	MDAMB231
GO_CONTRACTILE_FIBER	0.00293934664426065	0.045179785057903	0.431707695803346	0.431829520934768	1.66322139876569	67	79026 5756 6711 7171 667 7170 91624 113146 2274 9659 3998 8087 29766 23022 4659 10398 6717 27063 4077 7168 23224 3315 56203 6341 114907 11344 800 10979 23603 2316	MDAMB231_UCHL3	UCHL3	MDAMB231
GO_SPINDLE_LOCALIZATION	0.0105299275868438	0.0918376117624182	0.380730400722792	0.547314495458471	1.66282176440501	22	4627 56907 259266 54908 1639 1778 3837 4926 84501 55755 10252	MDAMB231_UCHL3	UCHL3	MDAMB231
GO_TRANSCRIPTION_BY_RNA_POLYMERASE_I	0.00588516753771955	0.0675061457731209	0.407017918923954	0.491682649528978	1.6621378059552	37	5469 29997 4691 1663 10849 25926 902 468 2966 4141 2965 11176 7343 221830 7270 10269 79101 9555 2316 23160 284119	MDAMB231_UCHL3	UCHL3	MDAMB231
GO_CLEAVAGE_FURROW	0.009735263712965	0.0882888793614535	0.380730400722792	0.50389551703422	1.66057558032881	32	55165 5586 4627 56907 4628 51474 5898 54434 5501 84501 11113 10617 3688	MDAMB231_UCHL3	UCHL3	MDAMB231
GO_MODULATION_BY_SYMBIONT_OF_HOST_CELLULAR_PROCESS	0.00812265033732984	0.0802364850496349	0.380730400722792	0.612235702720649	1.66044760788127	15	3840 10318 3839 3836 841 3837	MDAMB231_UCHL3	UCHL3	MDAMB231
GO_MICROTUBULE_BASED_PROCESS	9.58376008753473e-06	0.00111866337862554	0.593325476396405	0.359636286660247	1.65970571282134	308	128866 9793 29072 10749 2332 57551 11190 89795 8243 1062 546 667 55142 57584 55704 4627 4957 56907 23032 7465 9371 7430 1213 351 10982 150465 9928 6674 9055 5747 8481 259266 10844 54908 80173 3476 6249 9525 9787 10015 23499 9648 9748 10615 9493 1639 5116 9475 221150 282991 26258 26054 9585 6421 9857 10460 5108 5861 56683 1778 3837 4659 4233 23095 9321 4926 7320 84501 5813 51143 285331 84612 10540…	MDAMB231_UCHL3	UCHL3	MDAMB231
GO_ADENYL_NUCLEOTIDE_BINDING	2.42320418512783e-07	0.000172822922483317	0.674962860011025	0.344006183227561	1.65755565212694	536	8467 701 3008 7525 6595 6594 80222 10749 5756 5597 57551 5573 47 23020 7150 89795 8243 5586 7324 1062 546 4288 4627 11325 91452 10914 3093 1981 10973 7465 9371 1660 4628 10845 150465 9928 1021 1663 5747 1956 6093 9943 2956 10939 4650 170506 9223 9040 1106 4293 9525 57680 4436 10521 55636 9031 5594 51755 83732 2181 5891 7155 55191 9748 80025 9493 9061 1665 23075 157777 79646 2182 9261 55308 10808 …	MDAMB231_UCHL3	UCHL3	MDAMB231
REACTOME_SIGNALING_BY_BRAF_AND_RAF_FUSIONS	0.0108029445405482	0.0928272294737223	0.380730400722792	0.517982704929973	1.65553068211902	28	8826 2335 23164 7094 5594 8087 9061	MDAMB231_UCHL3	UCHL3	MDAMB231
KEGG_REGULATION_OF_ACTIN_CYTOSKELETON	0.00226268881565073	0.0375290619377232	0.431707695803346	0.415685488586299	1.65445563893826	83	2909 55740 8826 4478 4627 2335 7430 4628 5829 5747 1956 6093 5594 3655 54434 9475 2260 1399 5501 4659 10163 10398 3688 23365 81873 55970 5062 10152	MDAMB231_UCHL3	UCHL3	MDAMB231
GO_SEQUENCE_SPECIFIC_DOUBLE_STRANDED_DNA_BINDING	4.3754724886698e-05	0.00284195155785763	0.557332238758646	0.368565002093294	1.65365891301662	227	2909 3182 4904 6599 5977 3428 144455 7150 3725 3184 5469 23595 2117 94234 1660 1663 2309 8930 170506 4775 3005 1106 2004 10153 4436 55636 7716 22926 2120 3727 2355 6495 5966 8091 6294 84333 6935 8543 468 3054 4801 6596 6421 55749 55388 10664 4779 990 8545 5813 11176 7343 4609 142 1820 861 10856 56938 3192 5001 9960 3066 200014 7003 53335 7528	MDAMB231_UCHL3	UCHL3	MDAMB231
GO_VASCULAR_ENDOTHELIAL_GROWTH_FACTOR_RECEPTOR_SIGNALING_PATHWAY	0.00763650947418903	0.0787046034247343	0.407017918923954	0.495250080184478	1.65149976786634	35	26509 5829 5747 6093 9261 64855 9475 4690 3320 10163 7867 10016 5770 5062 3315	MDAMB231_UCHL3	UCHL3	MDAMB231
GO_HISTONE_H4_ACETYLATION	0.00728617848273543	0.0766445795558541	0.407017918923954	0.508195848158012	1.65054594136623	30	80218 10902 55677 57634 3054 10856 10626 10943 4297 10474 54556 10269	MDAMB231_UCHL3	UCHL3	MDAMB231
GO_MICROTUBULE_ORGANIZING_CENTER	1.01395036163962e-05	0.00112992093425215	0.593325476396405	0.357477688747347	1.65002729365016	307	55165 2909 701 9793 84260 7525 5977 22852 55212 23392 11190 5586 1063 55142 55704 4957 23032 9371 1660 9659 7430 10982 1021 1663 5747 8481 50618 6093 259266 5930 10844 54908 80173 80700 6249 9525 56852 123169 9043 9787 5594 10015 10615 9493 1639 80184 5116 9261 79682 9475 84333 282991 468 9585 80210 9342 9857 10460 5108 92521 1778 2314 84140 4659 57489 151987 4926 996 51143 285331 23002 10540 557…	MDAMB231_UCHL3	UCHL3	MDAMB231
REACTOME_RHO_GTPASE_CYCLE	0.00588738399759972	0.0675061457731209	0.407017918923954	0.502420912313622	1.64988265603955	33	2909 93663 57584 11214 394 4650 79658 6453 9322 23365 10928 396	MDAMB231_UCHL3	UCHL3	MDAMB231
GO_REGULATION_OF_CYTOKINESIS	0.00701165537868434	0.0755993620114655	0.407017918923954	0.476627632718196	1.64852700541703	40	29072 144455 5586 9371 9928 9055 55660 9493 9585 990 11113 8502 6790 79884 9903 10755	MDAMB231_UCHL3	UCHL3	MDAMB231
GO_AXON_DEVELOPMENT	0.00130822608344243	0.0262086191772793	0.45505986738723	0.394839389562947	1.64696447769441	118	2909 55740 6709 6711 3725 91624 23032 2335 7430 4628 351 150465 5747 5781 10939 3913 26037 5594 7155 23499 54434 23022 64855 10494 10890 2803 6464 3320 84612 323 2048 5306 4218 3688 3326 1785 6722	MDAMB231_UCHL3	UCHL3	MDAMB231
GO_REGULATION_OF_NUCLEOBASE_CONTAINING_COMPOUND_METABOLIC_PROCESS	3.32537069847237e-05	0.0026110507344092	0.557332238758646	0.362056240598668	1.64647716140076	259	5725 6830 3008 79026 29072 11338 2332 9667 55100 3184 546 10914 56907 113146 4154 1660 55719 10656 6426 1663 1956 2956 55183 170506 3005 4436 123169 10521 5594 51755 23028 83732 6429 55677 4928 84991 79184 23076 677 8091 64855 6294 91746 8241 3836 284695 10059 151987 7320 84501 3181 10658 79915 23293 79811 79882 984 4609 9646 142 115004 3192 54464 1111 7520 7874 4683 149041 10768 4297 27339 56897…	MDAMB231_UCHL3	UCHL3	MDAMB231
GO_POSITIVE_REGULATION_OF_KINASE_ACTIVITY	0.000212609972838255	0.00781615632104348	0.518848077743792	0.37450967753889	1.64506846102358	177	8826 51719 22863 57551 5573 23328 9294 1062 55704 94056 1847 11214 9928 5747 5781 1956 80829 9943 54892 57498 4293 9043 5594 9748 1849 9261 8091 10494 3735 2260 8543 6453 1399 51429 1906 6464 10920 990 3320 55294 22974 7867 2547 7520 5770 4683 8754 1739 3326 3654 9448 6793 10926 5062 5906 51149 26585 4361	MDAMB231_UCHL3	UCHL3	MDAMB231
GO_NEURON_DEATH_IN_RESPONSE_TO_OXIDATIVE_STRESS	0.0103678916866257	0.0911435543190544	0.380730400722792	0.605979958553118	1.64348137185104	15	135112 25793 7248 468 23657 55294 142	MDAMB231_UCHL3	UCHL3	MDAMB231
GO_NEURON_APOPTOTIC_PROCESS	0.00222953601534808	0.0371519879940713	0.431707695803346	0.410976836362259	1.64317564412818	84	23321 54532 3725 94234 351 9928 2309 6093 9040 80331 4436 6495 28996 468 7301 6453 55294 2730 142 11113 4763 1201 16 10617 23385 8883 208 6648 1649	MDAMB231_UCHL3	UCHL3	MDAMB231
GO_NEGATIVE_REGULATION_OF_TRANSCRIPTION_BY_RNA_POLYMERASE_II	5.94474048912784e-05	0.00347523681708686	0.557332238758646	0.359139327299492	1.64198282107136	275	2909 25836 3008 5927 5977 80014 3068 6595 3428 8819 144455 3725 546 5469 2117 2274 57708 29997 94234 7430 1021 3337 2309 55183 4775 22980 3005 2004 3476 10468 57680 10915 23028 2120 23741 23286 3727 6495 5966 8091 2260 6935 28996 4690 3054 8241 96459 6421 10664 1906 55662 3181 8545 5813 2874 10370 9318 5074 2186 4609 9646 142 54815 861 3192 9960 3066 200014 53335 27063 7528 55646 26155 811 79813 …	MDAMB231_UCHL3	UCHL3	MDAMB231
GO_EPITHELIAL_CELL_DEVELOPMENT	0.00362039235262472	0.0514355343803178	0.431707695803346	0.420003496528057	1.63734581634668	72	8826 4478 9294 546 7430 7082 1021 6093 3913 80173 7716 4301 50848 2195 2355 23022 9475 2260 4233 3295 220074	MDAMB231_UCHL3	UCHL3	MDAMB231
GO_CELL_CELL_JUNCTION	0.00114970708959409	0.0240955430273497	0.45505986738723	0.383931234265176	1.63447786815894	138	8826 1832 79026 84260 23607 5756 54532 5586 3987 4627 7533 351 7082 9223 55691 1305 4301 50848 2195 10015 3655 29766 126374 5819 4690 10890 1627 1829 5411 84612 10163 29855 64065 220296 55870 8502 3688 1739 5101 64398 1265 476 3759 8531 7317 2683 9578 122786 5754 10096 10397 1364	MDAMB231_UCHL3	UCHL3	MDAMB231
GO_AXON_PART	0.00192667438761215	0.034012479535767	0.45505986738723	0.396605630237074	1.63281392897058	102	8826 10749 2332 6711 667 94056 9371 8411 4628 351 54434 7248 23022 7402 282991 26258 9585 6453 1627 23095 3320 79882 10540 323 10236 22974 6717 55207 6790 1739 3326 5101 1785 24137 3315	MDAMB231_UCHL3	UCHL3	MDAMB231
GO_CARDIAC_MUSCLE_TISSUE_DEVELOPMENT	0.00801608942469352	0.0800710781189275	0.380730400722792	0.443095659771594	1.63148402331173	54	1832 5573 5469 2274 4628 11214 55636 5594 7248 2260 1906 1829 657 3192 27063 7528 811 3688 7168 6722	MDAMB231_UCHL3	UCHL3	MDAMB231
GO_REGULATION_OF_MEMBRANE_POTENTIAL	0.00296124645072664	0.045321050829576	0.431707695803346	0.407586741983163	1.62835589130947	82	1832 2332 23593 23613 54532 9424 9294 3725 7533 351 80025 54434 1906 1829 2730 142 6717 4719 22930 1201 27166 1739 208 23530 3760 7351 476 3759	MDAMB231_UCHL3	UCHL3	MDAMB231
GO_DOUBLE_STRANDED_DNA_BINDING	3.59586652676885e-05	0.00261691021111382	0.557332238758646	0.356408048254494	1.62737676226875	269	2909 3182 3008 4904 6599 5977 3428 144455 7150 3725 3184 5469 23595 2117 94234 1660 1663 2309 8930 1956 2956 170506 4775 3005 1106 2004 10153 4436 55636 5594 7716 22926 2120 27125 3727 2355 6495 5966 8091 6294 84333 6935 8543 468 3054 4801 6596 6421 55749 55388 10270 10664 5591 4779 990 8545 5813 11176 7343 4609 142 1820 115004 861 2547 10856 56938 3192 5001 9960 3066 200014 5932 7003 7520 53335 …	MDAMB231_UCHL3	UCHL3	MDAMB231
GO_CELL_SUBSTRATE_JUNCTION_ASSEMBLY	0.00713485475067055	0.0757228929788428	0.407017918923954	0.454351402993544	1.62468751574014	47	8826 3915 667 3987 2335 5747 6093 7094 23499 9748 3655 7248 9475 22998	MDAMB231_UCHL3	UCHL3	MDAMB231
GO_CELLULAR_COMPONENT_MORPHOGENESIS	3.0853005633622e-05	0.00250049586567036	0.557332238758646	0.351771039282883	1.62426753825862	303	2909 55740 8826 6709 2332 3915 4478 5573 6711 93663 5469 171023 3987 4627 91624 23032 7465 7533 2335 7430 4628 11214 351 150465 9928 5747 5781 1956 50618 6093 10939 3913 170506 7110 57498 26037 3267 5594 7155 2195 23499 55660 80025 54434 29766 23022 126374 64855 10494 23256 5819 7301 9585 10890 2803 1399 1627 5861 1906 6464 10059 4233 3320 84612 4289 10163 323 2048 5306 79834 4218 53335 27063 110…	MDAMB231_UCHL3	UCHL3	MDAMB231
GO_MICROTUBULE_CYTOSKELETON	9.32989837354541e-07	0.000321367531439974	0.659444398037935	0.339174053457609	1.6209313835456	490	55165 79801 2909 8826 701 9793 84260 7525 5977 22852 55212 6709 10749 9927 143 57551 23392 27072 11190 89795 8243 5586 1063 1062 667 55142 55704 4627 4957 23032 9371 1660 9659 7430 1213 4628 351 10982 9928 1021 152815 1663 5829 9055 5747 8481 50618 6093 259266 55183 7803 5930 10844 54908 80173 80700 6249 9525 56852 123169 9043 9787 1211 5594 10015 23499 10615 9493 1639 79184 80184 5116 9261 79682…	MDAMB231_UCHL3	UCHL3	MDAMB231
GO_MOTOR_ACTIVITY	0.00874526227814267	0.0831853346025532	0.380730400722792	0.459407667372435	1.61808488106236	42	10749 1062 4627 9371 4628 9928 4650 9493 1639 9585 1778 23095 51143 10540 24137 3832 140735 9126 6990 1783 4641	MDAMB231_UCHL3	UCHL3	MDAMB231
GO_NEURON_DIFFERENTIATION	2.49749096915372e-05	0.00212473948069439	0.575610261071129	0.348859218514285	1.61797818967119	331	2909 55740 8826 6594 6709 2332 5756 5597 23613 6711 3725 5469 55704 91624 23032 1981 7465 7533 2335 7430 4628 351 150465 5747 5781 2309 1956 50618 6093 25793 10939 259266 3913 170506 57498 162427 9043 26037 5594 23028 7155 23499 54434 7248 6495 80184 23022 2182 7532 64855 10494 2260 6935 28996 8543 4690 282991 468 26258 9585 10890 2803 1399 1627 26058 5501 6464 10059 4233 9321 51654 4779 285331 3…	MDAMB231_UCHL3	UCHL3	MDAMB231
GO_CELL_MORPHOGENESIS_INVOLVED_IN_DIFFERENTIATION	0.000335547940757565	0.0109301629276581	0.49849310876659	0.365056802990921	1.61792956740801	190	2909 55740 6709 2332 3915 6711 3987 4627 91624 23032 7533 2335 7430 4628 351 150465 9928 5747 5781 6093 10939 3913 170506 57498 26037 5594 7155 2195 23499 54434 23022 64855 10494 7301 10890 2803 1399 1627 5861 6464 10059 4233 3320 84612 323 2048 5306 79834 4218 11078 811 3688 3326 1785 6722 1293	MDAMB231_UCHL3	UCHL3	MDAMB231
GO_MUSCLE_CONTRACTION	0.00413412453150114	0.0546666811598071	0.407017918923954	0.410644995332845	1.61715526352425	77	1832 7171 7170 26509 6426 5829 6093 7094 1938 29766 7402 9475 1906 1829 10398 6717 444 4726 7168 1739 6722 3760 476 56203 3759 80005 5025 800 5910 7431 2316	MDAMB231_UCHL3	UCHL3	MDAMB231
GO_CHROMATIN_DNA_BINDING	0.00768793358673799	0.0788435050827017	0.407017918923954	0.452219032365622	1.61706250145541	47	3008 5927 6599 5469 1660 2309 3005 8091 10664 10856 3192 3066 79366 1108 6722 221037	MDAMB231_UCHL3	UCHL3	MDAMB231
GO_REGULATION_OF_HISTONE_MODIFICATION	0.00565208632525009	0.0660830814289896	0.407017918923954	0.415653747297735	1.61527752218313	71	6830 25836 5927 2332 55100 546 55183 10467 23028 23741 55677 10270 10664 7320 9646 10856 1111 26155 23168 4297 10474 54623 23476 54904 10269	MDAMB231_UCHL3	UCHL3	MDAMB231
GO_REGULATION_OF_NEURON_PROJECTION_DEVELOPMENT	0.00143506504031594	0.0279641635724953	0.45505986738723	0.384651403622512	1.61493967667755	124	2909 8826 2332 5756 5597 23613 55704 7533 2335 150465 5747 50618 25793 170506 57498 162427 26037 23028 23499 54434 7248 10494 2260 4690 2803 1399 1627 10059 2048 3066 53335 27063 1785 6722 9448 5906 10152 396 4131 9529	MDAMB231_UCHL3	UCHL3	MDAMB231
GO_ESTABLISHMENT_OF_RNA_LOCALIZATION	0.00108049258505062	0.0229347414183958	0.45505986738723	0.380942898313656	1.61393466250214	133	6830 55706 9793 29072 11338 2332 54890 22794 54439 1660 6426 9908 3267 23180 6429 55677 4928 7248 677 55308 91746 6421 8563 84946 3181 5813 23293 9877 10128 3192 55421 199746 57187 51068 7175 6059 11260 5976 8683 84248 10644 7514 10189 10657 10921 51808 23049	MDAMB231_UCHL3	UCHL3	MDAMB231
GO_PROTEIN_CONTAINING_COMPLEX_BINDING	6.96699167297374e-06	0.000956459542436834	0.610526878385931	0.339638449441356	1.61162698858347	438	8467 6830 8826 25836 3008 54680 6599 23607 6594 1975 2332 5756 23392 6711 23198 9294 8243 1063 7171 1062 5469 7458 667 4627 6731 7170 91624 26060 9371 6730 2335 1660 55719 7430 3964 4628 5829 5781 1956 2956 3913 59345 51474 3005 54908 7094 10467 10468 4436 56852 1211 4301 23499 1639 3655 1938 4676 7402 8091 23450 23256 4931 4801 26258 116092 7879 11198 5887 5501 841 51429 6464 2314 10059 51654 49…	MDAMB231_UCHL3	UCHL3	MDAMB231
GO_SEQUENCE_SPECIFIC_DNA_BINDING	9.18812124743684e-05	0.00457651882003571	0.538434096309916	0.351299852320408	1.61157276014398	285	2909 3182 2804 4904 6599 5977 3428 144455 9667 7150 3725 3184 5469 23595 2117 94234 1660 4691 1663 2309 8930 170506 4775 3005 1106 2004 10153 4436 55636 23028 7716 22926 2120 3727 2355 6495 5966 8091 6294 84333 6935 8543 1112 468 3054 4801 6596 6421 55749 55388 10664 4779 990 3181 8545 5813 23293 11176 79811 7343 2186 4609 142 54815 1820 861 2547 7019 10856 56938 3192 5001 9960 3066 200014 7003 7…	MDAMB231_UCHL3	UCHL3	MDAMB231
GO_POSITIVE_REGULATION_OF_CELL_CYCLE_PROCESS	0.000815117308688084	0.0192497239919318	0.477270815362862	0.378869563159559	1.60688476415698	134	25836 23378 144455 5586 546 5469 1981 9371 55719 351 9510 9928 1663 1956 9525 9787 10615 9493 29766 8091 9475 2260 9585 6421 1906 1778 4926 990 7320 51143 79915 11113 51379 1820 3192 9125 26271 8502 6790 7175 11331 10755 54623 65992 79577 23476 23137	MDAMB231_UCHL3	UCHL3	MDAMB231
GO_REGULATION_OF_SISTER_CHROMATID_SEGREGATION	0.00785071345790247	0.0795330800877278	0.380730400722792	0.434670069230989	1.60532268332262	55	701 25836 1063 1062 546 55719 1663 54908 9787 6421 10460 10664 4926 990 996 51143 55755 3192 26271 7175	MDAMB231_UCHL3	UCHL3	MDAMB231
GO_REGULATION_OF_ACTIN_FILAMENT_BASED_PROCESS	0.0012533696468262	0.0256868744861049	0.45505986738723	0.378477182536295	1.60348820404714	133	2909 1832 23607 6709 5756 57551 6711 93663 55704 4627 56907 11214 5829 6093 51474 50848 54434 7248 23075 29766 9475 4690 684 22998 51429 1906 1829 4233 84501 11113 10163 6717 11078 7168 1739 81873 1265 10152 476 56203 3759 396 961 1946 2934 122786 10097 2150 10096 11344	MDAMB231_UCHL3	UCHL3	MDAMB231
GO_RHO_GTPASE_BINDING	0.00651444650617606	0.0716991242006909	0.407017918923954	0.432178015459706	1.6018081039553	56	8826 5586 9371 11214 50618 6093 4650 9475 6453 84612 23002 11078 23365 23268 5062 10928 10152 396 8531 9578 23603 91010 2316 653464 10276	MDAMB231_UCHL3	UCHL3	MDAMB231
GO_ESTABLISHMENT_OF_ORGANELLE_LOCALIZATION	0.000320177582432376	0.0107702839531267	0.49849310876659	0.360964180879499	1.60053173637141	194	128866 79567 55212 10749 2332 54874 1063 1062 57584 4627 56907 9371 7430 4628 22872 150465 3998 9928 5747 5537 54908 80331 9525 64149 9787 23243 10615 9493 1639 10494 23256 5819 282991 26258 9342 5108 5861 1778 3837 10059 23095 4926 5873 7320 84946 84501 1488 10540 55755 10252 10128 91272 10016 22930 3192 1201 51068 1739 1785 2054 9570 2801 23224 5906 10755 6059 5870 6399 4131	MDAMB231_UCHL3	UCHL3	MDAMB231
GO_CHROMOSOME_TELOMERIC_REGION	0.00461435761769861	0.0583503520025293	0.407017918923954	0.403173324484897	1.598825512743	80	546 23595 80335 55183 170506 4436 23028 10951 5501 5591 8563 3181 5813 23293 142 2547 5001 1111 7520 4683 57187 9878 55791 56897 79577 4361 5976 5431 23137 1642 10189 6117 4174 197370 4172 23468 9555 3014 23347 5000	MDAMB231_UCHL3	UCHL3	MDAMB231
GO_MITOTIC_SPINDLE_ORGANIZATION	0.00829613674140554	0.081274790164429	0.380730400722792	0.421043606776671	1.59818029491195	63	128866 8243 1062 9371 1213 9055 9525 9493 1639 5116 10460 1778 3837 4926 10540 55726 22974 3192 6790 79598 79884 7175 2801 4733 24137 51119 3832 440145 9126	MDAMB231_UCHL3	UCHL3	MDAMB231
GO_REGULATION_OF_RNA_SPLICING	0.00458104110146	0.0583503520025293	0.407017918923954	0.399611269786897	1.5964929630072	82	5725 79026 11338 2332 113146 4154 10656 6426 10521 51755 6429 4928 84991 23076 91746 8241 284695 3181 10658 3192 27339 2521 8683 140890 9967 6231 23543 10657 10921 6733	MDAMB231_UCHL3	UCHL3	MDAMB231
GO_CELL_LEADING_EDGE	0.000731412819081738	0.0179877111230723	0.477270815362862	0.375541039813189	1.59629841959059	135	55740 8826 23607 5756 6711 5586 667 55704 4627 26060 7430 4628 351 1021 5829 5747 6093 51474 7094 6249 2195 23499 9748 23286 54434 7248 23075 23022 8543 468 6453 51429 59338 23550 4289 10163 323 3688 7168 208 3983 1785 2054 23224 27131 10152 55591 2934 9578 10097 22848 10096 11344 10979 324 7431 23603 4641 1915 5868 8476 3678 65979	MDAMB231_UCHL3	UCHL3	MDAMB231
GO_POLYMERIC_CYTOSKELETAL_FIBER	0.000183970623076702	0.00737122743698337	0.518848077743792	0.355254753254607	1.59512050090294	219	8826 1832 9793 84260 7525 23607 10749 5756 143 89795 7171 1062 667 55142 7170 4957 9371 7430 1213 11214 10982 9928 9055 259266 4650 10844 6249 23499 10615 9493 1639 7248 5116 23022 10808 221150 9585 8661 92521 1778 84140 10059 5411 23095 4926 996 51143 285331 5074 10540 55755 22974 10128 91272 3192 27229 27436 6790 7168 1739 79884 1785 2801 24137 55970 9903 908 4131 3858 10263 3832 220134 140735 …	MDAMB231_UCHL3	UCHL3	MDAMB231
GO_POSITIVE_REGULATION_OF_NEURON_DIFFERENTIATION	0.00320900422697347	0.0476520511440443	0.431707695803346	0.39351483953727	1.59407668934317	95	2909 8826 2332 5756 5597 23613 1981 2335 50618 170506 57498 162427 9043 23028 23499 10494 2260 6935 4690 2803 1627 10059	MDAMB231_UCHL3	UCHL3	MDAMB231
GO_POSITIVE_REGULATION_OF_RNA_BIOSYNTHETIC_PROCESS	2.70389505429104e-06	0.000567181750800109	0.627256739718528	0.331979214727208	1.59391279776998	510	8467 6830 8148 3182 79664 25836 135112 3008 4904 5927 6599 7525 5977 6595 6594 3428 144455 3725 3184 546 5469 171023 65056 2274 7533 1660 4691 351 1663 2309 3609 1956 27000 10318 170506 29893 4775 10600 3005 2004 10902 80173 10153 57680 123169 10521 9787 10915 55636 5594 51755 23028 7716 22926 2120 4928 23286 3655 3727 2355 6495 1601 80184 23076 25926 902 5966 8091 64855 6294 3735 84333 6935 2899…	MDAMB231_UCHL3	UCHL3	MDAMB231
GO_REGULATION_OF_DEVELOPMENTAL_GROWTH	0.00367524119530298	0.0516524965276504	0.431707695803346	0.39635342516077	1.59191611841409	87	25836 80014 2335 7430 351 150465 5747 5781 50618 10939 55636 5594 23499 23286 11221 6495 2260 2803 5591 1906 657 53335 7528 1785 6722 79068 4131 8531 1848 10269 1946	MDAMB231_UCHL3	UCHL3	MDAMB231
GO_REGULATION_OF_CHROMATIN_ORGANIZATION	0.00364707856585965	0.0516090562137124	0.431707695803346	0.394780597573296	1.59139093427604	91	6830 25836 3008 5927 2332 55100 546 4288 57708 55183 3005 10467 23028 23741 55677 10270 10664 7320 9646 10856 3192 1111 26155 23168 7175 4297 10474 54623 23476 54904 10269 9874	MDAMB231_UCHL3	UCHL3	MDAMB231
GO_NEGATIVE_REGULATION_OF_CHROMOSOME_ORGANIZATION	0.00678931558768016	0.0740388360417965	0.407017918923954	0.406660750109349	1.59136861984339	74	6830 701 3008 5927 1063 546 3005 54908 23028 7320 51143 23293 142 55755 3192 54464 7520 26271 4683 26155 7175 167227	MDAMB231_UCHL3	UCHL3	MDAMB231
GO_DENDRITIC_SPINE_DEVELOPMENT	0.00954547143934888	0.0870905421991068	0.380730400722792	0.484313835402208	1.59042145246396	33	2332 5597 23613 170506 26037 2182 1627 10059 2048 3066 5062 10152	MDAMB231_UCHL3	UCHL3	MDAMB231
GO_SITE_OF_POLARIZED_GROWTH	0.00834793206852415	0.0815581527571428	0.380730400722792	0.433670022270841	1.59016298064906	53	8826 2332 94056 4628 351 54434 7248 23022 7402 9585 1627 3320 10540 323 10236 3326 5101 1785	MDAMB231_UCHL3	UCHL3	MDAMB231
GO_NUCLEAR_CHROMOSOME_SEGREGATION	0.000802768665090946	0.0192125708705659	0.477270815362862	0.374087918238708	1.59012168941492	135	128866 701 25836 55706 8243 1063 1062 546 80218 55719 150465 9928 1663 9055 54908 9525 9787 7155 10615 9493 157777 57820 6421 114799 10270 10460 10664 1778 3837 4926 990 996 7320 51143 55294 55755 91272 3192	MDAMB231_UCHL3	UCHL3	MDAMB231
GO_POSITIVE_REGULATION_OF_GTPASE_ACTIVITY	0.00298056951485521	0.0454214031632884	0.431707695803346	0.386217506908123	1.59004632514903	102	2909 8826 93663 3725 57584 3987 9135 10982 394 4650 54885 26037 3267 1122 4301 50848 79658 3655 7248 51520 1399 51429 10059 4763 663 22930 8502 3688 208 9448 23365 5906 10928	MDAMB231_UCHL3	UCHL3	MDAMB231
GO_PROTEIN_SERINE_THREONINE_KINASE_ACTIVITY	0.00157600979610945	0.0294243504341691	0.45505986738723	0.374747487499424	1.5876866649524	133	701 51719 5597 57551 7150 5586 11214 1021 1956 6093 9943 4293 5594 51755 83732 5891 9748 902 9261 9475 10494 28996 2966 5591 2965 1455 657 2872 984 11113 7867 1111 9833 6790 208 3654 9448 6793 5062 5564 23476 8895 9874 1460 9578 27330 22848 23049 6733 22858 124923 375449 4751 11183	MDAMB231_UCHL3	UCHL3	MDAMB231
GO_RNA_LOCALIZATION	0.00198025113883441	0.0340946377698097	0.431707695803346	0.366240687170394	1.58664671240186	159	6830 55706 54680 9793 29072 11338 2332 54890 22794 54439 1660 6426 9908 170506 3267 23180 6429 55677 4928 7248 677 55308 91746 6421 8563 84946 3181 5813 23293 9877 10856 10128 3192 55421 199746 57187 51068 7175 167227 6059 11260 5976 908 8683 84248 10644 7514 10189 10657 10921 51808 23049	MDAMB231_UCHL3	UCHL3	MDAMB231
GO_DNA_GEOMETRIC_CHANGE	0.00863094676268458	0.0831836652857654	0.380730400722792	0.425038235792935	1.58654494988974	58	6594 10973 1660 1663 170506 1106 57680 2966 5887 2965 3181 5813 142 2547 10856 7520 4683 1108 56897 9837 1653 4361 1642 1107 6117 54617 1654	MDAMB231_UCHL3	UCHL3	MDAMB231
GO_DENDRITE_DEVELOPMENT	0.0114380695099555	0.0971146568392891	0.380730400722792	0.417515817432476	1.5810699953072	62	8826 2332 5597 23613 7533 351 170506 57498 26037 2182 1399 1627 10059 2048 3066 53335 3688 5062 10152 4131 23543 10097	MDAMB231_UCHL3	UCHL3	MDAMB231
GO_CHROMOSOME_SEGREGATION	0.00106805281646489	0.0229129506048721	0.45505986738723	0.360331852832122	1.58091780137303	169	128866 701 25836 55706 7150 8243 1063 1062 546 4288 80218 9698 55719 150465 9928 1663 9055 54908 9525 56852 9787 7155 10615 9493 157777 221150 57820 6421 114799 10270 10460 10664 1778 3837 4926 990 996 7320 51143 55294 55755 55207 91272 3192	MDAMB231_UCHL3	UCHL3	MDAMB231
GO_RNA_EXPORT_FROM_NUCLEUS	0.00265753668342181	0.0415648061977288	0.431707695803346	0.384848459249499	1.57936496886267	101	6830 55706 29072 11338 54890 22794 54439 1660 6426 3267 6429 55677 4928 7248 91746 8563 84946 3181 23293 9877 199746 57187 51068 7175 6059 11260 5976 8683 84248 7514 10189 10657 10921 51808 23049	MDAMB231_UCHL3	UCHL3	MDAMB231
GO_CENTROSOME	0.000176920761316141	0.00726190779047416	0.518848077743792	0.350996010023278	1.57696487640617	235	55165 9793 84260 5977 22852 55212 23392 11190 5586 1063 55142 55704 4957 23032 9371 1660 9659 1021 1663 8481 50618 259266 5930 10844 80173 6249 9525 56852 123169 9787 10615 9493 1639 80184 5116 9261 9475 84333 468 9585 9342 9857 5108 1778 84140 4659 57489 151987 4926 996 51143 285331 10540 55755 10856 91272 3192 27229 1111 4218 54902 6790 1108 10120 79598 1785	MDAMB231_UCHL3	UCHL3	MDAMB231
GO_CYTOSKELETAL_PART	1.54673686959337e-06	0.000424281821305381	0.643551836150722	0.325153043331691	1.57484440461055	586	55165 79801 2037 2909 8826 701 1832 9793 84260 7525 5977 23607 22852 55212 6709 22863 10749 5756 143 23392 5573 6711 11190 89795 8243 5586 1063 7171 1062 667 55142 55704 4627 7170 4957 23032 9371 1660 9659 7430 1213 4628 11214 351 10982 7082 9928 1021 1663 5829 9055 5747 8481 50618 6093 259266 55183 4650 7803 5930 51474 10844 54908 80173 80700 6249 9525 56852 123169 9043 9787 1211 5594 10015 2349…	MDAMB231_UCHL3	UCHL3	MDAMB231
GO_CELL_PROJECTION_ORGANIZATION	1.82688118599115e-05	0.00176071846195796	0.575610261071129	0.331472523987703	1.57161622855958	429	2909 55740 8826 9793 84260 23607 55212 6709 2332 5756 54874 5597 23613 6711 11190 25940 9294 3725 89795 5586 55142 55704 4627 4957 91624 23032 7465 9371 7533 2335 7430 4628 79647 351 150465 6674 5747 5781 1956 8481 50618 6093 25793 10939 3913 170506 57498 51474 80173 162427 26037 5898 5594 23028 7155 23499 10640 1639 3655 54434 7248 80184 5116 23022 2182 126374 7532 64855 10494 2260 5819 4690 282…	MDAMB231_UCHL3	UCHL3	MDAMB231
GO_RIBONUCLEOTIDE_BINDING	5.50995671994698e-07	0.000280692938047585	0.659444398037935	0.323408962304843	1.57127931292261	659	8467 2909 701 3008 7525 6595 6594 80222 10749 5756 9927 5597 57551 5573 47 23020 7150 89795 8243 5586 7324 1062 546 4288 4627 11325 91452 10914 3093 1981 10973 7465 9371 1660 4628 10845 150465 9928 1021 1663 6674 5747 1956 6093 394 9943 2956 10939 4650 159 170506 9223 9040 1106 4293 9525 57680 4436 10521 55636 5898 9031 5594 51755 83732 2181 5891 7155 55191 9748 80025 9493 9061 1938 55341 1665 23…	MDAMB231_UCHL3	UCHL3	MDAMB231
GO_ACTIN_FILAMENT_BINDING	0.0113852557897963	0.0968969502301039	0.380730400722792	0.410997980354078	1.56807716029745	64	5756 7171 4627 7170 91624 7430 4628 1956 51474 7094 4301 23499 1938 7402 26258 2314 11078 7168 3983 81873 23224 2934 10097 10096 11344 10979 23603 4641 2316	MDAMB231_UCHL3	UCHL3	MDAMB231
GO_TRANSCRIPTION_ELONGATION_FACTOR_COMPLEX	0.0111458920099673	0.0953147503778023	0.380730400722792	0.477486205881674	1.56800043603787	33	6830 79664 22936 123169 51755 27125 11198 9646 6924 23168 54623 4796 6829 79577 51497 7936 23379 6827 55250	MDAMB231_UCHL3	UCHL3	MDAMB231
GO_POSITIVE_REGULATION_OF_TRANSFERASE_ACTIVITY	0.000657641612987903	0.0168715826756465	0.477270815362862	0.349142683338987	1.56569536111908	216	8826 51719 22863 57551 5573 23328 9294 1062 3184 55704 94056 1847 11214 9928 5747 5781 1956 80829 9943 54892 57498 4293 9043 5594 9748 1849 6187 9261 8091 10494 3735 2260 8543 4931 6453 1399 5861 51429 1906 6464 57515 10920 990 3181 3320 55294 4609 22974 7867 2547 7520 5770 4683 8754 1739 3326 3654 9448 2801 6793 10926 5062 5906 11284 51149 26585 4361	MDAMB231_UCHL3	UCHL3	MDAMB231
GO_CHROMOSOME_ORGANIZATION	3.62038106311968e-06	0.00064551394355424	0.627256739718528	0.324007932250885	1.56495381393587	548	8467 6830 128866 701 25836 3008 55706 5927 29072 65980 6599 5977 6595 6594 2332 23378 8819 10541 7150 23198 8243 83746 7324 55100 1063 1062 3184 546 4288 80218 171023 10973 57708 1660 55719 80335 9928 1663 54108 9055 27000 2956 55183 170506 54892 10600 3005 1106 54908 10467 10902 9525 57680 4436 123169 9787 55636 9031 5594 23028 22985 7155 23741 55677 4928 10615 9493 4678 4676 79184 10075 157777 …	MDAMB231_UCHL3	UCHL3	MDAMB231
GO_DNA_TEMPLATED_TRANSCRIPTION_ELONGATION	0.00640493071671865	0.0715675710767775	0.407017918923954	0.398509379519974	1.564097285333	75	6830 29072 22936 123169 27336 51755 10849 55677 27125 902 5439 2966 11198 284695 2965 8563 7343 9646 3192 221830 6749 6924 23168 54623 6829 79577 10102 23476 5431 2962 51497 10189	MDAMB231_UCHL3	UCHL3	MDAMB231
GO_PROTEIN_C_TERMINUS_BINDING	0.0071156067081528	0.0757228929788428	0.407017918923954	0.390671091024978	1.56198881503721	84	25836 23607 23328 11190 1063 4288 667 2335 7430 4691 9223 9525 4436 3839 4301 7155 1601 1112 468 5501 4926 2547 10133 7520 7874 23215 1739 5516 11331	MDAMB231_UCHL3	UCHL3	MDAMB231
GO_NUCLEAR_CHROMOSOME_TELOMERIC_REGION	0.0115867595277644	0.0981434310594011	0.380730400722792	0.409359296138632	1.56182510210251	64	546 23595 80335 4436 23028 10951 5501 5591 8563 5813 142 2547 5001 7520 4683 57187 9878 55791 56897 79577 4361 5976 5431 1642 10189 6117 4174 4172 23468 9555 23347 5000	MDAMB231_UCHL3	UCHL3	MDAMB231
GO_ORGANELLE_LOCALIZATION	0.000194832989753706	0.00750475714809975	0.518848077743792	0.341318199861943	1.56112446701453	280	128866 79567 9793 55212 22863 10749 2332 54874 9927 11190 25940 1063 1062 55142 57584 4627 4957 56907 9371 7430 4628 22872 150465 3998 9928 5747 8481 259266 5537 54908 80331 9525 64149 9787 10640 23243 4928 10615 9493 1639 80184 5116 7532 372 10494 23256 5819 282991 26258 10890 9342 5108 5861 1778 3837 10059 23095 4926 5873 7320 84946 84501 1488 3320 10540 55755 55726 10252 55207 10128 91272 1001…	MDAMB231_UCHL3	UCHL3	MDAMB231
GO_REGULATION_OF_NERVOUS_SYSTEM_DEVELOPMENT	0.000486014782875478	0.013435106323519	0.49849310876659	0.347755213286548	1.55760454978238	221	2909 8826 25836 2332 5756 5597 23613 5469 55704 1981 7533 2335 351 150465 9928 5747 2309 50618 6093 25793 259266 170506 57498 162427 9043 26037 55636 23028 23499 11221 54434 7248 6495 7532 51593 10494 2260 6935 4690 9585 22883 2803 1399 1627 5108 5501 10059 657 51654 55755 2048 4763 3066 7520 53335 27063 811 1739 1785 6722 9448	MDAMB231_UCHL3	UCHL3	MDAMB231
GO_STRESS_ACTIVATED_PROTEIN_KINASE_SIGNALING_CASCADE	0.00574826579452973	0.0666999578542534	0.407017918923954	0.386793807749188	1.55692188739954	89	9867 57551 23328 7430 351 64853 1956 9943 4293 3476 9043 5594 9748 11221 9261 677 10494 3735 28996 1399 1906 9821 2874 4609 5770 4077 1739 3654 9448 6793 5062	MDAMB231_UCHL3	UCHL3	MDAMB231
GO_POSITIVE_REGULATION_OF_PHOSPHORUS_METABOLIC_PROCESS	0.000139167391887565	0.00628191037305134	0.518848077743792	0.336877846177884	1.55549971089346	303	5725 9867 8826 51719 7525 22863 2332 57551 5573 23328 9294 3725 1062 55704 3093 1981 94056 1847 11214 1839 351 9928 23645 5747 5781 1956 80829 6093 9943 54892 57498 4293 9043 5594 9748 23286 1849 3655 1601 11146 9261 8091 9475 10494 3735 2260 28996 8543 6453 96459 22998 1399 51429 1906 6464 4659 657 10920 990 9821 57181 3320 55294 8412 22974 7867 116496 2547 3589 84280 3066 9125 7520 5770 4683 87…	MDAMB231_UCHL3	UCHL3	MDAMB231
GO_GERM_CELL_DEVELOPMENT	0.0107459700362408	0.0928272294737223	0.380730400722792	0.419609010814745	1.5552228247908	56	6595 23198 4957 2309 259266 7110 4436 3267 80025 27125 5806 157777 5819 57820 7320 10658	MDAMB231_UCHL3	UCHL3	MDAMB231
GO_REGULATION_OF_ANATOMICAL_STRUCTURE_SIZE	0.00221103613768994	0.0371519879940713	0.431707695803346	0.363960828868154	1.55501578276563	142	2909 6709 5756 4478 6711 93663 56907 2335 7430 150465 23645 1956 6093 51474 3269 23028 23499 54434 7248 23075 29766 9475 4690 51520 2803 51429 1906 84501 9821 114908 2730 1182 11113 1889 11078 56996 1739 1785 6722 6648 81873 10152 56203 4131 1946 2934 10097 2150 10096 80005 11344	MDAMB231_UCHL3	UCHL3	MDAMB231
GO_NEUROGENESIS	3.04334360847869e-05	0.00250049586567036	0.575610261071129	0.329768889135816	1.55390014893715	400	2909 55740 8826 25836 6594 6709 2332 5756 5597 23613 6711 3725 89795 5469 55704 91624 23032 1981 7465 7533 2335 7430 6426 4628 351 150465 1021 5747 5781 2309 1956 50618 6093 25793 10939 259266 3913 170506 57498 162427 9043 26037 55636 5594 23028 7155 2120 23499 1938 11221 54434 7248 6495 80184 23022 2182 7532 51593 64855 10494 2260 6935 28996 8543 4690 282991 468 26258 9585 10890 2803 1399 1627 2…	MDAMB231_UCHL3	UCHL3	MDAMB231
GO_CELLULAR_PROCESS_INVOLVED_IN_REPRODUCTION_IN_MULTICELLULAR_ORGANISM	0.00742969927858268	0.0772428793802502	0.407017918923954	0.395855406560249	1.55368078796812	75	6595 5573 23198 4957 56907 2309 259266 7110 4436 3267 2120 80025 27125 5806 157777 5819 57820 7320 84501 10658 26271 6790 3688	MDAMB231_UCHL3	UCHL3	MDAMB231
GO_REGULATION_OF_DNA_METABOLIC_PROCESS	0.00200781658206956	0.0340946377698097	0.431707695803346	0.366262699191411	1.55341576161881	134	6830 3008 29072 55100 3184 546 56907 1660 55719 1663 1956 2956 55183 170506 3005 4436 5594 23028 79184 8091 64855 3836 151987 7320 84501 3181 79915 23293 4609 142 115004 3192 54464 1111 7520 7874 4683 4297 56897 167227 2521 11284 51149 4361 5976 118460 908 10269 26354 10189 10459 10097	MDAMB231_UCHL3	UCHL3	MDAMB231
GO_POSITIVE_REGULATION_OF_GENE_EXPRESSION	1.94757549468086e-06	0.000463003614268796	0.627256739718528	0.319495159637981	1.55225018977356	655	8467 6830 8148 3182 79664 25836 135112 3008 4904 5927 6599 7525 5977 11338 6595 6594 2332 3428 4478 8663 144455 25940 3725 3184 546 5469 171023 3987 4627 65056 2274 7533 6203 2335 1660 7430 4691 6426 351 1021 1663 23645 2309 3609 1956 27303 6093 27000 10318 170506 4775 10600 3005 2004 10902 80173 10153 57680 123169 10521 9787 55636 9031 5594 51755 23028 83732 7716 4301 22926 23451 10849 8087 2120…	MDAMB231_UCHL3	UCHL3	MDAMB231
GO_REGULATION_OF_NUCLEAR_DIVISION	0.00377114240740779	0.052153041674794	0.431707695803346	0.378204469229732	1.55209895067163	101	128866 701 25836 5573 8243 1063 1062 546 4288 55719 54908 9525 9787 9585 10460 1906 900 4926 4779 990 996 7320 51143 55755 3192 1111 26271 811 6790 79598 79884 7175 4733 11331	MDAMB231_UCHL3	UCHL3	MDAMB231
GO_TRANSCRIPTION_FACTOR_BINDING	0.000282273959297247	0.00986851900837239	0.49849310876659	0.341244689992492	1.54931336471424	257	135112 54680 55212 3068 6594 3428 23613 144455 3725 1063 3184 5469 171023 2274 57708 7533 1660 2309 4775 54892 10915 5594 51755 23028 3727 6495 8091 6935 28996 8543 468 3054 4801 9063 10270 5591 55662 1488 5813 11176 2186 4609 142 323 6717 7019 10856 3192 3066 5932 7003 11124 27063 7874 149951 9221 4683 26155 811 1108 6722 221037 4733 10054 11331 10474 1649 55791 2521 84458 65992 22984 6399 55814…	MDAMB231_UCHL3	UCHL3	MDAMB231
HALLMARK_G2M_CHECKPOINT	0.00222953601534808	0.0371519879940713	0.431707695803346	0.36060805367271	1.54839894884806	150	6599 8819 7150 8243 1063 1062 3184 546 4288 4957 4691 6426 9055 3609 4953 8065 4928 9493 4678 91746 1112 9585 10951 6421 2935 10460 5887 10664 3837 4926 990 996 5813 4609 22974 10492 3192 5001 1111 26271 9221 6790 8140 10926 24137	MDAMB231_UCHL3	UCHL3	MDAMB231
GO_DNA_PACKAGING	0.00843338181776671	0.0821678676561642	0.380730400722792	0.388972764676167	1.54813723736301	83	8467 25836 3008 10541 23198 546 54892 3005 22985 4678 4676 8091 79682 10270 10664 29855 55870 26155 7175 3070 54623	MDAMB231_UCHL3	UCHL3	MDAMB231
GO_NEURON_DEVELOPMENT	0.000274381607887362	0.00978444813726333	0.49849310876659	0.33774475187163	1.54599603331759	273	2909 55740 8826 6709 2332 5756 5597 23613 6711 3725 55704 91624 23032 7465 7533 2335 7430 4628 351 150465 5747 5781 1956 50618 6093 25793 10939 3913 170506 57498 162427 26037 5594 23028 7155 23499 54434 7248 80184 23022 2182 64855 10494 2260 4690 282991 26258 9585 10890 2803 1399 1627 6464 10059 9321 285331 3320 84612 323 220074 2048 861 5306 3066 4218 53335 27063 11078 57187 6790 3688 3326 1785 …	MDAMB231_UCHL3	UCHL3	MDAMB231
GO_NUCLEAR_SPECK	0.000375403246502855	0.0115404135950791	0.49849310876659	0.345057370610985	1.54491943207605	222	11338 3428 55898 54890 144455 93663 23198 22794 11325 55914 9698 10973 54439 64397 23360 6426 8930 51631 170506 54892 5930 64332 10521 34 51755 124245 22985 4301 23451 6429 55660 11221 1665 91746 57634 8241 6421 2966 9063 5501 51747 4338 5411 9321 23091 8539 11176 79882 9774 9646 54815 9128 3192 81669 55421 199746 57187 7086 10465 80230 23524 79068 27339 9879 8683 23137 84248 140890 9967 51319 10…	MDAMB231_UCHL3	UCHL3	MDAMB231
GO_DRUG_BINDING	2.87774614356051e-06	0.000570113485996487	0.627256739718528	0.319176296861732	1.54439115476758	569	8467 701 3008 7525 6595 6594 80222 10749 5756 5597 57551 47 23020 7150 89795 8243 5586 7324 1062 546 4288 4627 11325 10914 3093 1981 4820 10973 7465 9371 1660 4628 10845 150465 9928 1021 1663 5747 1956 6093 9943 2956 10939 4650 170506 9223 9040 1106 4293 9525 57680 4436 10521 55636 9031 5594 51755 83732 2181 5891 7155 55191 9748 80025 9493 9061 1665 23075 157777 79646 2182 9261 55308 10808 9475 1…	MDAMB231_UCHL3	UCHL3	MDAMB231
GO_REGULATION_OF_ORGANELLE_ORGANIZATION	5.78391372231445e-06	0.000896758101468405	0.610526878385931	0.320446065844588	1.54421528534905	537	6830 2909 64145 128866 701 25836 3008 5927 84260 23607 6709 2332 5756 9927 4478 57551 5573 23613 27072 6711 11190 93663 89795 8243 55100 1063 1062 3184 546 4288 55704 91624 56907 57708 7533 9659 55719 7430 1213 11214 10982 3998 1663 5829 5747 6093 25793 10193 55183 170506 51474 3005 54908 10467 6249 9525 9787 5594 23028 50848 6773 23741 10015 55677 10615 1639 54434 7248 10075 23075 29766 7532 947…	MDAMB231_UCHL3	UCHL3	MDAMB231
GO_ACTIN_CYTOSKELETON	0.00152866045463651	0.0286905430591253	0.45505986738723	0.350058987335116	1.54155844945512	185	2037 2909 8826 55706 79026 7525 23607 6709 5756 6711 7171 57584 4627 7170 1660 7430 4628 11214 7082 5829 5747 10625 4650 51474 3005 23164 10015 23499 1639 7248 29766 23022 7402 26512 22998 1627 51429 92521 4659 23002 5074 10540 10163 10398 79834	MDAMB231_UCHL3	UCHL3	MDAMB231
GO_NUCLEAR_BODY	6.87590848796421e-05	0.00371019118914786	0.538434096309916	0.32850912777301	1.54113308980399	378	79664 11338 2332 3428 57532 55898 54890 144455 93663 9667 23198 5586 546 4288 23595 22794 11325 55914 9698 10973 54439 64397 1660 23360 6426 8930 11262 51631 55183 170506 54892 5930 3005 64332 56852 10521 9031 34 51755 124245 22985 4301 23451 6429 112495 4928 55660 11221 55341 1665 91746 28996 57634 8241 51520 6421 2966 9063 5501 51747 4338 5411 10147 9321 2872 23091 8539 79833 3181 63893 11176 7…	MDAMB231_UCHL3	UCHL3	MDAMB231
GO_REGULATION_OF_CELL_DEVELOPMENT	0.000422422887456356	0.0120311868901116	0.49849310876659	0.340621836348546	1.53875738888892	251	2909 8826 25836 2332 5756 5597 23613 9294 5469 3987 55704 1981 7533 2335 11214 351 150465 9928 5747 2309 50618 6093 25793 259266 170506 57498 162427 9043 26037 55636 23028 23499 11221 54434 7248 6495 7532 51593 64855 9475 10494 2260 6935 4690 9585 2803 1399 1627 5108 5501 1906 10059 657 51654 55294 55755 2048 4763 3066 7520 53335 27063 7528 11078 811 6790 1785 6722 9448	MDAMB231_UCHL3	UCHL3	MDAMB231
GO_POSTSYNAPSE	0.0034694524023727	0.0505251167180464	0.431707695803346	0.358005106609035	1.53847087029409	152	9867 7525 2332 23613 6711 55914 94056 4628 351 5747 3337 26037 1211 5594 1305 821 8087 7248 7402 22883 3836 1399 1627 8661 5501 56850 10059 5813 163 2048 6717 22930 1979 4218 53335 8502 2171 3688 1739 1785 11331 5062 10755 2521 10152 476 3759 4131 55737 140735 116841 10097 6136 8546 5025	MDAMB231_UCHL3	UCHL3	MDAMB231
GO_POSITIVE_REGULATION_OF_NERVOUS_SYSTEM_DEVELOPMENT	0.00194810484403433	0.0340309502170012	0.45505986738723	0.361654648192182	1.53727204790707	135	2909 8826 25836 2332 5756 5597 23613 1981 2335 351 50618 259266 170506 57498 162427 9043 23028 23499 51593 10494 2260 6935 4690 9585 22883 2803 1399 1627 5501 10059	MDAMB231_UCHL3	UCHL3	MDAMB231
GO_POSITIVE_REGULATION_OF_TRANSCRIPTION_BY_RNA_POLYMERASE_II	0.000127698134695718	0.00583809677339654	0.518848077743792	0.330619377365991	1.53703184845606	342	6830 25836 135112 4904 6599 7525 5977 6595 6594 3428 144455 3725 546 5469 171023 1660 4691 351 2309 1956 10318 170506 4775 10600 2004 10902 80173 10153 57680 123169 10521 9787 55636 51755 23028 7716 22926 2120 23286 3655 3727 2355 6495 23076 902 5966 8091 6294 84333 6935 28996 8543 4690 468 3054 3638 6596 6421 11198 10664 5591 4008 1906 2965 4659 4233 657 9645 4779 1488 2874 10370 55294 2186 4609…	MDAMB231_UCHL3	UCHL3	MDAMB231
GO_PROXIMAL_PROMOTER_SEQUENCE_SPECIFIC_DNA_BINDING	0.00354032074933617	0.0507019429402923	0.431707695803346	0.363539974149037	1.53533050200558	131	4904 6599 5977 3428 144455 7150 3725 5469 94234 1660 2309 170506 4775 1106 2004 10153 55636 22926 2120 3727 2355 6495 8091 6294 6935 468 6596 6421 10664 7343 4609 861 56938 3192 9960 3066 200014 7003 53335 7528	MDAMB231_UCHL3	UCHL3	MDAMB231
GO_NEGATIVE_REGULATION_OF_BIOSYNTHETIC_PROCESS	3.78712566990321e-05	0.00270097802777497	0.557332238758646	0.317943869909096	1.53201901621025	526	8467 2909 25836 3008 5927 5977 80014 3068 6595 2332 3428 23378 23613 8819 144455 3725 8243 1063 3184 546 5469 3987 55031 9698 2117 1981 2274 57708 29997 94234 7430 4691 1213 1839 1021 54108 3337 2309 3609 6093 27000 2956 55183 170506 4775 22980 3005 2004 3476 10468 57680 10915 23028 8087 2120 23741 23286 7248 3727 5036 6495 1601 5966 677 8091 126374 64855 9475 2260 6935 28996 1112 4690 468 3054 8…	MDAMB231_UCHL3	UCHL3	MDAMB231
GO_REGULATORY_REGION_NUCLEIC_ACID_BINDING	0.000394786842300825	0.0116347923937582	0.49849310876659	0.340742893616218	1.52965926690983	237	2909 4904 5927 6599 5977 6595 3428 144455 7150 3725 5469 2117 94234 4154 1660 2309 170506 4775 1106 2004 10153 55636 51755 23028 7716 22926 2120 3727 2355 6495 5966 8091 6294 84333 6935 8543 468 4801 6596 6421 55749 10664 4779 8545 5813 11176 7343 4609 142 55755 1820 861 2547 7019 10856 56938 3192 9960 3066 200014 7003 7520 53335 7528	MDAMB231_UCHL3	UCHL3	MDAMB231
GO_MOLECULAR_ADAPTOR_ACTIVITY	0.0103127504586256	0.0911435543190544	0.380730400722792	0.396133686180167	1.52905408765715	69	1832 4627 11214 5781 50618 55691 9043 1601 4690 3054 1399 6464 57515 151987 55294 10019 163 54815 10016 10133 6452 6451 6767 51068	MDAMB231_UCHL3	UCHL3	MDAMB231
GO_CHROMATIN	0.000344389428763427	0.0109301629276581	0.49849310876659	0.33963176810305	1.52857489250822	241	8467 6830 79664 25836 3008 65980 6599 5977 6595 6594 23378 3725 1063 546 5469 171023 2117 29997 1660 55719 80335 1663 54108 8930 2956 55183 9652 3005 10467 10902 9031 51755 23028 7155 27125 4678 3727 63901 10622 23076 8091 57634 10951 6421 114799 7320 10370 11176 5074 2186 4609 9646 54815 10856 9960 3066 79366 1111	MDAMB231_UCHL3	UCHL3	MDAMB231
GO_REGULATION_OF_CELL_PROJECTION_ORGANIZATION	0.00235179722744965	0.0386475065119145	0.431707695803346	0.346766270031013	1.52617308177521	180	2909 8826 84260 2332 5756 54874 5597 23613 25940 89795 55704 7533 2335 7430 79647 150465 5747 50618 25793 170506 57498 162427 26037 5898 23028 23499 54434 7248 10494 2260 4690 2803 1399 1627 10059 57489 10163 2048 3066 53335 27063 79598 1785 6722 9448 23224 5906 10152 396 4131 55737 9529 51762 1946 10097 2150 5754 11344 55754 324 8934 7431 23603 5217 653464 5868 4134 9139 257194	MDAMB231_UCHL3	UCHL3	MDAMB231
GO_POSITIVE_REGULATION_OF_CELL_CYCLE	0.00163581126013976	0.0300685719260742	0.45505986738723	0.347197878304671	1.52462253534263	175	25836 23378 144455 5586 546 5469 1981 9371 55719 351 150465 9510 9928 1663 5781 1956 9525 9787 10615 9493 29766 8091 9475 2260 3054 9585 6421 1906 1778 900 8563 4926 990 7320 51143 79915 10370 11113 51379 1820 3192 9125 79366 1111 26271 811 8502 6790 3326 7175 11331 10755 54623 65992 79577 23476 23137	MDAMB231_UCHL3	UCHL3	MDAMB231
GO_SYNAPSE_ORGANIZATION	0.00522251999936795	0.0631305298906648	0.407017918923954	0.371805505903981	1.52429141632063	100	2332 4898 23613 1981 4628 351 5747 10939 3913 170506 26037 1639 54434 7248 6495 7402 22883 1399 1627 23657 56850 10059 6780 1488 10163 2048	MDAMB231_UCHL3	UCHL3	MDAMB231
GO_NUCLEOBASE_CONTAINING_COMPOUND_TRANSPORT	0.00449692123573334	0.0581444631317859	0.407017918923954	0.356346281315962	1.52166193922761	145	6830 55706 9793 29072 11338 2332 54890 22794 54439 1660 6426 9908 3267 23180 6429 55677 4928 7248 677 55308 91746 6421 29957 8563 84946 3181 5813 23293 9877 10128 3192 55421 199746 57187 51068 7175 6059 11260 5976 8683 84248 10644 7514 10189 10657 10921 51808 23049	MDAMB231_UCHL3	UCHL3	MDAMB231
GO_REGULATION_OF_CELL_CYCLE_PROCESS	6.88376022821257e-05	0.00371019118914786	0.538434096309916	0.324003609602978	1.51852276118656	386	128866 701 25836 9793 29072 23378 57551 5573 144455 11190 23198 8243 5586 83746 7324 1063 1062 546 5469 4288 55142 55031 4957 1981 7465 9371 29997 55719 1213 351 150465 9510 9928 1021 1663 9055 1956 8481 25793 2956 54908 5718 9525 9787 10015 55660 10615 9493 1639 79184 80184 29766 5116 677 8091 7532 9475 2260 1112 26054 9585 6421 26058 10460 5108 10664 5591 1906 1778 900 4926 4779 990 678 996 732…	MDAMB231_UCHL3	UCHL3	MDAMB231
GO_GLUTAMATERGIC_SYNAPSE	0.00847999309041855	0.0823968810910969	0.380730400722792	0.378076922354722	1.5177184967697	88	7525 5573 6711 55914 7533 4628 3337 821 8087 22883 3836 1627 5501 56850 6780 1488 5813 163 2048 4218 3688 1739 1785 81873 11331 5062 5906 10755	MDAMB231_UCHL3	UCHL3	MDAMB231
GO_SISTER_CHROMATID_SEGREGATION	0.0106075030038015	0.0922594041745272	0.380730400722792	0.363656846007323	1.51588607203891	115	128866 701 25836 8243 1063 1062 546 80218 55719 9928 1663 9055 54908 9525 9787 7155 10615 9493 6421 114799 10270 10460 10664 3837 4926 990 996 51143 55294 55755 91272 3192	MDAMB231_UCHL3	UCHL3	MDAMB231
GO_NEGATIVE_REGULATION_OF_CELLULAR_CATABOLIC_PROCESS	0.00778299900580319	0.0793218130935196	0.407017918923954	0.367309148682841	1.51343359252583	105	128866 4864 4904 6599 2332 3184 1981 29997 1660 5747 6093 10193 170506 7248 9261 23256 28996 8241 51520 7327 64844 4233 51594 10492 10128 3192 7874 3326 2801 23367 10755 65992 6341 8531 55737 9529 6815 10670 9967 4170	MDAMB231_UCHL3	UCHL3	MDAMB231
GO_REGULATION_OF_PROTEIN_MODIFICATION_PROCESS	2.48720939125475e-05	0.00212473948069439	0.575610261071129	0.311462716687702	1.51028107433287	603	5725 6830 9867 8826 25836 135112 51719 5927 7525 11338 22863 25998 2332 5756 57551 5573 23328 9294 3725 55100 1062 546 55704 221692 9989 3093 1981 94056 29997 2335 7430 1847 11214 1839 351 64853 9928 23645 5747 5781 1956 80829 6093 25793 9943 10193 10625 6502 10318 55183 54431 54892 57498 8036 4293 10467 3476 9043 5594 51755 23028 6773 23741 55677 9748 23286 1849 103 6187 11221 7248 1601 23075 90…	MDAMB231_UCHL3	UCHL3	MDAMB231
GO_ANCHORING_JUNCTION	0.000528296167113151	0.0140472274031877	0.477270815362862	0.328216093378526	1.50843544851652	291	2037 55740 8826 9590 1832 79026 84260 7525 5756 4478 7171 667 3987 4627 91624 23032 2274 6730 6203 7430 1213 10982 7082 5829 5747 1956 9223 55691 51474 23164 7094 5898 5594 4301 2195 10015 9493 3655 6187 1601 29766 23022 126374 7532 64855 5819 3482 10890 5501 4008 1829 2314 4659 5411 25996 26136 3716 64065 9019 79834 6181 11078 23385 811 8502 3688 5094 8754 1739 1785 3660 9448 64398 3313 81873	MDAMB231_UCHL3	UCHL3	MDAMB231
GO_CELL_JUNCTION	0.000108526873987057	0.00522982206267358	0.538434096309916	0.317990424969689	1.5076933267249	429	9867 2037 55740 8826 9590 1832 79026 84260 7525 23607 2332 5756 4478 54532 5586 7171 667 57584 3987 4627 55914 91624 221692 23032 2274 94056 7533 6730 6203 7430 1213 351 10982 7082 5829 5747 1956 9223 55691 51474 23164 7094 26037 5898 5594 1305 4301 50848 2195 10015 9493 3655 6187 1601 29766 23022 7402 126374 7532 64855 5819 4690 3482 6453 22883 10890 1627 5501 4008 56850 1829 2314 4659 10059 541…	MDAMB231_UCHL3	UCHL3	MDAMB231
GO_DEVELOPMENTAL_PROCESS_INVOLVED_IN_REPRODUCTION	0.00246334435430065	0.0397479003051407	0.431707695803346	0.342408199872494	1.50496492941385	178	25836 5927 29072 6599 6595 144455 9667 23198 546 5469 4957 9510 5747 5781 2309 1956 259266 7110 4436 3267 55636 5594 80025 27125 5806 4678 157777 677 5819 7301 57820 1399 7812 5591 841 59338 657 7320 51507 10658 10370 3295 2186 9125 6240 55870 26271 6790 4257 1739 3326	MDAMB231_UCHL3	UCHL3	MDAMB231
GO_PROTEIN_DNA_COMPLEX_SUBUNIT_ORGANIZATION	0.00556217241499189	0.0654610786530069	0.407017918923954	0.356620857156742	1.50375115278383	130	8467 6830 3008 29072 6599 10541 23198 1063 1062 546 23595 3005 10467 4678 4676 157777 902 79682 26054 2966 11198 5887 10664 2965 11176 7343 4609 142 29855	MDAMB231_UCHL3	UCHL3	MDAMB231
GO_REGULATION_OF_GTPASE_ACTIVITY	0.00637199834651221	0.0715675710767775	0.407017918923954	0.357402220802071	1.50053534569282	124	2909 8826 93663 3725 57584 3987 9135 10982 5747 394 4650 54885 26037 3267 1122 4301 50848 79658 3655 7248 23076 51520 1399 51429 10059 2874 10252 4763 663 22930 8502 3688 208 9448 23365 5906 10928	MDAMB231_UCHL3	UCHL3	MDAMB231
GO_MRNA_TRANSPORT	0.00651333230691166	0.0716991242006909	0.407017918923954	0.366004337193115	1.5005083589689	100	6830 55706 29072 11338 2332 54890 22794 1660 6426 9908 3267 6429 55677 4928 677 55308 91746 8563 3181 23293 9877 10128 55421 199746 57187 7175 5976 8683 84248 10644 7514 10189 10921 23049	MDAMB231_UCHL3	UCHL3	MDAMB231
GO_CHROMOSOME	6.14019919457929e-05	0.0035316048915919	0.538434096309916	0.312483703327459	1.50031011500967	510	8467 6830 701 79664 25836 3008 9793 29072 65980 6599 5977 6595 6594 2332 23378 7150 3725 8243 55100 1063 1062 546 5469 4288 23595 171023 2117 29997 1660 55719 80335 1663 54108 8930 2956 55183 9652 170506 54892 5930 3005 54908 10467 10902 6249 4436 56852 339230 9031 51755 23028 51663 7155 10849 4928 10615 1639 27125 4678 3727 63901 10622 23076 8091 79682 84333 221150 57634 57820 10951 6421 114799 …	MDAMB231_UCHL3	UCHL3	MDAMB231
GO_NERVOUS_SYSTEM_PROCESS	0.0060383093796968	0.0687942851373763	0.407017918923954	0.346158012110652	1.49964351620878	159	9867 25836 55212 2332 23613 54532 9294 3725 7439 152137 4628 351 1956 3913 57680 3269 55636 5594 22926 1639 54434 6495 9475 2260 1469 26058 23657 1906 84140 285331 220074 2048 5306 4763 22930 1201 16 1979 11078 23385 4683 2171 3688 3983 6722 6648 501	MDAMB231_UCHL3	UCHL3	MDAMB231
GO_CHROMATIN_ORGANIZATION	0.00034738157399583	0.0109301629276581	0.49849310876659	0.323211093768933	1.49875155829644	332	8467 6830 25836 3008 5927 29072 65980 6599 5977 6595 6594 2332 23378 8819 10541 7150 23198 83746 7324 55100 546 4288 80218 171023 57708 80335 1663 54108 27000 55183 10600 3005 1106 10467 10902 57680 123169 55636 9031 23028 23741 55677 4678 4676 79184 10075 8091 79682 6294 84333 57634 3054 6596 6421 2879 10270 11198 10664 29994 7320 11176 2186 4609 9646 29855 10856 3192 9960 3066 55870 10626 79366…	MDAMB231_UCHL3	UCHL3	MDAMB231
GO_NUCLEAR_CHROMATIN	0.0041390925163062	0.0546666811598071	0.407017918923954	0.350930483957993	1.49843401800267	146	8467 25836 3008 65980 6599 5977 6595 6594 3725 546 171023 2117 1660 1663 54108 2956 55183 3005 10467 10902 51755 23028 4678 3727 10622 57634 10951 7320 10370 5074 2186 4609 54815 10856 9960 3066	MDAMB231_UCHL3	UCHL3	MDAMB231
GO_AXON	0.00402846722930795	0.0543384197459662	0.407017918923954	0.349748341772389	1.49823713349092	148	8826 10749 2332 6711 667 91624 94056 9371 8411 4628 351 170506 34 5594 821 8087 1639 54434 7248 23022 7402 282991 3054 26258 9585 6453 1627 56850 23095 3320 79882 10540 323 10236 22974 2048 6717 55207 4763 220296 6790 1739 3326 79884 5101 1785 24137 11331	MDAMB231_UCHL3	UCHL3	MDAMB231
GO_NEGATIVE_REGULATION_OF_ORGANELLE_ORGANIZATION	0.00501094828314288	0.0616173847506466	0.407017918923954	0.342599466941758	1.49663969830161	166	6830 128866 701 3008 5927 84260 6709 5756 57551 5573 6711 89795 1063 546 3998 10193 51474 3005 54908 23028 23075 29766 23256 3638 7879 10059 57489 4233 7320 51143 23293 142 10163 55755 3192 54464 27166 1111 7520 11078 26271 4683 26155 79598 1785 7175	MDAMB231_UCHL3	UCHL3	MDAMB231
GO_POSITIVE_REGULATION_OF_BIOSYNTHETIC_PROCESS	1.12758825163926e-05	0.00121847869858958	0.593325476396405	0.307681251863311	1.49451185437184	656	8467 6830 8148 3182 79664 25836 135112 3008 4904 5927 6599 7525 5977 6595 6594 2332 3428 8663 144455 3725 3184 546 5469 171023 65056 2274 26060 7533 6203 1660 4691 351 1663 23645 2309 3609 1956 27303 27000 10318 170506 29893 4775 10600 3005 2004 10902 80173 10153 57680 123169 10521 9787 3269 10915 55636 5594 51755 23028 7716 2181 22926 8087 2120 4928 23286 3655 5806 1938 3727 2355 6495 1601 80184…	MDAMB231_UCHL3	UCHL3	MDAMB231
GO_CELL_CYCLE_PROCESS	1.65822206191949e-05	0.00164256107577914	0.575610261071129	0.30658686019759	1.49253097448619	641	55165 128866 701 25836 55706 51719 9793 29072 23378 57551 5573 144455 6711 11190 23198 8243 5586 83746 7324 1063 1062 546 5469 4288 23595 80218 55142 4627 55031 4957 56907 23032 1981 7465 9371 29997 55719 7430 5496 1213 4628 351 10982 150465 9510 9928 1021 1663 23645 9055 1718 1956 8481 25793 2956 6502 259266 29893 10600 5537 10844 54908 5718 9525 4436 9787 8065 7155 10015 55660 10615 9493 1639 4…	MDAMB231_UCHL3	UCHL3	MDAMB231
GO_CELLULAR_RESPONSE_TO_ORGANIC_CYCLIC_COMPOUND	0.00256420933376783	0.0410043519471572	0.431707695803346	0.339061029422162	1.49252098294485	183	4864 4478 9667 3184 5469 2274 7533 1660 7430 11214 351 2309 1956 6502 7110 10521 3269 5594 23028 3655 54434 6495 1601 677 6294 9475 468 3054 3638 9063 841 1906 10059 4779 678 2730 142 115004 861 10856 3192 3066 54464 9125 27063 811 1785 51389 11331 10474 23367 5062 5906 116151 65992 476 114907 1946 23543 7184 54206 10097 56937	MDAMB231_UCHL3	UCHL3	MDAMB231
GO_MRNA_BINDING	0.00676637056861262	0.0740149614959282	0.407017918923954	0.350383491002722	1.48981063827795	139	3182 2332 3184 9698 1981 54439 8562 1660 4691 6426 4628 9908 27303 51631 170506 23451 8087 6429 26135 4928 6187 26156 677 8661 1479 51747 8563 678 3181 10658 9877 10236 8761 10492 3192 55133 55421 811 57187 149041 7175 23367 6829 8531 84248 6231 26354 10644 23543 5511 4670 10921 1654	MDAMB231_UCHL3	UCHL3	MDAMB231
GO_REGULATION_OF_SUPRAMOLECULAR_FIBER_ORGANIZATION	0.00470694232143454	0.0585102283881448	0.407017918923954	0.354307358296795	1.48968476694123	127	2909 6709 5756 57551 6711 93663 89795 56907 11214 351 5829 6093 51474 6249 1639 54434 7248 23075 29766 9475 4690 22998 51429 1906 4233 4926 84501 11113 10163 55755 11078 7168 1739 81873 4733 10152 56203 4131 961 2934 10097 2150 10096 11344	MDAMB231_UCHL3	UCHL3	MDAMB231
GO_MICROTUBULE_BASED_MOVEMENT	0.00795170067606134	0.0799182446413873	0.380730400722792	0.365495197697211	1.48915293441447	97	10749 2332 1062 667 57584 9371 351 9928 8481 80173 3476 9787 9493 282991 26258 9585 6421 5108 5861 56683 1778 3837 23095 9321 5813 51143 55207 10128 3192 1201 24137 23224 3315 5870 4131 3832 140735 26146 10097 10096 8546 22858	MDAMB231_UCHL3	UCHL3	MDAMB231
GO_POSITIVE_REGULATION_OF_NUCLEOBASE_CONTAINING_COMPOUND_METABOLIC_PROCESS	0.00886326562464951	0.0833955851655597	0.380730400722792	0.356473072482298	1.48837140492574	114	11338 3184 546 56907 1660 55719 6426 1663 1956 2956 55183 170506 4436 123169 5594 83732 4928 79184 7320 84501 3181 79915 4609 142 7520 7874 4683 27339 2521 54623 11284 51149 79577 4361 118460 908 9967 26354 10459 10097 4751 51720 3014 23160 23347 6917 5609 6625 84250	MDAMB231_UCHL3	UCHL3	MDAMB231
GO_REGULATION_OF_CELLULAR_RESPONSE_TO_STRESS	0.000876675639357216	0.0202562525932625	0.477270815362862	0.323828974146419	1.4882728596	291	9867 135112 55706 29072 2332 57551 23328 55100 55031 56907 1981 1660 55719 7430 351 64853 1021 1663 23645 3337 2309 1956 25793 27000 7266 55183 4293 3476 9043 5594 23028 22926 4928 11221 26156 7248 79184 9261 8091 10808 9475 10494 3735 28996 4690 468 3638 6421 7327 5591 23657 1906 64844 151987 4233 657 8563 4779 84501 9821 79915 2874 3320 55294 5074 4609 9774 142	MDAMB231_UCHL3	UCHL3	MDAMB231
GO_CIRCULATORY_SYSTEM_DEVELOPMENT	0.00078034929227667	0.0188021998395852	0.477270815362862	0.325343372900879	1.48744207545409	281	1832 25836 375056 29072 55212 5573 23328 144455 10541 3725 5469 171023 4627 2274 2335 3964 4691 4628 11214 9510 5747 5781 1956 6093 170506 4775 22980 2004 80173 55636 5594 7716 7248 6495 11146 677 8091 64855 9475 5019 2260 28996 8543 1399 5591 1906 6464 55662 1829 7798 657 9645 9321 9821 10370 55294 163 3716 10163 80155 1889 2048 861 6717 10252 4763 10016 3192 1295 80114 27063 7528 4726 811 14737…	MDAMB231_UCHL3	UCHL3	MDAMB231
GO_CELL_JUNCTION_ORGANIZATION	0.00922138171430487	0.0856339770656541	0.380730400722792	0.360419137226133	1.48668110295372	106	8826 1832 3915 5586 667 3987 2335 10982 7082 5747 6093 7094 4301 50848 10015 23499 9748 3655 7248 9475 5819 22998 1829 84612 64065 861 79834 8502 1739 6722 9448 64398	MDAMB231_UCHL3	UCHL3	MDAMB231
GO_SYNAPSE	0.000988129779614961	0.0220229424631684	0.45505986738723	0.322133396769941	1.48663151840043	308	9867 23085 55740 9590 7525 2332 5573 23613 6711 3184 9522 4627 55914 221692 94056 7533 8411 6203 4628 351 5747 3337 1956 3913 80331 26037 1211 5594 1305 821 8087 1938 7248 7402 7532 26258 6453 22883 10890 3836 1399 1627 9342 8661 5501 56850 10059 5873 6780 1488 5813 4289 163 1182 10163 323 10236 2048 6717 4357 55207 4763 22930 1201 54464 6224 1979 4218 6181 53335 10857 23385 8502 2171 3688 1739 1…	MDAMB231_UCHL3	UCHL3	MDAMB231
GO_NUCLEOSIDE_TRIPHOSPHATASE_REGULATOR_ACTIVITY	0.00791286227136753	0.0799182446413873	0.380730400722792	0.362594053485819	1.48652721533412	100	2909 8826 93663 3725 57584 9135 3337 394 4650 54431 54885 26037 3267 1122 79658 7248 10808 51520 96459 10059 10598 2874 4763 663 22930	MDAMB231_UCHL3	UCHL3	MDAMB231
GO_MITOTIC_SISTER_CHROMATID_SEGREGATION	0.0101107904851684	0.0904661523893592	0.380730400722792	0.366464200795089	1.48571124550369	96	128866 701 25836 8243 1063 1062 546 80218 55719 9928 9055 54908 9525 9787 10615 9493 10270 10460 3837 4926 990 996 51143 55755 91272 3192	MDAMB231_UCHL3	UCHL3	MDAMB231
GO_REGULATION_OF_PHOSPHORUS_METABOLIC_PROCESS	9.24030720814837e-05	0.00457651882003571	0.538434096309916	0.308178215704177	1.48114520342152	519	5725 9867 8826 51719 7525 22863 25998 2332 5756 57551 5573 23328 9294 3725 1062 55704 221692 9989 3093 1981 94056 29997 2335 7430 1847 11214 1839 351 64853 9928 23645 5747 5781 1956 80829 6093 25793 9943 10193 10318 54431 54892 57498 8036 4293 3476 9043 5594 51755 6773 9748 23286 1849 3655 103 11221 7248 1601 23075 23076 902 11146 9261 8091 7532 9475 10494 3735 2260 28996 8543 4690 6453 96459 229…	MDAMB231_UCHL3	UCHL3	MDAMB231
GO_DNA_BINDING_TRANSCRIPTION_FACTOR_ACTIVITY	0.000341192613048286	0.0109301629276581	0.49849310876659	0.319128436888439	1.47855193431699	329	8467 6830 2909 3182 2804 4904 5927 6599 5977 6594 3428 144455 84146 3725 546 2117 26009 65056 57708 94234 152815 2309 11262 80829 27000 5612 4775 22980 7643 2004 10902 10153 7716 22926 6773 2120 27125 3727 2355 5036 6495 5966 677 8091 84333 6935 8543 1112 468 3054 4801 6596 6421 10664 7705 657 353274 4779 678 8545 5813 10370 7343 4609 142 9877 54815 29855 1820 79230 861 7019 56938 115196 90321 55…	MDAMB231_UCHL3	UCHL3	MDAMB231
GO_MRNA_METABOLIC_PROCESS	0.000532699649612101	0.0140472274031877	0.477270815362862	0.316523973115909	1.4765507343672	348	5725 6830 4904 154007 11338 2332 54890 23020 9667 3184 5469 22794 11325 10914 54439 4154 1660 10656 6426 351 51631 11100 170506 5930 51729 123169 10521 27336 51755 23028 22985 23451 6429 55677 4928 55660 103 84991 1665 23076 902 677 23450 51593 6294 91746 468 8241 6421 5439 55749 2966 8731 284695 1479 2965 51747 151987 5411 153527 8563 10147 23091 255967 79833 3181 85437 10658 10283 79811 79882 9…	MDAMB231_UCHL3	UCHL3	MDAMB231
GO_REGULATION_OF_MAP_KINASE_ACTIVITY	0.0118507092435988	0.0996689367044183	0.380730400722792	0.35791373198698	1.47472140881277	105	8826 57551 23328 9294 1847 11214 64853 5781 1956 57498 4293 9043 5594 51755 1849 11221 9261 3735 2260 1399 1906 6464 2874 7867 2048 10252 4763 5770 8754 3654	MDAMB231_UCHL3	UCHL3	MDAMB231
GO_CELL_SUBSTRATE_JUNCTION	0.000962294110140108	0.0215820175896832	0.477270815362862	0.326944005349226	1.47432161035107	249	2037 55740 8826 9590 79026 7525 5756 4478 7171 667 3987 4627 55914 91624 23032 2274 6730 6203 7430 1213 10982 5829 5747 1956 51474 23164 7094 5898 5594 2195 10015 9493 3655 6187 1601 23022 7532 5819 3482 10890 5501 4008 2314 4659 25996 26136 3716 9019 79834 6181 11078 23385 811 3688 5094 8754 1785 3660 9448 3313 81873	MDAMB231_UCHL3	UCHL3	MDAMB231
GO_REGULATION_OF_KINASE_ACTIVITY	0.00094766720550691	0.0214438167043664	0.477270815362862	0.321746957660823	1.47376413431395	283	8826 51719 22863 25998 57551 5573 23328 9294 1062 55704 94056 1847 11214 351 64853 9928 5747 5781 1956 80829 25793 9943 54892 57498 4293 9043 5594 51755 9748 1849 103 11221 7248 902 9261 8091 7532 10494 3735 2260 8543 4690 6453 1399 84959 51429 1906 6464 2965 900 51654 10920 990 2874 3320 55294 22974 7867 2048 10252 4763 2547 3192 11124 7520 81669 5770 4683 8754 1739 3326 3654 9448 6793 10926 235…	MDAMB231_UCHL3	UCHL3	MDAMB231
GO_NEGATIVE_REGULATION_OF_RNA_BIOSYNTHETIC_PROCESS	0.00018739944423688	0.00742518242387459	0.518848077743792	0.311553212692801	1.47266805291774	405	8467 2909 25836 3008 5927 5977 80014 3068 6595 3428 23378 23613 8819 144455 3725 1063 546 5469 3987 55031 2117 2274 57708 29997 94234 7430 1021 54108 3337 2309 3609 55183 4775 22980 3005 2004 3476 10468 57680 10915 23028 2120 23741 23286 3727 5036 6495 1601 5966 8091 126374 64855 2260 6935 28996 1112 4690 3054 8241 96459 1974 6421 55749 10664 1906 6464 55662 7320 3181 8545 1488 5813 2874 10370 93…	MDAMB231_UCHL3	UCHL3	MDAMB231
GO_CELL_CYCLE_G2_M_PHASE_TRANSITION	0.00733017671160367	0.0768806180987609	0.407017918923954	0.33745135632857	1.47075592038275	165	9793 57551 11190 23198 1063 55142 55031 4957 7465 29997 351 9928 8481 2956 6502 5718 9525 1639 79184 80184 5116 902 8091 7532 80028 1112 10270 5108 1778 4659 990 79915 3320 10776 10540 11113 55755 22974 10133 1111 9833 26271 4683 6790 8883	MDAMB231_UCHL3	UCHL3	MDAMB231
GO_CELLULAR_RESPONSE_TO_NITROGEN_COMPOUND	0.0037315651983661	0.0519795370991153	0.431707695803346	0.331019496512156	1.47017839835745	198	6599 2332 5573 3184 546 26060 94056 64397 1660 7430 351 1663 5829 5747 5781 2309 1956 6093 3269 5594 23028 54434 7248 6495 677 7532 9475 6935 4690 468 51520 10890 1399 4141 5591 2058 1906 6464 990 2730 142 115004 23545 523 3066 54464 1979 353 4218 53335 5770 208 1785 10768	MDAMB231_UCHL3	UCHL3	MDAMB231
GO_NUCLEOPLASM_PART	0.000142043507747546	0.00629244067620238	0.518848077743792	0.304238312523875	1.46853511502402	550	8467 6830 79664 5927 5977 11338 2332 3428 57532 55898 23378 54890 8819 144455 93663 9667 23198 5586 546 5469 4288 23595 22794 11325 55914 9698 2117 26009 10973 54439 64397 1660 23360 6426 80335 8930 11262 51631 55183 170506 54892 5930 3005 22936 64332 10467 10902 57680 56852 123169 10521 9031 34 51755 124245 22985 4301 23451 6429 112495 4928 55660 27125 11221 55341 1665 902 91746 28996 57634 3054…	MDAMB231_UCHL3	UCHL3	MDAMB231
GO_REGULATION_OF_CELLULAR_COMPONENT_BIOGENESIS	0.000686438969528196	0.0172383194742081	0.477270815362862	0.315096406121045	1.46264081438515	335	2909 8826 128866 84260 6709 2332 5756 54874 4478 23613 27072 6711 93663 25940 89795 8243 3987 55704 56907 1981 29997 55719 7430 79647 11214 351 7082 9928 5829 5747 5781 3337 6093 6249 9525 5898 83732 10015 23499 9748 10615 1639 54434 7248 6495 23075 29766 9475 23256 8543 4690 3054 26054 96459 22883 22998 2966 7879 51429 1906 2965 1778 10059 57489 4233 4926 84501 255967 3320 142 10163 55755 2048 8…	MDAMB231_UCHL3	UCHL3	MDAMB231
GO_POSITIVE_REGULATION_OF_CELL_DEVELOPMENT	0.00870788672596142	0.0831853346025532	0.380730400722792	0.338773131421359	1.46109569586824	155	2909 8826 25836 2332 5756 5597 23613 9294 3987 1981 2335 351 50618 259266 170506 57498 162427 9043 23028 23499 51593 64855 10494 2260 6935 4690 9585 2803 1399 1627 5501 1906 10059 2048 3066 7520 27063 11078 811 6790 1785 6722 27339 5906 56203 396 4131	MDAMB231_UCHL3	UCHL3	MDAMB231
GO_TRANSMEMBRANE_RECEPTOR_PROTEIN_TYROSINE_KINASE_SIGNALING_PATHWAY	0.0018883931149629	0.0335025365570035	0.45505986738723	0.324667923652379	1.4589410884499	234	5725 79801 8826 6599 7525 55914 26509 26060 64397 1839 351 5829 5747 5781 2309 1956 6093 8036 64599 26037 8065 5594 10849 7248 819 9261 27246 64855 9475 2260 4690 3482 7301 6453 5439 1399 26058 7879 84959 6464 59338 4233 3320 55294 10019 163 10163 7867 2048 23545 10252 523 81792 9019 10016 9125 1979 6272 5770 23385 147372	MDAMB231_UCHL3	UCHL3	MDAMB231
GO_POSITIVE_REGULATION_OF_MOLECULAR_FUNCTION	0.000191008914970532	0.00748503066796614	0.518848077743792	0.298996488753827	1.44651881903691	565	23085 2909 8826 25836 51719 22863 2332 3428 57551 5573 23328 8663 10541 93663 23198 9294 3725 1062 3184 5469 57584 3987 55704 23032 1981 94056 2335 9135 1660 1847 11214 10845 351 10982 9928 1663 23645 5747 5781 3337 1956 80829 394 9943 10193 2956 9747 4650 54431 54892 57498 3005 4293 54885 4436 9043 26037 3267 1122 5594 23028 4301 50848 9748 1849 79658 3655 6187 7248 9261 8091 64855 9475 10494 37…	MDAMB231_UCHL3	UCHL3	MDAMB231
GO_REGULATION_OF_CELL_DIFFERENTIATION	0.000323168924000155	0.0107702839531267	0.49849310876659	0.300845654083667	1.44443301545691	510	5725 6830 2909 8826 25836 5977 22852 2332 5756 5597 23613 10541 23198 9294 3725 5469 171023 3987 55704 1981 94056 7533 2335 79647 11214 351 150465 9928 1021 5747 2309 1956 50618 6093 25793 10193 259266 170506 4775 54892 57498 64332 5718 162427 123169 10521 9043 26037 55636 5594 51755 23028 7716 22985 23741 23499 11221 54434 7248 3727 5036 6495 1601 677 7532 51593 64855 9475 10494 2260 6935 8543 4…	MDAMB231_UCHL3	UCHL3	MDAMB231
GO_MICROTUBULE	0.010462495842319	0.0916689439157479	0.380730400722792	0.330297076915667	1.44289692554894	166	8826 9793 10749 143 89795 1062 667 55142 4957 9371 1213 10982 9928 9055 259266 10844 6249 23499 10615 9493 1639 5116 10808 221150 9585 8661 1778 84140 10059 23095 4926 996 51143 285331 10540 55755 22974 10128 91272 3192 27229 27436 6790 1739 79884 1785 2801 24137 9903 908 4131 10263 3832 220134 140735 79739 54617 10397 6990 324 4751 9735 29911 1783	MDAMB231_UCHL3	UCHL3	MDAMB231
GO_GROWTH	0.00242118648464864	0.0396052798360416	0.431707695803346	0.311438290600097	1.44115116574339	310	8826 25836 84260 80014 6595 5573 546 5469 7458 55031 1981 2335 7430 79647 11214 1839 351 150465 9928 64393 5747 5781 2309 1956 50618 10939 259266 3913 54892 5930 10902 55636 5594 23180 23499 23286 5806 11221 6495 677 8091 29123 6294 2260 684 22883 2803 1399 26058 5591 1906 6464 59338 657 3320 9318 984 9646 51379 323 10252 10856 220296 10591 53335 7528 4683 4726 7086 6790 3688 23168 3326 1785 6722…	MDAMB231_UCHL3	UCHL3	MDAMB231
GO_MULTICELLULAR_ORGANISM_REPRODUCTION	0.00948618887339581	0.0869607956877364	0.380730400722792	0.324066624284451	1.43946406389281	200	55706 5927 6595 5573 54890 23198 546 5469 4957 9698 56907 351 9510 5781 2309 1956 259266 170506 7110 4436 3267 5594 2120 80025 27125 5806 157777 2182 5819 3482 7301 57820 2879 1399 5887 1906 1829 59338 7320 84501 64224 10658 3066 55585 55870 7528 26271 811 6790 3688	MDAMB231_UCHL3	UCHL3	MDAMB231
GO_POSITIVE_REGULATION_OF_PROTEIN_MODIFICATION_PROCESS	0.000939602001582938	0.0214438167043664	0.477270815362862	0.307329938035934	1.43866610087139	371	5725 9867 8826 25836 51719 7525 22863 2332 57551 5573 23328 9294 3725 1062 55704 3093 1981 94056 29997 1847 11214 1839 351 9928 23645 5747 5781 1956 80829 6093 9943 6502 10318 55183 54892 57498 4293 9043 5594 23028 9748 23286 1849 6187 1601 9261 8091 9475 10494 3735 2260 28996 96459 22998 1399 10270 5861 51429 1906 6464 64844 84140 4659 657 10920 990 9821 57181 3320 55294 9646 8412 22974 7867 116…	MDAMB231_UCHL3	UCHL3	MDAMB231
GO_BIOLOGICAL_ADHESION	0.00101191516774779	0.022412978187507	0.45505986738723	0.308398901413994	1.43553364842417	344	8826 1832 29930 375056 7525 23607 3915 4478 5573 5586 667 3987 4627 55914 91624 2335 7430 4628 351 9928 1021 5829 5747 5781 1956 6093 394 10318 3913 9223 64332 7094 80173 1305 4301 50848 2195 23499 9748 3655 11221 7248 23075 29766 23022 7402 11146 677 10808 9475 5819 4690 7301 22883 10890 22998 1399 5861 84959 4008 23657 6464 1829 64844 4659 5411 705 10370 4289 5074 51144 10398 64065 861 81792 47…	MDAMB231_UCHL3	UCHL3	MDAMB231
GO_LOCOMOTION	0.000349421921972246	0.0109301629276581	0.49849310876659	0.299749092494705	1.43351603948577	479	23473 2909 55740 8826 128866 25836 79567 375056 29072 7525 23607 6709 4898 3915 4478 23328 23613 6711 93663 3725 89795 5586 667 55704 4627 91624 221692 23032 26060 2335 7430 3964 4628 79647 1839 351 10982 9510 9928 1021 5829 5747 5781 2309 1956 6093 25793 9943 10193 9747 259266 3913 7110 7803 51474 9525 9043 3269 5898 5594 4301 7155 50848 2195 23499 9748 55660 23286 3655 11221 54434 6495 1601 230…	MDAMB231_UCHL3	UCHL3	MDAMB231
GO_ANATOMICAL_STRUCTURE_FORMATION_INVOLVED_IN_MORPHOGENESIS	0.00349687876131414	0.0505251167180464	0.431707695803346	0.313871832856223	1.43105705640838	268	6830 2909 375056 29072 9927 5573 23328 144455 3725 5469 4627 26509 2274 7296 2335 4691 4628 11214 9510 5747 5781 6093 7110 2004 123169 3267 5898 5594 7716 6949 3655 7248 6495 80184 29766 11146 8091 64855 9475 2260 5819 28996 8543 57820 9585 5591 1906 6464 7798 657 705 10370 55294 3716 9646 10163 80155 64065 2048 861 10252 4763 10016 3066 1295 27063 9221 147372 339123 3688 10465 8754 7168 23168 14…	MDAMB231_UCHL3	UCHL3	MDAMB231
GO_NUCLEAR_EXPORT	0.0101011344837777	0.0904661523893592	0.380730400722792	0.336879265306861	1.42879294464205	134	6830 55706 29072 11338 54890 10541 22794 54439 1660 6426 11214 5781 51496 3267 6429 55677 4928 7248 55341 91746 8563 84946 1434 3181 23293 9877 811 199746 57187 51068 10768 7175 6059 11260 5976 8683 84248 6815 7514 10189 10657 10921 51808 23049	MDAMB231_UCHL3	UCHL3	MDAMB231
GO_REGULATION_OF_TRANSFERASE_ACTIVITY	0.00123669813995323	0.025491708480192	0.45505986738723	0.307471817463589	1.42836956088934	338	8826 51719 22863 25998 143 57551 5573 23328 9294 1062 3184 55704 94056 1847 11214 351 64853 9928 5747 5781 1956 80829 25793 9943 54892 57498 4293 9043 5594 51755 9748 1849 103 6187 11221 7248 902 9261 8091 7532 10494 3735 2260 8543 4931 4690 6453 1974 1399 5861 84959 51429 1906 6464 57515 2965 900 51654 10920 990 3181 2874 23293 3320 55294 4609 22974 7867 2048 10252 4763 2547 3192 11124 7520 8166…	MDAMB231_UCHL3	UCHL3	MDAMB231
GO_SEXUAL_REPRODUCTION	0.00931793980746369	0.0860823143870869	0.380730400722792	0.321650497111406	1.42666199258446	196	55706 5927 6595 5573 54890 23198 546 7458 4957 9698 56907 351 9510 6674 2309 259266 170506 7110 4436 3267 2120 80025 27125 5806 1047 157777 5819 3482 7301 57820 2879 1399 5887 59338 7320 84501 64224 10658 55726 3066 55585 55870 10007 7528 26271 811 6790 3688 1785 2054	MDAMB231_UCHL3	UCHL3	MDAMB231
GO_CELL_PROJECTION_ASSEMBLY	0.00580190038169942	0.0669565590975408	0.407017918923954	0.320800620025679	1.42550278328186	201	2909 9793 84260 23607 55212 2332 5756 54874 23613 11190 25940 9294 55142 55704 4957 9371 7430 4628 79647 6674 8481 6093 80173 5898 10640 1639 3655 54434 80184 5116 7532 4690 80210 9342 5108 56683 1778 84140 57489 9321 7320 285331 3320 10540 10163 55755	MDAMB231_UCHL3	UCHL3	MDAMB231
GO_SMALL_GTPASE_MEDIATED_SIGNAL_TRANSDUCTION	0.00900939697725086	0.0845460779496751	0.380730400722792	0.324446542797171	1.42489732236305	170	2909 79567 23607 9927 93663 3725 57584 11214 10982 9928 9908 50618 6093 394 4650 8036 26037 1122 5898 79658 9475 5862 6453 10890 1399 7879 5861 6464 3837 23550 4233 5873 9322 10163 8412 2048 10252 4763 4218 10617 3688 1785 9448 23365 5516 23268 5906 10928 10152 5870 396	MDAMB231_UCHL3	UCHL3	MDAMB231
GO_ORGANELLE_FISSION	0.00721696991620301	0.0763645160915947	0.407017918923954	0.320654054146122	1.42414168566672	198	128866 701 25836 55706 5573 8243 1063 1062 546 4288 80218 56907 9371 55719 9928 9055 259266 29893 10600 54908 9525 9787 7155 6773 10615 9493 157777 57820 9585 10270 10460 1906 3837 10059 900 4926 4779 990 996 7320 84501 51143 55755 22974 91272 3192 1111 26271 811 6790 79598 79884 7175 2801 4733 24137 11331	MDAMB231_UCHL3	UCHL3	MDAMB231
GO_NUCLEAR_CHROMOSOME	0.00461175717728586	0.0583503520025293	0.407017918923954	0.31304909136906	1.42357634064125	260	8467 701 25836 3008 65980 6599 5977 6595 6594 7150 3725 8243 546 23595 171023 2117 1660 80335 1663 54108 2956 55183 3005 10467 10902 4436 9031 51755 23028 4678 3727 10622 8091 57634 57820 10951 55388 5501 5591 8563 7320 5813 10370 5074 2186 4609 142 54815 2547 10856 10128 3192 5001 9960 3066 1111 7520 7528 4683 57187 6790 1108 6722 9878 27339 55791 56897 9837 54556 4796 11169 79577 4361 5976 2347…	MDAMB231_UCHL3	UCHL3	MDAMB231
GO_NUCLEAR_ENVELOPE	0.00608491382237524	0.0691044671674844	0.407017918923954	0.320155575319517	1.42263647640284	201	128866 10885 4864 55706 4904 3840 89795 1063 667 22794 55914 5130 26509 9782 79647 351 11262 1956 9805 27000 55183 9801 6249 3267 3839 22926 4928 1639 1047 51096 55308 3482 7301 6453 2879 3836 5108 4008 3837 9821 1434 142 10128 663 6240 79188 6272 11124	MDAMB231_UCHL3	UCHL3	MDAMB231
GO_GAMETE_GENERATION	0.0103769722528144	0.0911435543190544	0.380730400722792	0.327078030016609	1.42205445980341	164	55706 5927 6595 5573 54890 23198 546 4957 9698 56907 9510 2309 259266 170506 7110 4436 3267 2120 80025 27125 5806 157777 5819 3482 7301 57820 2879 1399 5887 59338 7320 84501 64224 10658	MDAMB231_UCHL3	UCHL3	MDAMB231
GO_PERINUCLEAR_REGION_OF_CYTOPLASM	0.00391931449035129	0.0534121802586136	0.407017918923954	0.310869112666798	1.41944373180881	269	8125 701 4864 23607 2332 5756 55898 4478 57551 11190 5586 1063 7458 22794 3987 56907 23032 94056 91252 7430 11214 351 22872 1956 10193 4953 4650 9043 2181 8087 2195 26135 9748 23286 79658 7248 3482 9585 1974 10890 55749 55662 10059 10920 9322 3320 55294 1889 148867 55755 10128 663 10133 6272 11124 811 8502 6790 3688 1739 3326 1785 10241 23560 153443 5062 56897 5906 2521 10523 6399 8531 55737 9529…	MDAMB231_UCHL3	UCHL3	MDAMB231
GO_HYDROLASE_ACTIVITY_ACTING_ON_ACID_ANHYDRIDES	0.0016043968960111	0.0296592458687953	0.45505986738723	0.303126505028772	1.41927385874587	369	8467 2909 6595 6594 10749 9927 23020 1062 546 4627 11325 10973 9371 1660 4628 10845 9928 1663 394 2956 4650 170506 1106 9525 57680 4436 56852 10521 55636 5898 22985 7155 23499 9493 1639 1938 55341 1665 902 55308 4931 57634 5862 9585 6596 1974 10890 2966 2935 7879 5861 513 2965 9669 10767 1778 10059 23095 5873 97 51143 79915 3320 26164 2186 10540 23545 523 55207 2547 10856 663 7520 4218 1659 55669…	MDAMB231_UCHL3	UCHL3	MDAMB231
GO_CELL_CELL_ADHESION	0.0099851219616413	0.0899165275636689	0.380730400722792	0.322252660794584	1.41910743640391	185	1832 29930 375056 7525 23607 4478 5573 4627 91624 7430 5747 5781 1956 6093 10318 64332 7094 1305 4301 2195 3655 11221 23075 29766 23022 11146 677 10808 5819 4690 7301 22883 10890 84959 23657 6464 1829 64844 10370 5074 10398 64065 861 8502 3688 8754 149041 1739 3654 5101 6722 2651 6793 23560 5062 3315 23173 214 2113 8763	MDAMB231_UCHL3	UCHL3	MDAMB231
GO_CELL_DIVISION	0.00389335941992036	0.0533989218901385	0.431707695803346	0.307302480017025	1.417378662465	299	55165 2037 128866 701 9793 4904 29072 23607 144455 6711 7150 8243 5586 1063 1062 55142 4627 56907 7465 9371 1213 4628 10982 9928 1021 9055 259266 54892 10600 54908 9525 1211 5898 10015 55660 10615 9493 1639 79184 8091 2260 221150 9585 10890 10460 5501 51429 1778 900 4926 990 678 84501 51143 84612 10776 4609 11113 55726 22974 55207 91272 3192 5932 54902 11078 10617 26271 8502 6790 79884 10393 7175…	MDAMB231_UCHL3	UCHL3	MDAMB231
REACTOME_SIGNALING_BY_RHO_GTPASES	0.00753475957289392	0.0778810221360572	0.407017918923954	0.3189153654203	1.41343099207239	190	2909 8826 701 9793 57551 93663 5586 1063 1062 57584 4627 7533 4628 11214 9928 9055 5747 6093 394 4650 54908 6249 5594 23028 4928 79658 7532 79682 9475 4690 6453 5501 1778 4659 9322 51143 23002 11113 10163 10398	MDAMB231_UCHL3	UCHL3	MDAMB231
GO_CENTRAL_NERVOUS_SYSTEM_DEVELOPMENT	0.00644228556243567	0.0715675710767775	0.407017918923954	0.309526909292064	1.40708844565093	264	2909 25836 29072 55212 6594 2332 10541 1063 3184 546 5469 7533 6426 4628 351 9928 1021 5747 5781 3337 2309 1956 259266 3913 59345 57680 55636 5594 23028 2181 7155 1639 11221 7248 6495 80184 372 5019 2260 6935 8543 7301 1399 26058 10460 5108 5591 23657 657 51654 4779 3176 3320 2186 55755 2048 4357 4763 2547 22930 3066 6240 16	MDAMB231_UCHL3	UCHL3	MDAMB231
GO_CELLULAR_RESPONSE_TO_HORMONE_STIMULUS	0.00811225621428819	0.0802364850496349	0.380730400722792	0.314079120621772	1.40676846408343	221	4864 6599 4478 5573 9667 3725 3184 5469 2274 26060 94056 7533 64397 11214 5829 5747 5781 2309 1956 6093 6502 10521 7248 3727 6495 1601 677 7532 6294 9475 4690 10890 9063 1399 10270 4141 5591 2058 1906 6464 990 678 2730 142 861 23545 523 10856 3192 9125 1979 353 4218 5770 811 208 10768 1514 51389 11331 10474 116151 65992 7351 476 51094 114907 51762 23175 1946 23543 1460 54206 56937	MDAMB231_UCHL3	UCHL3	MDAMB231
GO_NEGATIVE_REGULATION_OF_CELL_DIFFERENTIATION	0.00975485655311629	0.0882888793614535	0.380730400722792	0.320023140359846	1.40657730457916	178	5725 5977 22852 10541 5469 171023 7533 79647 351 1021 5747 2309 1956 25793 259266 4775 54892 123169 5594 51755 11221 7248 677 6935 3638 5108 84959 657 678 2874 55294 4609 9646 55755 2048 861 81792 4763 3192 3066 6272 53335 7528 811 4077 3688 149041 9448 3313 1649 54623 26585 79577 396	MDAMB231_UCHL3	UCHL3	MDAMB231
GO_MITOTIC_CELL_CYCLE	0.00130547404915522	0.0262086191772793	0.45505986738723	0.29281385817799	1.40487884651653	516	55165 8826 128866 701 25836 9793 29072 57551 144455 6711 11190 23198 8243 5586 7324 1063 1062 546 4288 23595 80218 55142 55031 4957 1981 7465 9371 29997 55719 1213 4628 351 150465 9510 9928 1021 9055 5781 1956 8481 25793 2956 6502 10600 5537 10844 54908 6249 5718 9525 4436 9787 8065 7155 10015 10615 9493 1639 4678 80184 29766 5116 902 677 8091 7532 2260 221150 80028 1112 9585 2935 55388 10270 260…	MDAMB231_UCHL3	UCHL3	MDAMB231
GO_EMBRYO_DEVELOPMENT_ENDING_IN_BIRTH_OR_EGG_HATCHING	0.0103583868782937	0.0911435543190544	0.380730400722792	0.315860341467193	1.40147569762313	202	6830 2909 25836 29072 9927 144455 5469 4627 4154 6426 4628 1956 54892 5930 57498 57680 4436 55636 5898 5594 6949 4678 7248 6495 2182 11146 677 79682 29123 2260 6935 8543 3054 57820 9585 5591 841 1906 7798 657 7320 10658 705 9318 2186 9646 1889 4763 10016 5932 9221 4683 3688 7168 23168 1739 6722	MDAMB231_UCHL3	UCHL3	MDAMB231
GO_PROTEIN_PHOSPHORYLATION	0.000388733209515964	0.0116347923937582	0.49849310876659	0.289386229998166	1.40084297914059	596	9867 23085 8826 701 51719 7525 6709 22863 25998 2332 5756 5597 57551 5573 23328 6711 7150 23198 9294 3725 5586 1062 5469 55704 9989 3093 1981 7465 94056 29997 2335 7430 1847 11214 1839 351 64853 9928 1021 5747 5781 3609 1956 80829 6093 25793 9943 10193 10318 54431 54892 57498 4293 3476 5718 9043 9031 5594 51755 83732 5891 6773 9748 23286 1849 103 11221 7248 1601 902 9261 677 8091 7532 9475 10494 …	MDAMB231_UCHL3	UCHL3	MDAMB231
GO_POSITIVE_REGULATION_OF_CATALYTIC_ACTIVITY	0.00104336811964922	0.0226316128716755	0.45505986738723	0.294334665044929	1.40007594019852	460	2909 8826 51719 22863 3428 57551 5573 23328 10541 93663 23198 9294 3725 1062 3184 57584 3987 55704 94056 2335 9135 1660 1847 11214 10845 351 10982 9928 1663 23645 5747 5781 3337 1956 80829 394 9943 2956 4650 54431 54892 57498 4293 54885 4436 9043 26037 3267 1122 5594 4301 50848 9748 1849 79658 3655 6187 7248 9261 8091 9475 10494 3735 2260 8543 4931 51520 6453 2966 1399 5861 841 51429 1906 6464 57…	MDAMB231_UCHL3	UCHL3	MDAMB231
GO_SYNAPSE_PART	0.00694690510582017	0.0752968498703791	0.407017918923954	0.311099450823634	1.39420031032653	225	9867 23085 7525 2332 23613 6711 9522 55914 94056 7533 8411 4628 351 5747 3337 3913 80331 26037 1211 5594 1305 821 8087 7248 7402 7532 26258 6453 22883 10890 3836 1399 1627 9342 8661 5501 56850 10059 1488 5813 163 1182 10236 2048 6717 4763 22930 1201 1979 4218 53335 23385 8502 2171 3688 1739 1785 2054 11331 5062 10755 2521 3760 10152 476 3759 4131 55737 51762 140735 143187 116841 10097 22848 5878 …	MDAMB231_UCHL3	UCHL3	MDAMB231
GO_STRUCTURAL_MOLECULE_ACTIVITY	0.00548003533125108	0.064707966858415	0.407017918923954	0.300972945034785	1.39066050422786	309	2037 8826 1832 55706 79026 80014 23607 6709 3915 4478 23392 23328 6711 1063 7171 667 55914 4957 91624 1981 6203 2335 9659 9782 1213 11214 22872 9908 3913 9223 9801 7094 9043 64960 1211 1305 23499 4928 23286 6187 11222 5116 9475 4690 6453 8661 6137 5411 4926 9821 1488 23479 51263 10398 8030 444 9019 1295 27229 6224 6181 55133	MDAMB231_UCHL3	UCHL3	MDAMB231
GO_EMBRYO_DEVELOPMENT	0.00530467800317307	0.0634781267091113	0.407017918923954	0.30284741768682	1.39024502155928	289	6830 2909 25836 29072 55212 9927 5573 144455 7150 5469 4627 7296 4154 2335 6426 4628 1956 170506 54892 5930 57498 57680 4436 123169 55636 5898 5594 6949 4678 7248 6495 80184 2182 11146 677 8091 79682 64855 29123 2260 6935 28996 8543 3054 57820 9585 3638 5887 5591 841 1906 7798 657 8563 9645 7320 10658 705 10370 9318 10019 2186 9646 1889 2048 4763 10016 3066 1295 5932 11078 9221 4683 79813 3688 71…	MDAMB231_UCHL3	UCHL3	MDAMB231
GO_IMMUNE_SYSTEM_DEVELOPMENT	0.00530246142710532	0.0634781267091113	0.407017918923954	0.301134050743253	1.38926004306031	302	6830 5977 3428 23198 3725 5469 171023 4627 351 1021 5781 2309 25793 10193 2956 55183 170506 54892 64332 5718 10468 4436 123169 55636 5594 22985 2120 1938 11221 7248 6495 23075 29766 677 6935 28996 8543 7301 96459 1399 84959 5591 841 64844 8563 2872 4779 678 79915 2874 10370 84522 55294 10019 4609 9646 142 51218 10163 8761 10398 861 4763 3589 27166 4291 7520 9833 55646 4683 23215 3688 149041 6722 …	MDAMB231_UCHL3	UCHL3	MDAMB231
GO_REGULATION_OF_CELL_CYCLE	0.00107304059198363	0.0229129506048721	0.45505986738723	0.287786707926638	1.38917481521963	554	8826 128866 701 25836 51719 9793 29072 23378 57551 5573 144455 11190 23198 3725 8243 5586 83746 7324 1063 1062 546 5469 4288 55142 55031 4957 9698 1981 7465 9371 29997 55719 5496 1213 351 150465 9510 9928 1021 1663 23645 9055 1718 5781 1956 8481 25793 2956 6502 259266 10600 54908 5718 9525 4436 9787 8065 51755 5891 7155 10015 55660 10615 9493 1639 7248 3727 5036 79184 80184 29766 5116 902 677 809…	MDAMB231_UCHL3	UCHL3	MDAMB231
GO_CELL_MOTILITY	0.00208675851571066	0.0352672079005887	0.431707695803346	0.292918389070373	1.38742856250511	422	23473 2909 8826 25836 79567 375056 29072 7525 23607 4898 3915 4478 23328 23613 93663 3725 89795 5586 667 55704 4627 91624 221692 23032 26060 2335 3964 4628 79647 1839 351 10982 9510 9928 1021 5829 5747 5781 2309 1956 6093 9943 10193 9747 259266 7110 7803 51474 9043 3269 5594 4301 7155 50848 2195 23499 9748 55660 23286 3655 11221 54434 6495 1601 23075 23022 9475 3735 2260 8543 4690 7301 684 9585 2…	MDAMB231_UCHL3	UCHL3	MDAMB231
GO_POSITIVE_REGULATION_OF_HYDROLASE_ACTIVITY	0.00809634958861358	0.0802364850496349	0.380730400722792	0.306682857267903	1.378122657015	234	2909 8826 3428 10541 93663 23198 3725 57584 3987 2335 9135 1660 10845 351 10982 1663 23645 3337 1956 394 2956 4650 54431 54885 4436 26037 3267 1122 4301 50848 79658 3655 7248 9475 3735 2260 51520 2966 1399 841 51429 4659 10059 10598 57181 4609 64065 444 4763 10016 663 22930 3192 27166 8502 3688 7168 3326 208 1785 9448 23365 5906 10928 65992 2760 2339	MDAMB231_UCHL3	UCHL3	MDAMB231
GO_REGULATION_OF_CELLULAR_LOCALIZATION	0.00456440440128348	0.0583503520025293	0.407017918923954	0.296421886413146	1.37646802196316	333	6830 2037 8826 25836 79567 29072 23607 2332 4478 23613 6711 10541 11190 55704 54439 26060 7533 1660 7430 1213 150465 3998 5781 1956 6093 51496 9747 170506 80331 55636 5594 23028 2181 55677 9648 23286 10615 54434 10075 1601 80184 5116 677 7532 9475 5019 23256 4931 9585 3638 1399 1627 7327 5108 5501 84959 841 23657 56850 1778 4659 10059 4926 285331 3320 84612 84522 55294 163 142 2048 6717 4763 2293…	MDAMB231_UCHL3	UCHL3	MDAMB231
GO_ENZYME_LINKED_RECEPTOR_PROTEIN_SIGNALING_PATHWAY	0.00456440440128348	0.0583503520025293	0.407017918923954	0.295971304076971	1.37210643819804	319	5725 79801 8826 6599 7525 6711 3725 9765 55914 26509 26060 64397 1839 351 5829 5747 5781 2309 1956 6093 51496 8036 64599 10468 26037 8065 5594 50848 10849 7248 819 1601 23089 9261 27246 64855 9475 2260 6935 28996 4690 3482 7301 6453 5439 1399 26058 7879 84959 6464 59338 4233 657 4926 3320 63893 10370 55294 10019 163 142 10163 7867 2048 23545 10252 523 81792 9019 331 10016 9125 1979 6272 5770 2338…	MDAMB231_UCHL3	UCHL3	MDAMB231
GO_CELL_PROJECTION_PART	0.00357252766618777	0.0509585346305023	0.431707695803346	0.292133553895421	1.36874064088394	370	2909 8826 55212 22863 10749 2332 5756 4478 5573 23613 6711 1063 667 22794 55704 4957 3093 94056 9371 8411 7430 4628 351 5747 3337 8481 170506 51474 8036 7094 80173 26037 3269 5594 5891 821 8087 23499 23286 1639 54434 7248 80184 23022 7402 282991 468 3054 26258 9585 6453 22883 6421 3836 80210 1627 9342 26058 5108 5501 23657 56850 59338 23550 84140 57489 657 23095 4926 5873 6780 5813 285331 3320 23…	MDAMB231_UCHL3	UCHL3	MDAMB231
GO_HEAD_DEVELOPMENT	0.0110164328371899	0.0944341334072578	0.380730400722792	0.305500484774934	1.36781206731431	222	2909 25836 29072 55212 6594 10541 1063 3184 546 5469 7533 4628 351 9928 1021 5781 3337 2309 1956 259266 59345 57680 55636 5594 23028 2181 7155 7248 80184 29123 372 5019 2260 7301 1399 10460 5108 5591 23657 59338 657 51654 3176 2186 55755 2048 444 4763 2547 22930 6240 16 7520	MDAMB231_UCHL3	UCHL3	MDAMB231
GO_CELLULAR_RESPONSE_TO_ENDOGENOUS_STIMULUS	0.00349963651973008	0.0505251167180464	0.431707695803346	0.289005764029802	1.36772306843745	421	5725 79801 8826 4864 6599 7525 4478 5573 9667 3725 8243 3184 9765 5469 3987 2274 26060 94056 7533 64397 7430 4691 11214 351 1663 5829 5747 5781 2309 1956 6093 6502 51496 57498 8036 10521 3269 5594 23028 50848 1938 54434 7248 3727 6495 1601 23089 677 7532 6294 9475 2260 6935 28996 4690 468 51520 10890 5439 9063 1399 10270 4141 5591 2058 1906 6464 657 23095 4926 990 678 63893 10370 2730 142 861 235…	MDAMB231_UCHL3	UCHL3	MDAMB231
REACTOME_VESICLE_MEDIATED_TRANSPORT	0.00769420632887835	0.0788435050827017	0.407017918923954	0.296311227048228	1.36591590521546	298	128866 2804 375056 6709 10749 54874 6711 1062 2495 4627 9698 9371 7533 9135 1213 1839 351 22872 3998 7082 10905 1956 50618 7110 5537 54885 9525 3267 1211 1122 5898 4253 9648 10640 23243 9493 1639 7248 1601 7532 9117 372 10808 23256 3482 26258 9585 6453 10890 2803 9342 8542 7879 5861 51429 27333 1778 23095 9321 10920 5873 9322 51143 3320 9318 163 10540 51594 11014 22930 10133 6272 4218 811 64746 2…	MDAMB231_UCHL3	UCHL3	MDAMB231
GO_POSITIVE_REGULATION_OF_MULTICELLULAR_ORGANISMAL_PROCESS	0.00392428245310061	0.0534121802586136	0.407017918923954	0.285717777497314	1.35861981061403	447	23473 2909 8826 25836 29072 2332 3428 5756 9927 5597 23328 23613 6711 11128 3725 5469 9698 1981 26060 29997 2335 1660 7430 1839 351 10982 5747 5781 2309 1956 50618 6093 2956 259266 55183 170506 7110 57498 64332 10468 4436 162427 9043 3269 55636 5594 23028 22985 23499 11221 54434 6495 1601 10622 11146 9261 677 8091 51593 64855 9475 10494 3735 2260 6935 28996 4690 468 9585 22883 2803 1399 1627 5501…	MDAMB231_UCHL3	UCHL3	MDAMB231
GO_CELL_CYCLE_PHASE_TRANSITION	0.00752032783121365	0.0778810221360572	0.407017918923954	0.290622353684669	1.34573958670818	327	128866 701 9793 57551 144455 11190 23198 7324 1063 1062 23595 55142 55031 4957 1981 7465 29997 351 9510 9928 1021 1956 8481 25793 2956 6502 5537 54908 5718 9525 9787 8065 1639 4678 79184 80184 29766 5116 902 677 8091 7532 80028 1112 2935 55388 10270 26058 10460 5108 5591 1778 4659 990 678 996 51143 79915 3320 10776 55294 10540 4609 11113 51379 55755 22974 1820 5001 9125 10133 1111 5932 9833 26271…	MDAMB231_UCHL3	UCHL3	MDAMB231
GO_POSITIVE_REGULATION_OF_PROTEIN_METABOLIC_PROCESS	0.00320972933826269	0.0476520511440443	0.431707695803346	0.27817744779463	1.34348351632116	549	5725 9867 8826 25836 51719 7525 55212 22863 2332 3428 4898 4478 57551 5573 23328 8663 10541 23198 9294 3725 1062 3184 55704 4627 3093 1981 94056 29997 6203 2335 1660 7430 1847 11214 1839 10845 351 9928 23645 5747 5781 1956 27303 160418 80829 6093 9943 6502 10318 55183 170506 54892 10600 57498 4293 9043 5594 23028 8087 9748 23286 1849 6187 1938 1601 11146 9261 8091 9475 10494 3735 2260 28996 4690 …	MDAMB231_UCHL3	UCHL3	MDAMB231
GO_NEGATIVE_REGULATION_OF_PROTEIN_METABOLIC_PROCESS	0.00860392507017938	0.0831479588082918	0.380730400722792	0.282689419098235	1.3339202938437	395	6830 135112 5927 6599 11338 22863 25998 2332 3428 5573 3725 3184 55031 9698 221692 1981 29997 7430 4691 1847 1839 351 64853 23645 1718 3609 6093 25793 10625 10318 170506 54431 3476 23028 8087 1849 103 5806 11221 7248 23075 11146 677 7532 9475 1469 28996 4690 468 684 96459 1399 7327 26058 8661 84959 5591 2058 1906 64844 51654 678 7320 54765 5813 10658 2874 10776 9749 114769 4609 10236 10492 116496…	MDAMB231_UCHL3	UCHL3	MDAMB231
GO_REGULATION_OF_INTRACELLULAR_SIGNAL_TRANSDUCTION	0.0024504485997583	0.0397479003051407	0.431707695803346	0.275564553834035	1.33356202875873	573	5725 55165 9867 8148 2909 8826 9590 80014 23607 9927 57551 23328 93663 9294 3725 57584 3987 55031 55914 9698 2274 57708 29997 2335 7430 1847 11214 1839 351 10982 64853 9928 5747 5781 1956 80829 50618 6093 394 10193 10625 10318 4650 170506 57498 8036 4293 3476 9043 26037 84803 5594 51755 23028 23286 1849 79658 11221 7248 9261 5966 126374 9475 10494 3735 2260 28996 4690 684 51520 6453 96459 6421 13…	MDAMB231_UCHL3	UCHL3	MDAMB231
GO_REGULATION_OF_IMMUNE_SYSTEM_PROCESS	0.0107911172573091	0.0928272294737223	0.380730400722792	0.278585989822706	1.31918216703649	414	6830 9867 375056 7525 5977 3428 4478 5573 23198 3725 5469 55914 9698 3093 26060 11120 29997 1660 7430 9782 79647 351 1021 5747 5781 2309 25793 9943 10193 2956 10318 55183 170506 4775 54892 64332 5718 4436 123169 5594 23180 22985 11221 23075 10622 11146 9261 677 10808 3735 5819 6935 4690 7301 684 96459 6421 1399 84959 5591 841 23657 1906 6464 64844 59338 678 54765 57181 10623 79915 2874 3320 55294…	MDAMB231_UCHL3	UCHL3	MDAMB231
GO_NEURON_PART	0.0102892151247765	0.0911435543190544	0.380730400722792	0.277611985176508	1.31741961676943	440	9867 23085 8826 6599 5977 55212 6595 10749 2332 23613 6711 7150 9522 667 22794 91624 94056 9371 7533 8411 84668 4628 351 5747 3337 25793 170506 8036 80331 26037 3269 3267 1211 34 5594 821 8087 1639 54434 7248 80184 23022 2182 7402 7532 282991 468 3054 26258 9585 6453 22883 10890 6421 3836 1627 9342 26058 8661 5501 841 51429 56850 84140 10059 657 23095 4926 5873 6780 1488 5813 285331 3176 3320 798…	MDAMB231_UCHL3	UCHL3	MDAMB231
GO_REPRODUCTION	0.0118343337504257	0.0996689367044183	0.380730400722792	0.279853205365883	1.31443943841026	389	701 25836 55706 5927 29072 6599 6595 5573 54890 144455 9667 23198 8243 546 5469 7458 4627 4957 9698 56907 351 9510 6674 5747 5781 2309 1956 2956 259266 170506 7110 29893 10844 4436 3267 55636 5594 7155 2120 80025 27125 5806 4678 1047 157777 2182 677 118429 5819 3482 7301 57820 2879 1399 7812 5887 5591 841 1906 1829 59338 657 4926 7320 84501 64224 51507 10658 705 10370 3295 2186 55726 3066 55585 9…	MDAMB231_UCHL3	UCHL3	MDAMB231
GO_RNA_METABOLIC_PROCESS	0.00463320404842926	0.0583816453593595	0.407017918923954	0.267005079208001	1.29761415947566	631	5725 6830 10885 54680 8602 4904 154007 79026 51077 117246 11338 80222 2332 23378 54890 23020 9667 3184 5469 22794 11325 10914 9698 113146 54439 29997 6203 4154 9836 1660 10656 6426 351 10180 79650 1956 51631 11100 10625 170506 5930 51729 123169 10521 55636 27336 51755 23028 83732 22985 23451 6429 55677 4928 55660 81875 103 6187 26156 84991 5036 10813 1665 23076 51096 25926 902 677 23450 51593 629…	MDAMB231_UCHL3	UCHL3	MDAMB231
GO_RIBONUCLEOPROTEIN_COMPLEX	0.00644005775960667	0.0715675710767775	0.407017918923954	0.266101711142428	1.28881525445703	578	8826 3182 728689 10885 54680 8602 4904 154007 51077 117246 11338 1975 2332 57532 143 8663 23020 7150 3184 7458 22794 6731 9698 1981 6238 6730 6203 4154 1660 4691 6426 4628 9908 134218 3609 27303 51631 6093 10625 170506 9801 64332 64960 27336 83732 821 7155 23451 8087 23741 4928 55660 103 6187 1938 26156 84991 10813 1665 11222 23076 51096 677 126374 23450 124540 9475 6838 8669 4931 4690 79954 2605…	MDAMB231_UCHL3	UCHL3	MDAMB231
GO_MITOCHONDRION	0.00185693178742547	0.0332624044159708	0.45505986738723	-0.212128019385167	-1.220338528541	783	84419 80347 5859 219402 53343 4711 8228 118980 56616 664 51095 2647 10245 6659 3099 2110 79736 5578 7385 1537 84881 4706 64963 6233 54974 64976 200205 25821 2810 1656 51629 100287932 665 139322 28960 1891 51651 51021 91689 4350 10201 112812 51409 4200 118487 7417 125228 55486 2746 4580 54704 4512 28978 1892 283130 28957 55526 217 493856 205 116541 51069 63875 51706 4329 25828 92259 26292 2230 109…	MDAMB231_UCHL3	UCHL3	MDAMB231
GO_OXIDOREDUCTASE_ACTIVITY	0.00723813977536708	0.0763645160915947	0.407017918923954	-0.245411588754873	-1.30217855786379	286	84419 51060 4711 51292 5034 2110 1537 4706 51449 4258 112812 51181 4200 2746 4512 5352 55526 217 6241 57404 51706 4329 10549 25828 92259 2230 10935 4720 4519 3939 55256 4723 37 4541 4513 131474 80142 4708 79001 645 3930 4729 100532726 55572 55967 2109 4712 10553 1535 2954 5230 1719 3419 84869 6392 81542 3421 4537 644 57019 10493 4017 10765 51714 231 6391 4695 51004 5162 1345 64118 23474 9601 4259…	MDAMB231_UCHL3	UCHL3	MDAMB231
GO_MEMBRANE_PROTEIN_COMPLEX	0.00146258907489475	0.0280895168176956	0.45505986738723	-0.23994093116957	-1.32673586264708	407	84419 164 4711 56616 1004 8417 10245 284361 81502 5578 7385 1537 7353 3643 483 4706 23423 55317 9517 101 100287932 139322 6748 91689 7417 58505 4580 4512 9694 6726 746 84313 8673 6845 9482 11267 8818 51160 4720 27243 4519 79135 25932 6386 4723 51699 10026 4513 4708 126328 4729 100532726 51128 55831 55572 3880 55967 2791 4712 79139 5826 29103 10972 506 26519 805 10105 1535 972 1175 10440 8772 6392…	MDAMB231_UCHL3	UCHL3	MDAMB231
GO_OXIDATION_REDUCTION_PROCESS	0.000856526032285662	0.0199632145825534	0.477270815362862	-0.24494641420474	-1.3423766586119	381	84419 51060 4711 129293 51292 664 2647 5034 2110 7385 1537 3643 4706 51449 1891 112812 51181 4200 2746 4512 5828 1892 5352 55526 217 6241 57404 51706 4329 10549 83752 25828 92259 2230 10935 4720 4519 9238 3939 55256 207 48 4723 37 4541 4513 131474 80142 25994 4708 79001 126328 645 3930 4729 100532726 55572 55967 8802 5836 2109 4712 29103 10553 83931 1535 10514 1719 3419 84869 192286 6392 81542 34…	MDAMB231_UCHL3	UCHL3	MDAMB231
HALLMARK_OXIDATIVE_PHOSPHORYLATION	0.00301210500025019	0.0455134170800516	0.431707695803346	-0.287008144124499	-1.42698317686729	171	4711 2110 7385 1537 4706 64963 1891 7417 2746 54704 1892 4329 2230 10935 4720 3939 4723 37 8402 4708 4729 8802 2109 4712 506 26519 10440 292 3419 6392 3421 539 509 10651 6391 4695 56945 5162 1345 26520 51660 7419 4259 291 1329 516 9550 4724 27089 29796 5018 515 4710 4942 7416 23203 4718 1351 529 1337 3032 7386 4694 4700 38 65003 54205 518	MDAMB231_UCHL3	UCHL3	MDAMB231
GO_MITOCHONDRIAL_ENVELOPE	5.69748889363412e-05	0.00338620756578321	0.557332238758646	-0.264352080069481	-1.45490363730894	429	84419 80347 4711 118980 56616 664 2647 10245 3099 2110 5578 7385 1537 4706 64963 6233 64976 51629 100287932 665 139322 51021 91689 118487 7417 55486 4580 4512 28978 283130 28957 493856 116541 51069 63875 92259 64965 4720 4519 79135 4723 6774 37 4541 4513 57380 131474 8402 25994 139341 84270 4708 126328 83982 4729 100532726 55572 55173 55967 4712 60488 55744 29103 506 26519 10105 55052 10440 292 8…	MDAMB231_UCHL3	UCHL3	MDAMB231
HALLMARK_DNA_REPAIR	0.0112765956565026	0.0962017706006895	0.380730400722792	-0.316926904042687	-1.45994134603433	99	53343 51292 64976 6118 5982 4350 5432 65109 978 6119 56655 51160 2959 6386 5440 6884 5438 57804 10978 51082 4090 10134 3978 5985 7084 9533 10302 9978 2068 30833 7298 54487 1603 8721 7251 1643 8480 5437 6431	MDAMB231_UCHL3	UCHL3	MDAMB231
GO_MITOCHONDRIAL_MATRIX	0.000195721372622904	0.00750475714809975	0.518848077743792	-0.282254736246297	-1.49501021381652	271	80347 5859 53343 51095 2647 2110 79736 7385 84881 4706 64963 64976 200205 51021 91689 4350 112812 4200 118487 7417 2746 54704 1892 28957 55526 217 205 116541 51069 63875 4329 25828 92259 2230 10935 64965 27068 4720 9238 55178 37 708 55173 8802 2109 9361 60488 29103 506 10105 55052 9093 26073 2954 292 84769 3419 84869 55168 23597 54948 28998 598 51081 91574 3421 28977 51023 63931 3029 509 57546 70…	MDAMB231_UCHL3	UCHL3	MDAMB231
GO_CELLULAR_KETONE_METABOLIC_PROCESS	0.00808081576734398	0.0802364850496349	0.380730400722792	-0.338195453148985	-1.5067037333826	87	54704 134429 5720 83752 5701 207 37 6720 5693 5705 5704 2954 9861 5715 84869 5717 5702 5685 5682 56267 4836 5465 5683 57546 7167 231 5468 51004 5684 1312 5721 29914 3667 5716 80219 5687 1728 4947 10327 5692 5699 2739 133 5689	MDAMB231_UCHL3	UCHL3	MDAMB231
GO_NEGATIVE_REGULATION_OF_RESPONSE_TO_EXTERNAL_STIMULUS	0.00707790515770063	0.0757228929788428	0.407017918923954	-0.341573858266764	-1.51469196703173	77	6288 23332 1652 5328 7353 81858 9353 5329 80762 5327 55527 27202 55872 708 83737 4088 5682 55666 79004 5465 66005 5468 22933	MDAMB231_UCHL3	UCHL3	MDAMB231
GO_MITOCHONDRIAL_PART	1.13933191226771e-06	0.000338571466595554	0.643551836150722	-0.264846297635092	-1.51475078111487	569	84419 80347 5859 53343 4711 118980 56616 664 51095 2647 10245 3099 2110 79736 5578 7385 1537 84881 4706 64963 6233 64976 200205 51629 100287932 665 139322 51021 91689 4350 112812 4200 118487 7417 55486 2746 4580 54704 4512 28978 1892 283130 28957 55526 217 493856 205 116541 51069 63875 4329 25828 92259 2230 10935 64965 27068 4720 4519 9238 79135 55178 4723 6774 37 4541 4513 57380 131474 8402 2599…	MDAMB231_UCHL3	UCHL3	MDAMB231
GO_ORGANELLE_INNER_MEMBRANE	3.44137365443725e-05	0.0026110507344092	0.557332238758646	-0.281436230707286	-1.52440130221898	324	84419 4711 10245 2110 7385 1537 4706 64963 64976 51629 100287932 139322 51021 91689 118487 55486 4512 283130 28957 116541 51069 63875 92259 64965 4720 4519 79135 4723 6774 37 4541 4513 57380 8402 25994 4708 126328 3930 4729 100532726 55572 55173 55967 4088 4712 60488 55744 29103 506 26519 10105 55052 10440 292 84769 55168 192286 54977 54948 28998 6392 598 51081 28977 51023 63931 4537 539 509 2651…	MDAMB231_UCHL3	UCHL3	MDAMB231
GO_SMALL_MOLECULE_CATABOLIC_PROCESS	0.000670382827934916	0.0169545047121696	0.477270815362862	-0.331847845167185	-1.53791265210157	114	53343 23576 2110 6470 130589 1891 51181 23659 55577 2746 9663 5828 1892 978 217 4329 83752 25828 207 2752 37 11164 2109 2954 2720 3029 55268 5465 2184 7167 152926 39 4245 3667 30833 51390 26275 10247 586 3155 2098 1491 4942 4521 9784	MDAMB231_UCHL3	UCHL3	MDAMB231
REACTOME_INTERLEUKIN_1_FAMILY_SIGNALING	0.00936744026613526	0.0863159999716753	0.380730400722792	-0.362166499354923	-1.54630316384823	64	6288 28512 6233 4792 5720 5701 6774 79155 5693 5705 4088 5704 9861 5715 5717 5702 5685 5682 5683 5684 9978 5721 5716 5687 7316 5692 5699 5689	MDAMB231_UCHL3	UCHL3	MDAMB231
REACTOME_DEFECTIVE_CFTR_CAUSES_CYSTIC_FIBROSIS	0.0081851380733338	0.0806303932859346	0.380730400722792	-0.381573781202982	-1.55128214357372	50	6233 5720 5701 5693 5705 79139 5704 9861 5715 5717 5702 5685 5682 5683 51009 5684 5721 5716 5687 7316 5692 5699 5689 5695 5690 5709 5686 5694	MDAMB231_UCHL3	UCHL3	MDAMB231
REACTOME_DISORDERS_OF_TRANSMEMBRANE_TRANSPORTERS	0.00263867991282941	0.0415648061977288	0.431707695803346	-0.352845825571209	-1.56506601376592	81	6233 26503 19 5720 9688 8021 5701 6521 79902 4927 81929 5693 5705 79139 10762 5826 5704 9197 9861 5715 5717 5702 5685 6513 5682 5683 51009 23443 5684 5721 5716 5687 6520 8480 7316 5692 5699 5689	MDAMB231_UCHL3	UCHL3	MDAMB231
REACTOME_THE_ROLE_OF_GTSE1_IN_G2_M_PROGRESSION_AFTER_G2_CHECKPOINT	0.01027358659509	0.0911435543190544	0.380730400722792	-0.369567086273998	-1.57036910853656	62	6233 10381 5720 7280 5701 5693 5705 5704 9861 5715 5717 5702 5685 5682 5347 5683 5684 5721 891 5716 5687 7277 7316 5692 5699 5689 7157 51512 5695 5690 983 5709 5686 5694 10376	MDAMB231_UCHL3	UCHL3	MDAMB231
REACTOME_DEGRADATION_OF_DVL	0.00879441142601305	0.0831853346025532	0.380730400722792	-0.398161418315913	-1.57064475669721	46	6233 5720 5701 5693 5705 5704 9861 5715 5717 5702 5685 5682 5683 5684 9978 5721 5716 5687 7316 5692 5699 5689 5695 5690 5709 5686 5694	MDAMB231_UCHL3	UCHL3	MDAMB231
REACTOME_STABILIZATION_OF_P53	0.00875207718606495	0.0831853346025532	0.380730400722792	-0.392124113447613	-1.57197860931695	49	6233 5720 5701 51230 5693 5705 5704 9861 5715 5717 5702 5685 5682 5683 5684 5721 5716 5687 7316 5692 5699 5689 7157 5695 5690 5709 5686 5694	MDAMB231_UCHL3	UCHL3	MDAMB231
GO_CELL_CHEMOTAXIS	0.00988097086599061	0.0892039040711962	0.380730400722792	-0.370173085786845	-1.5729441292841	62	6288 6289 2621 2919 1652 3576 2920 101 10488 9353 9564 1969 6558 79902 27202 708 5879 972 55742 1435	MDAMB231_UCHL3	UCHL3	MDAMB231
REACTOME_ASYMMETRIC_LOCALIZATION_OF_PCP_PROTEINS	0.00782400995153246	0.079488374607307	0.380730400722792	-0.401721897219419	-1.58468993351212	46	6233 5720 5701 5693 5705 5704 9861 5715 5717 5702 5685 5682 5683 5684 5721 5716 5687 7316 5692 5699 5689 5695 2535 5690 64750 5709 5686 5694	MDAMB231_UCHL3	UCHL3	MDAMB231
KEGG_OXIDATIVE_PHOSPHORYLATION	0.00186553025327935	0.0332624044159708	0.45505986738723	-0.343276664785053	-1.5853231874573	101	4711 7385 1537 4706 4512 27068 4720 4519 4723 4541 4513 4708 126328 4729 4712 506 6392 4537 539 509 6391 4695 1345 1329 516 9550 4724 27089 29796 515 4710 4718 1351 529 1337 4725 7386 4694 4700 4540 4535 518 7384 10632 514 4717	MDAMB231_UCHL3	UCHL3	MDAMB231
REACTOME_SIGNALING_BY_NOTCH4	0.00778537144776552	0.0793218130935196	0.407017918923954	-0.377256174861174	-1.58661580448454	60	6233 5720 5701 207 5693 5705 4088 5704 9861 5715 5717 5702 5685 5682 5683 5684 9978 5721 5716 5687 182 22938 102 7316 5692 5699 5689 5695 55851 5690 5709 5686 5694 7534 3280 5710	MDAMB231_UCHL3	UCHL3	MDAMB231
GO_LIPID_CATABOLIC_PROCESS	0.00247965653105635	0.0398308792330943	0.431707695803346	-0.359542904360371	-1.59403873184144	82	8228 3074 2110 1891 4258 23659 9663 51573 5828 1892 11343 5538 83752 207 37 427 2109 3988 2717 11145 5050 55268 5465 81579 22933 5049 39 3667 51390 9588 26275 26580	MDAMB231_UCHL3	UCHL3	MDAMB231
GO_ELECTRON_TRANSFER_ACTIVITY	0.00417596685849215	0.0549501764479078	0.407017918923954	-0.369016638560553	-1.59915623361666	70	84419 2110 1537 112812 4200 4512 217 2230 4720 4519 4513 80142 4729 55967 2109 1535 6392 57019 4017 231 6391 1345 1329 1728 27089 29796 8560 10327 1351 1337 7386	MDAMB231_UCHL3	UCHL3	MDAMB231
GO_RECEPTOR_REGULATOR_ACTIVITY	0.00410334319442103	0.0546666811598071	0.407017918923954	-0.369413961000089	-1.60087805477469	70	8743 6288 6289 2621 2919 1437 56034 3576 2920 23768 10447 652 7076	MDAMB231_UCHL3	UCHL3	MDAMB231
GO_NADH_DEHYDROGENASE_COMPLEX_ASSEMBLY	0.0108003796760019	0.0928272294737223	0.380730400722792	-0.384941001557998	-1.6027469062443	55	4711 4706 284184 4720 4723 4541 4708 126328 4729 55572 55967 4712 55744 4537 4695 55101 4724 5018 4710 4718 4725 4694 4700 4540 25915 4535 51103 4717 29090 4696	MDAMB231_UCHL3	UCHL3	MDAMB231
REACTOME_NEGATIVE_REGULATION_OF_NOTCH4_SIGNALING	0.00703841508351277	0.0755993620114655	0.407017918923954	-0.400469803488015	-1.60543548119396	49	6233 5720 5701 207 5693 5705 5704 9861 5715 5717 5702 5685 5682 5683 5684 9978 5721 5716 5687 7316 5692 5699 5689 5695 5690 5709 5686 5694 7534	MDAMB231_UCHL3	UCHL3	MDAMB231
REACTOME_HEDGEHOG_ON_STATE	0.00970204832712967	0.0882589396289398	0.380730400722792	-0.39253765277185	-1.6152896616831	52	6233 5720 8650 5701 5693 5705 83737 5704 9861 5715 5717 5702 5685 5682 5683 5684 9978 5721 5716 5687 7316 5692 5699 5689 5695 5690 64750 5709 5686 5694	MDAMB231_UCHL3	UCHL3	MDAMB231
GO_OXIDOREDUCTASE_ACTIVITY_ACTING_ON_NAD_P_H_QUINONE_OR_SIMILAR_COMPOUND_AS_ACCEPTOR	0.00909186492339417	0.0848732730806901	0.380730400722792	-0.394741166943608	-1.62435710689729	52	4711 4706 51181 4720 4723 4541 4708 4729 100532726 55967 4712 84869 4537 4695 1728 4724 873 4710 4718 4725 4694 4700 4540 4535	MDAMB231_UCHL3	UCHL3	MDAMB231
GO_OXIDOREDUCTASE_COMPLEX	0.00328658142724315	0.0484295428493763	0.431707695803346	-0.363972782798796	-1.62839184682771	79	4711 5034 7385 1537 4706 4512 55526 6241 92259 4720 4519 4723 4708 126328 4729 100532726 55572 55967 4712 1535 84869 6392 4537 6391 4695 5162 55101 4724 27089 29796 4710 4718 4725 7386 4694 4700 4540 4535 51103 7384 4688 4717	MDAMB231_UCHL3	UCHL3	MDAMB231
GO_CYTOKINE_RECEPTOR_BINDING	0.00450024448243772	0.0581444631317859	0.407017918923954	-0.392044369505465	-1.63313754687064	56	8743 2919 1437 1652 9577 3576 2920 652 27018 6386 6774 83737 4088 8772 8565 1435 79031 9958 3572 9518 8837	MDAMB231_UCHL3	UCHL3	MDAMB231
GO_TRANSFERASE_ACTIVITY_TRANSFERRING_GLYCOSYL_GROUPS	0.00284814892797645	0.0441586916398435	0.431707695803346	-0.374089674411227	-1.63387898176499	71	64132 2137 3037 3074 29880 8703 10038 152002 58505 23509 2135 26229 8818 1798 6388 6482 7357 440138 5836	MDAMB231_UCHL3	UCHL3	MDAMB231
REACTOME_INTERLEUKIN_1_SIGNALING	0.00450024448243772	0.0581444631317859	0.407017918923954	-0.391305154655165	-1.63427259262988	57	6288 28512 6233 4792 5720 5701 79155 5693 5705 5704 9861 5715 5717 5702 5685 5682 5683 5684 9978 5721 5716 5687 7316 5692 5699 5689	MDAMB231_UCHL3	UCHL3	MDAMB231
GO_ENERGY_DERIVATION_BY_OXIDATION_OF_ORGANIC_COMPOUNDS	8.17838790838509e-05	0.00418781436099481	0.538434096309916	-0.329778692155466	-1.63917509884884	160	4711 664 2647 2110 7385 1537 3643 4706 4200 4512 55526 4720 4519 9238 207 48 4723 37 4541 4513 131474 4708 126328 4729 100532726 55967 8802 5836 2109 4712 29103 83931 10514 3419 6392 3421 87178 4537 65018 201163 6391 4695 5162 1345 3572 3667 891 1329 80219 4724 27089 29796 5018 4710 4718 801 1351 56181 5504 1337 4725 7386 4694 4700 4540 4535 6472 54205 51103 4204	MDAMB231_UCHL3	UCHL3	MDAMB231
REACTOME_HDR_THROUGH_HOMOLOGOUS_RECOMBINATION_HRR	0.00662240483749337	0.0726630635400042	0.407017918923954	-0.442073107185921	-1.64368680024069	35	6233 6118 5982 5883 6119 56655 3364 83695 57804 5425 580 5985 10635	MDAMB231_UCHL3	UCHL3	MDAMB231
GO_TRANSFERASE_ACTIVITY_TRANSFERRING_HEXOSYL_GROUPS	0.00504643730942766	0.0618405341766977	0.407017918923954	-0.398858932784136	-1.64622759597498	53	64132 2137 3037 3074 29880 8703 58505 23509 2135 26229 8818 6388 7357 440138 5836	MDAMB231_UCHL3	UCHL3	MDAMB231
GO_GLYCOLYTIC_PROCESS	0.00459814178157109	0.0583503520025293	0.407017918923954	-0.411960526463105	-1.65150041345128	49	3099 11319 3643 2026 26137 55526 9688 8021 3939 79902 6774 4927 81929 10762 5230 51341 5465 7167 3692 195827 8473 2597 8480	MDAMB231_UCHL3	UCHL3	MDAMB231
REACTOME_DEGRADATION_OF_GLI1_BY_THE_PROTEASOME	0.00377327110266317	0.052153041674794	0.431707695803346	-0.414060964244767	-1.65810681599305	48	6233 5720 8650 5701 5693 5705 83737 5704 9861 5715 5717 5702 5685 5682 5683 5684 9978 5721 5716 5687 7316 5692 5699 5689 5695 5690 5709 5686 5694	MDAMB231_UCHL3	UCHL3	MDAMB231
REACTOME_ABC_TRANSPORTER_DISORDERS	0.00701724693382789	0.0755993620114655	0.407017918923954	-0.403098264695711	-1.65874650497241	52	6233 19 5720 5701 5693 5705 79139 5826 5704 9861 5715 5717 5702 5685 5682 5683 51009 5684 5721 5716 5687 7316 5692 5699 5689 5695 5690 5709 5686 5694	MDAMB231_UCHL3	UCHL3	MDAMB231
REACTOME_RESPIRATORY_ELECTRON_TRANSPORT_ATP_SYNTHESIS_BY_CHEMIOSMOTIC_COUPLING_AND_HEAT_PRODUCTION_BY_UNCOUPLING_PROTEINS	0.000410632735659755	0.0120025929128089	0.49849310876659	-0.359923948715625	-1.66867530665569	107	4711 2110 7385 1537 4706 4512 4720 4519 4723 4541 4513 4708 126328 4729 55967 2109 4712 506 6392 4537 539 509 6391 4695 1345 1329 516 80219 4724 27089 29796 515 4710 4718 1351 1337 4725 7386 4694 4700 4540 25915 4535 54205 518 51103 7384 10632 514 4717	MDAMB231_UCHL3	UCHL3	MDAMB231
REACTOME_TRANSCRIPTIONAL_REGULATION_OF_WHITE_ADIPOCYTE_DIFFERENTIATION	0.00543793860005654	0.0646389634926721	0.407017918923954	-0.449778117608576	-1.67233505710492	35	10974 54797 9442 9443 112950 6720 55588 5465 8841 5468 84246 80306	MDAMB231_UCHL3	UCHL3	MDAMB231
GO_MYELOID_LEUKOCYTE_MIGRATION	0.0041216431538071	0.0546666811598071	0.407017918923954	-0.438718161588854	-1.68282846336671	39	6288 2919 1652 3576 2920 101 10488 9353 79902 27202 708 5879 972	MDAMB231_UCHL3	UCHL3	MDAMB231
GO_LEUKOCYTE_CHEMOTAXIS	0.00352022583506047	0.0506174408380067	0.431707695803346	-0.428806129872723	-1.68485211465066	44	6288 2621 2919 1652 3576 2920 101 10488 9353 6558 79902 27202 708 5879 972	MDAMB231_UCHL3	UCHL3	MDAMB231
GO_MITOCHONDRIAL_MEMBRANE_PART	4.46296374761714e-05	0.00284195155785763	0.557332238758646	-0.339013783267079	-1.68625308816534	161	84419 4711 664 10245 2110 7385 1537 4706 100287932 139322 91689 4580 4512 4720 4519 79135 4723 139341 4708 126328 4729 100532726 55572 55967 4712 55744 29103 506 26519 10105 10440 6392 4537 539 509 26515 65018 10651 6391 4695 51004 55333 51660 291 516 65991 55101 196294 401505 4724 27089 29796 5018 8834 515 4710 55013 4718 63933 1337 4725 7386 4694 4700 4540 4535 647087 518 51103 28958 140823 100…	MDAMB231_UCHL3	UCHL3	MDAMB231
GO_CELLULAR_RESPIRATION	0.000158505918119013	0.00672895361919524	0.518848077743792	-0.353149285996406	-1.69914744244887	133	4711 664 2647 2110 7385 1537 4706 4200 4512 55526 4720 4519 9238 48 4723 4541 4513 131474 4708 126328 4729 100532726 55967 8802 2109 4712 29103 10514 3419 6392 3421 87178 4537 65018 201163 6391 4695 5162 1345 891 1329 80219 4724 27089 29796 5018 4710 4718 1351 56181 1337 4725 7386 4694 4700 4540 4535 6472 54205 51103 4204	MDAMB231_UCHL3	UCHL3	MDAMB231
GO_CARBOHYDRATE_CATABOLIC_PROCESS	0.00120784734486932	0.0250417653011861	0.45505986738723	-0.389253497461567	-1.7001086947453	71	3099 3074 11319 3643 2026 130589 26137 55526 9688 8021 3939 79902 6774 4927 81929 11164 5836 10762 5230 51341 2720 5465 7167	MDAMB231_UCHL3	UCHL3	MDAMB231
REACTOME_RESPIRATORY_ELECTRON_TRANSPORT	0.000720465199431363	0.0178415201470295	0.477270815362862	-0.380064308015613	-1.70278397553912	88	4711 2110 7385 1537 4706 4512 4720 4519 4723 4541 4513 4708 126328 4729 55967 2109 4712 6392 4537 6391 4695 1345 1329 80219 4724 27089 29796 4710 4718 1351 1337 4725 7386 4694 4700 4540 25915 4535 54205 51103	MDAMB231_UCHL3	UCHL3	MDAMB231
GO_MITOCHONDRIAL_PROTEIN_COMPLEX	1.74952588672786e-06	0.000445629236576539	0.643551836150722	-0.334174854101073	-1.71652926348109	217	84419 4711 10245 7385 1537 4706 64963 64976 100287932 139322 51021 91689 118487 4580 4512 28957 116541 51069 63875 92259 64965 4720 4519 79135 4723 4708 126328 4729 100532726 55572 55173 55967 4712 60488 29103 506 26519 10105 55052 10440 84769 55168 54948 28998 6392 51081 91574 28977 51023 87178 63931 4537 539 509 26515 65018 10651 6391 4695 56945 26520 64928 51253 516 29093 122704 55101 196294 4…	MDAMB231_UCHL3	UCHL3	MDAMB231
GO_ORGANELLAR_SMALL_RIBOSOMAL_SUBUNIT	0.0101222643868072	0.0904661523893592	0.380730400722792	-0.491235392452495	-1.71963253754815	27	64963 51021 28957 92259 64965 55173 60488 55168 51081 28977 51023 63931 56945	MDAMB231_UCHL3	UCHL3	MDAMB231
KEGG_PARKINSONS_DISEASE	0.000381758402497849	0.0116347923937582	0.49849310876659	-0.373630532402915	-1.72114975231754	99	4711 7385 1537 4706 7417 4512 4720 4519 4723 4541 4513 4708 4729 4712 506 292 6392 4537 539 509 65018 6391 4695 1345 7419 291 1329 516 9246 4724 27089 29796 515 4710 7416 4718 1351 1337 4725 7386 4694 4700 4540 4535 54205 518 7384 514 4717 7332	MDAMB231_UCHL3	UCHL3	MDAMB231
REACTOME_THE_CITRIC_ACID_TCA_CYCLE_AND_RESPIRATORY_ELECTRON_TRANSPORT	3.96132687385233e-05	0.00273535798484562	0.557332238758646	-0.357938197066104	-1.72142846293765	136	4711 2110 7385 1537 4706 4200 54704 4512 4720 4519 3939 4723 4541 4513 4708 126328 4729 55967 8802 2109 4712 506 2954 3419 6392 3421 4537 3029 539 509 57546 6391 4695 5162 1345 51660 1329 516 80219 4724 27089 29796 515 4710 7416 4718 2739 1351 1337 4725 7386 4694 682 4700 4540 25915 4535 54205 518 51103 7384 10632 514 4717	MDAMB231_UCHL3	UCHL3	MDAMB231
GO_CELLULAR_LIPID_CATABOLIC_PROCESS	0.00103295986702808	0.0225983735326511	0.45505986738723	-0.412498924072313	-1.72912261298369	59	8228 3074 2110 1891 4258 23659 9663 51573 5828 1892 11343 5538 83752 207 37 427 2109 2717 55268 5465 22933 39 3667 51390 9588 26275	MDAMB231_UCHL3	UCHL3	MDAMB231
GO_GENERATION_OF_PRECURSOR_METABOLITES_AND_ENERGY	8.65592647131836e-07	0.000321367531439974	0.659444398037935	-0.328693692800059	-1.74601189212126	266	84419 4711 664 2647 3099 2110 79736 11319 7385 1537 3643 4706 2026 26137 112812 4200 4512 55526 217 9688 8021 2230 4720 4519 9238 3939 79902 207 48 4723 6774 37 4541 4513 131474 80142 4927 4708 81929 126328 4729 100532726 55967 8802 5836 2109 4712 10762 29103 506 83931 10105 1535 10514 5230 3419 6392 51341 3421 87178 4537 539 509 65018 57019 5465 4017 7167 231 201163 6391 4695 5162 1345 3572 3667…	MDAMB231_UCHL3	UCHL3	MDAMB231
GO_OXIDATIVE_PHOSPHORYLATION	3.40889775369955e-05	0.0026110507344092	0.557332238758646	-0.377156232274453	-1.74788943150021	114	4711 79736 7385 1537 4706 4512 4720 4519 4723 4541 4513 4708 126328 4729 100532726 55967 4712 29103 506 10105 5230 6392 4537 539 509 65018 6391 4695 1345 891 1329 516 4724 27089 29796 515 4710 4718 1351 1337 4725 7386 4694 4700 4540 4535 6472 54205 518 51103 4204 387 7384 10632 514 4717 983 54949	MDAMB231_UCHL3	UCHL3	MDAMB231
GO_ATP_SYNTHESIS_COUPLED_ELECTRON_TRANSPORT	0.000339487472021431	0.0109301629276581	0.49849310876659	-0.393472664262937	-1.75075235752775	85	4711 7385 1537 4706 4512 4720 4519 4723 4541 4513 4708 126328 4729 100532726 55967 4712 29103 6392 4537 65018 6391 4695 1345 891 1329 4724 27089 29796 4710 4718 1351 1337 4725 7386 4694 4700 4540 4535 54205 51103 4204 7384 4717 983 54949 4696	MDAMB231_UCHL3	UCHL3	MDAMB231
KEGG_DNA_REPLICATION	0.00520434866911412	0.0631248549457855	0.407017918923954	-0.510865857055081	-1.75472233738714	26	79621 6118 84153 5982 6119 56655 57804 5425 3978 5985 246243	MDAMB231_UCHL3	UCHL3	MDAMB231
HALLMARK_XENOBIOTIC_METABOLISM	0.00042510643526474	0.0120311868901116	0.49849310876659	-0.395906339118557	-1.75562660035734	77	1652 2110 3487 1891 51181 9663 9564 978 2937 217 1969 5372 10237 52 645 51128 9361 3484 4836 65018 2184 1725 29950 1312 4522 1728 586 5831 9060 7009 873 7132 10653 5699 10611 5805 6472	MDAMB231_UCHL3	UCHL3	MDAMB231
REACTOME_LAGGING_STRAND_SYNTHESIS	0.00905300179364081	0.0847322950029479	0.380730400722792	-0.592407769400319	-1.75967426097937	15	6118 5982 6119 57804 5425 3978 5985	MDAMB231_UCHL3	UCHL3	MDAMB231
REACTOME_BASE_EXCISION_REPAIR_AP_SITE_FORMATION	0.00886341188383262	0.0833955851655597	0.380730400722792	-0.59322955388777	-1.76211527050918	15	8331 23583 7013 4350 8334	MDAMB231_UCHL3	UCHL3	MDAMB231
REACTOME_RESOLUTION_OF_ABASIC_SITES_AP_SITES	0.00499367516893612	0.0616173847506466	0.407017918923954	-0.520082161411113	-1.76697493523188	25	23583 6118 5982 4350 10038 6119 56655 57804 5425 3978 5985 54936 6996	MDAMB231_UCHL3	UCHL3	MDAMB231
GO_REGULATION_OF_RELEASE_OF_CYTOCHROME_C_FROM_MITOCHONDRIA	0.0057609610261105	0.0666999578542534	0.407017918923954	-0.540146266279228	-1.76823738672082	22	8743 664 5329 207 4000 25994 26355 10105 598 65018	MDAMB231_UCHL3	UCHL3	MDAMB231
GO_SERINE_HYDROLASE_ACTIVITY	0.00470106968310576	0.0585102283881448	0.407017918923954	-0.515298922978337	-1.76994903475049	26	5328 101 54504 5646 55486 5476 83752 5327 11098 5547 9361 59342 90701	MDAMB231_UCHL3	UCHL3	MDAMB231
GO_TELOMERE_MAINTENANCE_VIA_SEMI_CONSERVATIVE_REPLICATION	0.00795596658656547	0.0799182446413873	0.380730400722792	-0.564833786535081	-1.77138280135308	18	7013 6118 5982 6119 56655 57804 5425 5985	MDAMB231_UCHL3	UCHL3	MDAMB231
GO_LIPASE_ACTIVITY	0.00801025780788791	0.0800710781189275	0.380730400722792	-0.596904350783425	-1.77303080174564	15	8228 23659 51573 11343 3988 11145 81579 9588	MDAMB231_UCHL3	UCHL3	MDAMB231
GO_RESPIRASOME	0.000224063057255814	0.00807079658761851	0.518848077743792	-0.399422493633366	-1.7772260588627	85	84419 4711 7385 1537 4706 4512 4720 4519 4723 4541 4513 25994 4708 126328 4729 100532726 55572 55967 4712 192286 6392 4537 6391 4695 55101 4724 27089 29796 5018 4710 4718 1351 1337 4725 7386 4694 4700 4540 4535 647087 54205 51103	MDAMB231_UCHL3	UCHL3	MDAMB231
GO_ELECTRON_TRANSPORT_CHAIN	1.30856230356281e-05	0.00133323804985857	0.593325476396405	-0.376372905014579	-1.78802562221952	123	84419 4711 2110 7385 1537 4706 112812 4200 4512 217 2230 4720 4519 4723 4541 4513 80142 4708 126328 4729 100532726 55967 2109 4712 29103 1535 10514 6392 4537 65018 57019 4017 231 6391 4695 1345 891 1329 1728 4724 27089 29796 4710 8560 4718 10327 1351 1337 4725 7386 4694 4700 4540 4535 54205 51103 4204 7384 4688 4717 983 54949	MDAMB231_UCHL3	UCHL3	MDAMB231
REACTOME_REGULATION_OF_RUNX3_EXPRESSION_AND_ACTIVITY	0.00146512903199422	0.0280895168176956	0.45505986738723	-0.456765103652955	-1.7985516754629	45	6233 5720 5701 5693 5705 5704 9861 5715 5717 5702 5685 5682 5683 5684 5721 5716 5687 7316 5692 5699 5689 5695 5690 64750 5709 5686 5694	MDAMB231_UCHL3	UCHL3	MDAMB231
REACTOME_UCH_PROTEINASES	0.000392993820332967	0.0116347923937582	0.49849310876659	-0.414949505646239	-1.80608919446443	69	7347 8314 8329 8331 6233 8334 5720 5701 5693 5705 5704 9861 5715 5717 5702 5685 5682 580 5683 5684 9958 3607 5721 5716 4738 5687 8473 7316 5692 5699 5689	MDAMB231_UCHL3	UCHL3	MDAMB231
KEGG_CYTOKINE_CYTOKINE_RECEPTOR_INTERACTION	0.00245914367729908	0.0397479003051407	0.431707695803346	-0.491509401815662	-1.81433192224417	33	8743 2919 1437 56034 3459 3576 2920	MDAMB231_UCHL3	UCHL3	MDAMB231
GO_CYTOKINE_ACTIVITY	0.00388398140987677	0.0533989218901385	0.431707695803346	-0.513454199901019	-1.8181167630219	28	8743 2919 1437 3576 2920 10447 652 7076	MDAMB231_UCHL3	UCHL3	MDAMB231
GO_PROTEASOME_CORE_COMPLEX	0.00564039251539338	0.0660830814289896	0.407017918923954	-0.612343814707837	-1.81889182632101	15	5693 5685 5682 5683 5684 5687 5692 5699 5689 5695 5690 5686 5694	MDAMB231_UCHL3	UCHL3	MDAMB231
GO_RESPIRATORY_ELECTRON_TRANSPORT_CHAIN	6.75365252691054e-05	0.00371019118914786	0.538434096309916	-0.399440476952842	-1.82134832736785	92	4711 2110 7385 1537 4706 4512 4720 4519 4723 4541 4513 4708 126328 4729 100532726 55967 2109 4712 29103 10514 6392 4537 65018 6391 4695 1345 891 1329 4724 27089 29796 4710 4718 1351 1337 4725 7386 4694 4700 4540 4535 54205 51103 4204 7384 4717 983 54949	MDAMB231_UCHL3	UCHL3	MDAMB231
REACTOME_RESOLUTION_OF_AP_SITES_VIA_THE_MULTIPLE_NUCLEOTIDE_PATCH_REPLACEMENT_PATHWAY	0.00567149642877416	0.0660933211274793	0.407017918923954	-0.571794160713094	-1.83728179145164	20	6118 5982 10038 6119 56655 57804 5425 3978 5985 54936	MDAMB231_UCHL3	UCHL3	MDAMB231
REACTOME_TELOMERE_C_STRAND_LAGGING_STRAND_SYNTHESIS	0.00534754716257319	0.0637771009422609	0.407017918923954	-0.598062847557807	-1.84092507014583	17	6118 5982 6119 56655 57804 5425 3978 5985	MDAMB231_UCHL3	UCHL3	MDAMB231
REACTOME_METALLOPROTEASE_DUBS	0.00441799003561745	0.0577089833956478	0.407017918923954	-0.580860797445518	-1.84455946765577	19	8329 8331 9577 6233 8334	MDAMB231_UCHL3	UCHL3	MDAMB231
GO_ERROR_FREE_TRANSLESION_SYNTHESIS	0.00513471125693374	0.0624927656731253	0.407017918923954	-0.600989350203148	-1.84993327406563	17	7353 6233 6118 5982 6119 55666 5985	MDAMB231_UCHL3	UCHL3	MDAMB231
REACTOME_TRANSLESION_SYNTHESIS_BY_POLH	0.00513471125693374	0.0624927656731253	0.407017918923954	-0.600989350203148	-1.84993327406563	17	7353 6233 6118 5982 6119 55666 5985	MDAMB231_UCHL3	UCHL3	MDAMB231
GO_RESPIRATORY_CHAIN_COMPLEX	0.000153021657516577	0.00665457598419649	0.518848077743792	-0.422420447321123	-1.84999701561569	73	84419 4711 7385 1537 4706 4512 4720 4519 4723 4513 4708 126328 4729 100532726 55572 55967 4712 6392 4537 6391 4695 55101 4724 27089 29796 4710 4718 1351 1337 4725 7386 4694 4700 4540 4535 51103	MDAMB231_UCHL3	UCHL3	MDAMB231
REACTOME_PCNA_DEPENDENT_LONG_PATCH_BASE_EXCISION_REPAIR	0.0047090396936056	0.0585102283881448	0.407017918923954	-0.605287321853769	-1.86316306052489	17	6118 5982 6119 56655 57804 5425 3978 5985	MDAMB231_UCHL3	UCHL3	MDAMB231
REACTOME_PYRUVATE_METABOLISM	0.00316130804739344	0.0473664894832143	0.431707695803346	-0.617372766085154	-1.86757249239077	16	54704 3939 2954 3029 57546 5162 51660 7416 2739 682	MDAMB231_UCHL3	UCHL3	MDAMB231
GO_UDP_GLYCOSYLTRANSFERASE_ACTIVITY	0.00148955127941614	0.0282539354382871	0.45505986738723	-0.533657965691061	-1.89127190835078	29	64132 2137 3037 3074 29880 8703 152002 2135 26229	MDAMB231_UCHL3	UCHL3	MDAMB231
GO_INNER_MITOCHONDRIAL_MEMBRANE_PROTEIN_COMPLEX	6.97362537951702e-06	0.000956459542436834	0.610526878385931	-0.409486446734462	-1.90232130732984	113	84419 4711 10245 7385 1537 4706 100287932 139322 91689 4512 4720 4519 79135 4723 4708 126328 4729 100532726 55572 55967 4712 29103 506 26519 10105 10440 6392 4537 539 509 26515 6391 4695 516 55101 196294 4724 27089 29796 515 4710 55013 4718 1337 4725 7386 4694 4700 4540 4535 518 51103 140823 7384 10632 514 4717 29090	MDAMB231_UCHL3	UCHL3	MDAMB231
REACTOME_TELOMERE_MAINTENANCE	0.000950118631320776	0.0214438167043664	0.477270815362862	-0.518078090332705	-1.91240617988922	33	8331 7013 6118 5982 8334 6119 56655 57804 5425 3978 5985 1736 94239	MDAMB231_UCHL3	UCHL3	MDAMB231
GO_NUCLEOTIDE_EXCISION_REPAIR_DNA_GAP_FILLING	0.0017870026191027	0.0321840976753546	0.45505986738723	-0.634130110942947	-1.95194539125153	17	6233 6118 5982 6119 57804 5425 3978 5985	MDAMB231_UCHL3	UCHL3	MDAMB231
REACTOME_BASE_EXCISION_REPAIR	0.000292837832486158	0.0100836884829235	0.49849310876659	-0.521310561736267	-1.96677918682151	36	8331 23583 7013 6118 5982 4350 10038 8334 6119 56655 57804 5425 3978 5985 54936 6996 94239	MDAMB231_UCHL3	UCHL3	MDAMB231
GO_POSITIVE_CHEMOTAXIS	0.0010471722164404	0.0226316128716755	0.45505986738723	-0.646604008447571	-1.99034187538771	17	6288 6289 3576 5795 652	MDAMB231_UCHL3	UCHL3	MDAMB231
REACTOME_GAP_FILLING_DNA_REPAIR_SYNTHESIS_AND_LIGATION_IN_GG_NER	0.000641544306507921	0.0165778767899076	0.477270815362862	-0.634463951940686	-2.01477960741232	19	6233 6118 5982 6119 56655 57804 5425 3978 5985	MDAMB231_UCHL3	UCHL3	MDAMB231
GO_NEUTROPHIL_MIGRATION	0.000422710326999518	0.0120311868901116	0.49849310876659	-0.671287514306692	-2.06632132293357	17	6288 2919 3576 2920 101 9353 27202 708 5879 972	MDAMB231_UCHL3	UCHL3	MDAMB231
HALLMARK_HYPOXIA	7.71893338222961e-10	1.75271247332494e-07	0.801215574617779	0.567608072808324	2.4236038158615	88	6781 10397 54541 694 54206 123 1649 7162 2651 1316 8974 23645 3309 5033 5230 5329 2745 26118 1956 2113 10370 3073 3098 3939 205 55076 6576 7428 23210 30001 665 3516 5054 7167 7422 26355 1026 7852	MDAMB231_USP8	USP8	MDAMB231
GO_STEROL_BIOSYNTHETIC_PROCESS	1.47093953102902e-07	1.84919031574697e-05	0.690132458796796	0.690392516528543	2.41411737249309	33	3157 6307 3638 2222 3422 1717 50814 2224 47 2539 1718 6309 11161 6319 39	MDAMB231_USP8	USP8	MDAMB231
REACTOME_METABOLISM_OF_STEROIDS	1.05480382926105e-06	8.35502754061193e-05	0.643551836150722	0.596029232647864	2.27163507010478	48	3157 6307 3638 2222 8644 5469 3422 1717 50814 5641 9885 2224 6907 1718 6309 231 6319 39	MDAMB231_USP8	USP8	MDAMB231
GO_STEROID_BIOSYNTHETIC_PROCESS	6.8815464795689e-07	5.71671885595407e-05	0.659444398037935	0.577439162601576	2.26255433889603	54	3157 6307 3638 2222 8644 5469 3422 1717 50814 9885 427 2224 64746 47 2539 1718 6309 11161 231 6319 39	MDAMB231_USP8	USP8	MDAMB231
GO_ORGANIC_HYDROXY_COMPOUND_BIOSYNTHETIC_PROCESS	3.39754396068516e-07	3.40353962649813e-05	0.674962860011025	0.556622663877089	2.25776194371281	64	3157 6307 3638 2222 23657 8644 3422 1717 50814 9885 427 2224 47 2539 1718 6309 11161 231 6319 39 51196 1595 5805 9453 6342 6720	MDAMB231_USP8	USP8	MDAMB231
GO_STEROID_METABOLIC_PROCESS	2.58491480477794e-07	2.75131869533552e-05	0.674962860011025	0.531352374038987	2.22365792660308	77	3157 6307 3638 2222 8644 5469 3422 1717 4864 50814 5641 9885 427 2224 64746 47 2539 1718 6309 3949 847 11161 351 231 6319 39	MDAMB231_USP8	USP8	MDAMB231
GO_ALCOHOL_BIOSYNTHETIC_PROCESS	6.86010290190862e-06	0.000402853629032772	0.610526878385931	0.572577640285201	2.20500641923503	49	3157 6307 3638 2222 3422 1717 50814 427 2224 47 2539 1718 6309 11161 231 6319 39 51196 1595 5805 9453 6720	MDAMB231_USP8	USP8	MDAMB231
KEGG_EPITHELIAL_CELL_SIGNALING_IN_HELICOBACTER_PYLORI_INFECTION	9.60523879668263e-06	0.000527668440991952	0.593325476396405	0.656307496588318	2.19284270113054	27	3576 2919 51382 1432 4792 50848 535 1956 528 5603	MDAMB231_USP8	USP8	MDAMB231
REACTOME_CHOLESTEROL_BIOSYNTHESIS	5.45892341604978e-05	0.0020891115904568	0.557332238758646	0.766203473812758	2.18518413765615	15	3157 6307 2222 3422 1717 50814 2224 1718 6309 39 1595 9453	MDAMB231_USP8	USP8	MDAMB231
REACTOME_REGULATION_OF_CHOLESTEROL_BIOSYNTHESIS_BY_SREBP_SREBF	5.43544421182427e-05	0.0020891115904568	0.557332238758646	0.639646020827787	2.14275646495582	26	3157 3638 2222 5469 3422 1717 2224 6907 6309 6319 1595 9453 6720	MDAMB231_USP8	USP8	MDAMB231
HALLMARK_CHOLESTEROL_HOMEOSTASIS	7.42472857351041e-05	0.00258047199197719	0.538434096309916	0.582273821980003	2.1247608911329	37	3157 2222 3422 54206 1717 50814 5641 2224 5329 6309 3949 6319 6311 39	MDAMB231_USP8	USP8	MDAMB231
KEGG_LYSOSOME	3.80761775873573e-05	0.00158155440076267	0.557332238758646	0.550197748548854	2.11882106816919	49	4074 4864 5641 3074 427 55353 535 1508 3073 26503 3920 1514 11154 10053 2717 1176 10577 9741 5660	MDAMB231_USP8	USP8	MDAMB231
HALLMARK_MTORC1_SIGNALING	2.8367850966834e-09	6.03880627456479e-07	0.774939030136436	0.458359432839424	2.104369528128	149	3157 6781 3638 10135 23657 54541 4074 8878 7296 3422 1717 8615 1649 51382 5641 26471 23645 3309 5033 5230 7453 2745 47 2539 1718 6309 3949 7037 10622 10437 6319 488 441024 3939 2107 5052 2058 7184 205 5701 5352 6117	MDAMB231_USP8	USP8	MDAMB231
REACTOME_ACTIVATION_OF_GENE_EXPRESSION_BY_SREBF_SREBP	0.000232944185449623	0.00655709004662326	0.518848077743792	0.67489292495899	2.09525035637759	20	3157 2222 5469 3422 1717 2224 6907 6309 6319 1595 9453 6720	MDAMB231_USP8	USP8	MDAMB231
GO_ER_NUCLEUS_SIGNALING_PATHWAY	0.000221837775119038	0.00629649551712871	0.518848077743792	0.627935378008228	2.07668052876731	25	3576 3638 9709 1649 23645 57003 3309 488 7184 5770	MDAMB231_USP8	USP8	MDAMB231
HALLMARK_INTERFERON_GAMMA_RESPONSE	1.8305885577111e-05	0.000878166848952676	0.575610261071129	0.506132622907211	2.05763736022123	63	3434 10135 3437 694 23586 8638 6648 3433 10124 4792 9636 7453 84159 10437 8743 3091 5770 7378 57674	MDAMB231_USP8	USP8	MDAMB231
GO_REGULATION_OF_STEROID_METABOLIC_PROCESS	0.000120621536480767	0.00398870828401448	0.538434096309916	0.594612485761389	2.05752147061655	32	3157 3638 2222 8644 3422 1717 427 2224 6309 3949 6319	MDAMB231_USP8	USP8	MDAMB231
HALLMARK_TNFA_SIGNALING_VIA_NFKB	8.00623063930271e-06	0.000462190195889238	0.593325476396405	0.487129726405077	2.03474344248019	76	10135 2919 1435 8878 694 1051 23586 6648 3433 1437 6303 1316 23645 10318 4792 8942 5329 960 330 9516 3949 490 9592 2150	MDAMB231_USP8	USP8	MDAMB231
GO_REGULATION_OF_STEROID_BIOSYNTHETIC_PROCESS	0.000385722399342246	0.00966007714823301	0.49849310876659	0.598381617619882	2.0162061182336	28	3157 3638 2222 8644 3422 1717 427 2224 6309 6319	MDAMB231_USP8	USP8	MDAMB231
KEGG_NOD_LIKE_RECEPTOR_SIGNALING_PATHWAY	0.000499930293283584	0.0119912857670696	0.477270815362862	0.690453794566885	2.00127392682798	16	3576 2919 1432 4792 330 5603 22900 7184	MDAMB231_USP8	USP8	MDAMB231
REACTOME_CLASS_A_1_RHODOPSIN_LIKE_RECEPTORS	0.00102606341020096	0.0209267782942783	0.45505986738723	0.642946088804693	1.99606926058896	20	3576 2919 9718 351 2150 5660 9034 7852 301 2149 27202 5032	MDAMB231_USP8	USP8	MDAMB231
GO_CYTOKINE_ACTIVITY	0.000166462277348076	0.00506223675578168	0.518848077743792	0.595940763860586	1.99114646888997	27	3576 9518 9966 10135 2919 1435 1437 8743 9255	MDAMB231_USP8	USP8	MDAMB231
GO_ORGANIC_HYDROXY_COMPOUND_METABOLIC_PROCESS	2.73841346988549e-06	0.000194313255800625	0.627256739718528	0.446331661122101	1.98536701635736	110	3157 6307 3638 2222 23657 8644 5469 3422 1717 4864 50814 5641 9885 427 2224 47 2539 1718 6309 3949 847 11161 351 231 6319 39 136319 51196 1595 5805 6646 10577 9453 51109 6342 6720	MDAMB231_USP8	USP8	MDAMB231
REACTOME_PEPTIDE_LIGAND_BINDING_RECEPTORS	0.000972899991668523	0.020205471778189	0.477270815362862	0.673229269858508	1.95134880153774	16	3576 2919 9718 351 2150 5660 9034 7852 301 2149 27202	MDAMB231_USP8	USP8	MDAMB231
GO_CELLULAR_ION_HOMEOSTASIS	2.98514141543223e-06	0.000207456635377404	0.627256739718528	0.414510347479648	1.90555296311776	136	6781 4501 9709 84959 25998 664 2495 1649 51382 2512 57181 148867 3074 535 7037 528 351 490 25932 488 7879 7184 2150 3658 9497 3091 7009 51196 523 30001 6341 2280 54499 308 9296 8301 84679 1729 9034 90639 23075 7852 8992 5331 2896 4097 310 1317 2782 9446 2149 10523 6647 27202 9550 8943	MDAMB231_USP8	USP8	MDAMB231
GO_REGULATION_OF_CHOLESTEROL_BIOSYNTHETIC_PROCESS	0.00345317012572316	0.050048925311545	0.431707695803346	0.617296053479704	1.89545742786749	19	3157 2222 3422 1717 2224 6309 6319 1595 9453 6720	MDAMB231_USP8	USP8	MDAMB231
GO_POSITIVE_REGULATION_OF_INFLAMMATORY_RESPONSE	0.000864397616118561	0.0182865731708063	0.477270815362862	0.551306584398149	1.88400138736898	30	1051 10318 64332 4792 3673 3949 1956 2113 351 5603 6845 3572 5054 2896	MDAMB231_USP8	USP8	MDAMB231
REACTOME_INTERFERON_ALPHA_BETA_SIGNALING	0.00187393739254797	0.0338158650425797	0.45505986738723	0.588156416454846	1.87191236382522	22	3434 3437 8638 3433 9636 5770	MDAMB231_USP8	USP8	MDAMB231
REACTOME_TOLL_LIKE_RECEPTOR_CASCADES	0.000916857468082591	0.0191583836582166	0.477270815362862	0.495323301635553	1.87172017149144	44	7316 5641 1432 4792 330 1508 1848 7335 351 7314 7184 1514 1845 51231	MDAMB231_USP8	USP8	MDAMB231
GO_ENDOPLASMIC_RETICULUM_TO_CYTOSOL_TRANSPORT	0.00505026391626611	0.0623074901569433	0.407017918923954	0.602684711529579	1.87107511416334	20	9709 79139 23197 55741 7184 550 6400 27248 7327	MDAMB231_USP8	USP8	MDAMB231
GO_DEFENSE_RESPONSE_TO_VIRUS	8.06193123763008e-05	0.00277241030146303	0.538434096309916	0.437943383624323	1.86999746696911	84	3434 3437 51428 54541 23586 664 8638 3433 51191 9636 54476 11128 330 10622 8780 2150 9255 170506 5366 3428 7105	MDAMB231_USP8	USP8	MDAMB231
KEGG_RIG_I_LIKE_RECEPTOR_SIGNALING_PATHWAY	0.00457923720113447	0.0591264855525346	0.407017918923954	0.655416717744826	1.86922438245255	15	3576 23586 1432 64343 4792 9636 5603	MDAMB231_USP8	USP8	MDAMB231
GO_PATTERN_RECOGNITION_RECEPTOR_SIGNALING_PATHWAY	0.000991059168739666	0.0204578638104685	0.45505986738723	0.484602912161179	1.86621421605486	49	7316 23586 5641 10318 4792 330 7301 1508 7335 8780 7314 7184 2150 1514	MDAMB231_USP8	USP8	MDAMB231
GO_CELLULAR_RESPONSE_TO_CORTICOSTEROID_STIMULUS	0.00243817609869947	0.0406248484907105	0.431707695803346	0.556567226919927	1.86445000020767	26	6781 54541 8644 54206 114907 1956 490 677	MDAMB231_USP8	USP8	MDAMB231
GO_PROTEIN_EXIT_FROM_ENDOPLASMIC_RETICULUM	0.00223110959007431	0.0391709240401707	0.431707695803346	0.552157980760907	1.86045872109134	28	3638 9709 79139 23197 55741 7184 6396 550 6400 27248 7327	MDAMB231_USP8	USP8	MDAMB231
GO_NEGATIVE_REGULATION_OF_DEVELOPMENTAL_GROWTH	0.00231271267660814	0.0395834139523987	0.431707695803346	0.580332772688541	1.84701222657163	22	9518 11221 5641 2539 55841 3720 5747 55558 1026 80014 5465	MDAMB231_USP8	USP8	MDAMB231
HALLMARK_ANDROGEN_RESPONSE	0.000438512119264045	0.0107451243036931	0.49849310876659	0.471025931761538	1.83668601754461	51	3157 10397 3638 5238 3422 6303 1718 84159 54407 6319 1622 1836 8848 87 10611	MDAMB231_USP8	USP8	MDAMB231
HALLMARK_IL2_STAT5_SIGNALING	0.000766685996604422	0.0167927051555883	0.477270815362862	0.453462819317106	1.83101977636874	61	10397 1435 307 123 1437 10124 1316 64332 5033 10075 51429 196 960 4953 8743	MDAMB231_USP8	USP8	MDAMB231
REACTOME_METABOLISM_OF_LIPIDS	6.19767644351391e-07	5.41263742733548e-05	0.659444398037935	0.378679618047236	1.82960571397277	204	3157 6307 3638 2222 91012 8644 5469 7296 3422 1717 123 400569 50814 5641 9885 3074 427 2182 2224 6907 51003 3030 9536 47 196 1718 6309 9791 8612 3073 231 6319 29923 80230 39 1622 8895 29095 114884 9412 23344 9443 3155 892 6576 51099 2879 8904 25979 1595 94101 2717	MDAMB231_USP8	USP8	MDAMB231
REACTOME_NEGATIVE_REGULATORS_OF_DDX58_IFIH1_SIGNALING	0.00653457554571216	0.0732130404891303	0.407017918923954	0.593529882055541	1.82248147750467	19	7316 23586 51191 9636 54476 7314 3093	MDAMB231_USP8	USP8	MDAMB231
GO_REGULATION_OF_ALCOHOL_BIOSYNTHETIC_PROCESS	0.0047299868678987	0.0596679084150481	0.407017918923954	0.582344991680289	1.81678630187935	21	3157 2222 3422 1717 2224 6309 6319 1595 9453 6720	MDAMB231_USP8	USP8	MDAMB231
GO_ASSOCIATIVE_LEARNING	0.00556822767738763	0.0656241642532258	0.407017918923954	0.624609411612197	1.81042459285053	16	23657 5641 351 3091 90410	MDAMB231_USP8	USP8	MDAMB231
GO_DIVALENT_INORGANIC_CATION_HOMEOSTASIS	0.000353304702170533	0.00900832849466753	0.49849310876659	0.422883524575014	1.80100378923341	83	6781 4501 9709 84959 25998 664 1649 57181 148867 57003 3074 1956 351 490 488 7184 2150 7009 51196 30001 2280 54499 308 1729 9034 23075 7852 5331 310 2782 9446 2149 10523 27202 8943	MDAMB231_USP8	USP8	MDAMB231
REACTOME_NOD1_2_SIGNALING_PATHWAY	0.00954775396951746	0.0923853693755013	0.380730400722792	0.629849826178771	1.79630854767918	15	7316 1432 330 7335 5603 7314	MDAMB231_USP8	USP8	MDAMB231
GO_SEQUESTERING_OF_CALCIUM_ION	0.00694578619059572	0.077059764707391	0.407017918923954	0.57572770371896	1.79614184147274	21	84959 25998 1649 7184 51196 30001 2280 308 1729 5331 9446 2149 10523	MDAMB231_USP8	USP8	MDAMB231
GO_PHAGOSOME_MATURATION	0.0105799170278651	0.0977161050365244	0.380730400722792	0.626617692153189	1.78709062026841	15	51382 535 528 11031 7879 523 9296 8992 9550 529 10981	MDAMB231_USP8	USP8	MDAMB231
GO_CYTOPLASMIC_PATTERN_RECOGNITION_RECEPTOR_SIGNALING_PATHWAY	0.00307109447351509	0.0466963467216468	0.431707695803346	0.550514572456284	1.78647027772467	24	7316 23586 4792 330 7335 8780 7314 7105 9698	MDAMB231_USP8	USP8	MDAMB231
REACTOME_REGULATION_OF_LIPID_METABOLISM_BY_PEROXISOME_PROLIFERATOR_ACTIVATED_RECEPTOR_ALPHA_PPARALPHA	0.00252060433893915	0.0409409081554915	0.431707695803346	0.473563215121014	1.78283069297149	45	3157 2222 5469 7296 123 400569 6907 51003 196 9412 9443 892	MDAMB231_USP8	USP8	MDAMB231
GO_INTRINSIC_APOPTOTIC_SIGNALING_PATHWAY_IN_RESPONSE_TO_ENDOPLASMIC_RETICULUM_STRESS	0.00629382340004131	0.0717931719829925	0.407017918923954	0.538103597145122	1.7795927762431	25	9709 1051 1649 23645 3093 7009 5770 5366 10488 30001	MDAMB231_USP8	USP8	MDAMB231
GO_OXIDOREDUCTASE_ACTIVITY_ACTING_ON_PAIRED_DONORS_WITH_INCORPORATION_OR_REDUCTION_OF_MOLECULAR_OXYGEN	0.0023383912832465	0.0397938175148802	0.431707695803346	0.524708632034333	1.77388856560594	29	6307 8644 8974 5033 6309 6319 5352 1595 23210	MDAMB231_USP8	USP8	MDAMB231
GO_SULFUR_COMPOUND_BINDING	0.000638050882404568	0.0145132795992734	0.477270815362862	0.436073518152068	1.76879286065524	64	307 64746 79646 3030 9536 151887 7705 3673 351 1738 1622 25974 334 3276 3155 10178 6646 2937 2947 308 51144 6342 14 7422 84320 5792	MDAMB231_USP8	USP8	MDAMB231
GO_TOLL_LIKE_RECEPTOR_SIGNALING_PATHWAY	0.00387600659878259	0.0534480909937389	0.431707695803346	0.499066285434435	1.76731287391599	34	7316 5641 10318 4792 330 7301 1508 7314 7184 2150 1514	MDAMB231_USP8	USP8	MDAMB231
HALLMARK_REACTIVE_OXYGEN_SPECIES_PATHWAY	0.00314353517598789	0.0471668758123998	0.431707695803346	0.510400683906723	1.7661256547796	32	7296 6648 2512 2745 2730 2539 847 4700 1728 5052 2879 10494 9943 7295 4257 6647	MDAMB231_USP8	USP8	MDAMB231
REACTOME_SIGNALING_BY_EGFR	0.0110179414162403	0.099434351919626	0.380730400722792	0.567583369197758	1.76210064234687	20	7316 6464 1956 5829 7314 8027	MDAMB231_USP8	USP8	MDAMB231
HALLMARK_INFLAMMATORY_RESPONSE	0.00117459665188697	0.023533389390159	0.45505986738723	0.449266219128643	1.76033996175332	54	3576 9966 10135 1435 7162 1316 4792 7439 3678 5329 196 3949 490 8743 488	MDAMB231_USP8	USP8	MDAMB231
GO_VACUOLE	1.53890959567007e-06	0.000114331108114754	0.643551836150722	0.352062718954953	1.7579879467396	253	4501 4074 8878 4864 2495 51382 2512 5641 4688 3074 427 8649 9367 5862 55353 729991 80331 47 23197 9798 25798 535 1508 9516 3949 847 528 54834 3073 231 22863 26503 1738 1601 10437 7879 1778 3920 8895 10670 1514 8774 5552 59345 203547 6386 84141 8904 10053 8934 2717 54918 10641 6396 6845 10577 523 9741 51257 29982 5660 9296 4077 6643 6836 311 7852 2896 389541 10970 81671 301 58485 8836 2782 51520 2…	MDAMB231_USP8	USP8	MDAMB231
KEGG_CYTOKINE_CYTOKINE_RECEPTOR_INTERACTION	0.00427713316106036	0.056501251745686	0.407017918923954	0.507378392251891	1.749787932015	31	3576 9966 2919 1435 1437 1956 8743	MDAMB231_USP8	USP8	MDAMB231
GO_CELLULAR_CHEMICAL_HOMEOSTASIS	2.55472437577255e-05	0.00116018549651751	0.575610261071129	0.367392904035724	1.74842575166462	176	6781 4501 9709 84959 25998 664 2495 1649 51382 2512 57181 148867 3074 2730 535 7037 528 351 490 3098 25932 488 7879 29095 7184 2150 3658 3170 9497 3091 7009 51196 94101 2030 523 30001 6341 2280 54499 308 9296 8301 84679 1729 9034 90639 23075 9448 7852 8992 5331 2896 4097 310 1317 2782 9446 2149 6597 10523 6647 27202 6659 3099 9550 55011 8943	MDAMB231_USP8	USP8	MDAMB231
GO_METAL_ION_HOMEOSTASIS	4.81917101872769e-05	0.001931070175269	0.557332238758646	0.380609334089358	1.74511008993901	135	6781 4501 9709 84959 25998 664 2495 1649 2512 57181 148867 57003 3074 1956 7037 351 490 488 7184 2150 3658 3091 7009 150684 51196 523 30001 6341 2280 54499 308 119559 8301 4302 1729 9034 90639 23075 27102 7852 5331 27131 310 1317 2782 9446 2149 51312 10523 6647 27202 9550 8943	MDAMB231_USP8	USP8	MDAMB231
GO_MULTI_MULTICELLULAR_ORGANISM_PROCESS	0.00265403453968917	0.042439632122917	0.431707695803346	0.446147820765996	1.7436232961694	53	6781 10135 5469 3074 2182 705 3678 1508 3673 2113 231 54407 1364 1829	MDAMB231_USP8	USP8	MDAMB231
GO_RESPONSE_TO_NUTRIENT	0.00277107261674575	0.0434445836006562	0.431707695803346	0.432790378157928	1.7402977762033	59	3157 6781 8644 5469 2182 8942 2730 3673 847 1956 490 3939 1728 7184 3170 3155 7009	MDAMB231_USP8	USP8	MDAMB231
REACTOME_IRON_UPTAKE_AND_TRANSPORT	0.00319225354922758	0.0474795440553238	0.431707695803346	0.519001917585697	1.73407979151035	27	7316 2495 51382 2512 535 7037 528 7314 3658 523 9296 8992	MDAMB231_USP8	USP8	MDAMB231
GO_SPHINGOLIPID_METABOLIC_PROCESS	0.00942013200966869	0.0916713417855187	0.380730400722792	0.523203228705378	1.73031492681148	25	3074 427 3073 29095 23344 57515 94101 2717 2531 5660 5515	MDAMB231_USP8	USP8	MDAMB231
GO_ION_HOMEOSTASIS	3.1992254332164e-05	0.00136207022819188	0.557332238758646	0.365212928832541	1.7243798308153	172	6781 4501 23657 9709 84959 25998 664 2495 1649 51382 2512 57181 148867 57003 3074 2730 535 1956 7037 528 351 490 25932 488 7879 7184 2150 3658 9497 3091 7009 150684 51196 523 30001 6341 2280 54499 308 119559 9296 8301 84679 4302 1729 9034 90639 23075 27102 7852 8992 5331 2896 4097 27131 310 1317 2782 9446 2149 51312 10523 6647 27202 9550 8943	MDAMB231_USP8	USP8	MDAMB231
GO_IRON_ION_TRANSPORT	0.00712727983700083	0.0774415279892945	0.407017918923954	0.541797861134954	1.724368019422	22	2495 51382 2512 535 7037 528 3658 523 9296 8301 8992 51312 9550	MDAMB231_USP8	USP8	MDAMB231
GO_REGULATION_OF_LIPID_METABOLIC_PROCESS	0.000482165239240091	0.0116471971975301	0.49849310876659	0.391104109799963	1.72081445117645	102	3157 3638 2222 8644 5469 7296 3422 1717 123 427 2224 6907 6309 3949 22863 6319 51280 29095 5747 51099 1595 94101 208 10577 29982 5660 9453	MDAMB231_USP8	USP8	MDAMB231
GO_RESPONSE_TO_VITAMIN	0.00703579623974551	0.0774415279892945	0.407017918923954	0.529419681919202	1.71801542322698	24	3157 6781 5469 8942 3673 847 1956 490	MDAMB231_USP8	USP8	MDAMB231
GO_VACUOLAR_PART	2.29254343536407e-05	0.00106846020499959	0.575610261071129	0.354835736588691	1.71730200517716	199	4074 4864 51382 2512 5641 3074 427 8649 5862 55353 729991 80331 47 23197 9798 25798 535 1508 9516 3949 528 54834 3073 22863 26503 1738 1601 10437 7879 1778 3920 8895 10670 1514 8774 59345 6386 84141 8904 10053 2717 54918 10641 6396 6845 10577 523 9741 51257 5660 9296 6836 2896 389541 10970 81671 58485 8836 2782 2773 1915 57707 8763 967 2171 4257 130340 55317 9550 8943 10576	MDAMB231_USP8	USP8	MDAMB231
REACTOME_DDX58_IFIH1_MEDIATED_INDUCTION_OF_INTERFERON_ALPHA_BETA	0.00868206090133252	0.0869738218527605	0.380730400722792	0.508516624259865	1.71341214179399	28	7316 23586 51191 4792 9636 54476 351 7314 3093	MDAMB231_USP8	USP8	MDAMB231
GO_NEGATIVE_REGULATION_OF_VIRAL_GENOME_REPLICATION	0.0110349665355732	0.099434351919626	0.380730400722792	0.517045181186958	1.70994930030818	25	3434 8091 8638 10318 9636	MDAMB231_USP8	USP8	MDAMB231
REACTOME_FOXO_MEDIATED_TRANSCRIPTION	0.00950889993443506	0.0922715475119254	0.380730400722792	0.506162837957777	1.70548121911264	28	694 1649 6648 114907 847 10370 208 6720 1026 2810 1647 10628 7295 7534 4802 4088 2908 7529	MDAMB231_USP8	USP8	MDAMB231
GO_RESPONSE_TO_OSMOTIC_STRESS	0.0107056995885222	0.0980204645121146	0.380730400722792	0.509078853877088	1.70536823461474	26	54206 51719 3673 1956 5603 231 677 9819 5609 9943 310 4519 3176 9221	MDAMB231_USP8	USP8	MDAMB231
GO_IRON_ION_BINDING	0.00458291021311484	0.0591264855525346	0.407017918923954	0.509929414287966	1.70376690808173	27	6307 2495 2512 8974 5033 6309 6319 5352 1595 23210	MDAMB231_USP8	USP8	MDAMB231
GO_LIPID_METABOLIC_PROCESS	2.68399941528078e-06	0.000194313255800625	0.627256739718528	0.33284372956962	1.70198152381021	292	3157 6307 3638 2222 91012 8644 5469 7296 1399 3422 1717 4864 123 50814 5641 1432 9885 3074 427 2182 2224 6907 64746 3030 9536 47 2539 1718 5828 6309 3949 847 1956 8612 11161 351 3073 231 22863 1738 6319 39 1622 8895 51280 29095 114884 23344 3155 5747 54344 57515 51099 2879 51196 8904 25979 1595 94101 2717 208 79053 11145 6646 10577 2531 29982 5660 9453 51109 51144 6342 6720 23175 51390	MDAMB231_USP8	USP8	MDAMB231
GO_REGULATION_OF_LIPID_BIOSYNTHETIC_PROCESS	0.00224311191846774	0.0391796881759032	0.431707695803346	0.438881081582596	1.70186567947299	52	3157 3638 2222 8644 3422 1717 427 2224 6309 3949 6319 29095 1595 94101	MDAMB231_USP8	USP8	MDAMB231
GO_DEFENSE_RESPONSE_TO_OTHER_ORGANISM	0.000464873303277098	0.0113097033640128	0.49849310876659	0.381241129082894	1.69949881336235	112	3434 3437 51428 54541 1051 23586 664 8638 3433 51191 9636 3964 54476 11128 6464 330 10622 8780 7110 2150 9255 170506 5366 3428 7105	MDAMB231_USP8	USP8	MDAMB231
REACTOME_ION_CHANNEL_TRANSPORT	0.00924811117318722	0.0905867333827564	0.380730400722792	0.478629646798784	1.69494185705014	34	7316 51382 7439 535 528 490 7314 488	MDAMB231_USP8	USP8	MDAMB231
GO_RESPONSE_TO_VIRUS	0.000655554223830943	0.0147868720951536	0.477270815362862	0.378032287165162	1.69188938059064	116	3434 8091 3437 51428 54541 23586 664 8638 3433 1432 51191 9636 3964 54476 11128 330 10625 4953 10622 8780 2150 9255 170506 5366 3428 7105 10577	MDAMB231_USP8	USP8	MDAMB231
GO_REGULATION_OF_SIGNALING_RECEPTOR_ACTIVITY	0.00185643974263657	0.0338158650425797	0.45505986738723	0.394818450257731	1.68147842999569	83	3576 9518 6781 9966 10135 2919 1435 5469 54206 1437 6464 351 7873 8743	MDAMB231_USP8	USP8	MDAMB231
GO_NEGATIVE_REGULATION_OF_RESPONSE_TO_ENDOPLASMIC_RETICULUM_STRESS	0.0105880635756228	0.0977161050365244	0.380730400722792	0.524096498660159	1.66803028621687	22	9709 23645 3309 9097 7009 5770 10488 27248 7327 51283 5611	MDAMB231_USP8	USP8	MDAMB231
GO_MAINTENANCE_OF_LOCATION	0.00120530110996705	0.0238677650031848	0.45505986738723	0.386517825362511	1.66647297518863	94	3638 84959 25998 57584 2495 123 1649 2512 148867 3309 3074 4792 2317 3098 29923 7184 5552 51099 51196 6646 30001 2280 308 1729 5756 5331 5465 55171 9446 7295 2149 5048 7114 10523 85477 3099 8943	MDAMB231_USP8	USP8	MDAMB231
KEGG_AMINO_SUGAR_AND_NUCLEOTIDE_SUGAR_METABOLISM	0.00980339185078522	0.0934931375200634	0.380730400722792	0.513047384382999	1.66488581614684	24	5238 3074 3073 3098 2673 10007 5372 7358 54187 29925	MDAMB231_USP8	USP8	MDAMB231
GO_NUCLEAR_OUTER_MEMBRANE_ENDOPLASMIC_RETICULUM_MEMBRANE_NETWORK	5.65539550632827e-07	5.06902028804055e-05	0.659444398037935	0.316236676863234	1.66064185265406	374	7316 89795 6234 6307 3638 2222 9709 91012 10282 1717 22883 153830 50814 23645 3309 79139 9570 2182 23471 9367 5862 5329 29914 9536 23197 1718 6309 7301 9791 1956 55973 11161 22930 9694 22863 7314 6319 488 7485 10130 387521 29095 7184 4925 23344 5352 51246 9761 7009 124491 203547 201895 54344 6386 10313 57515 5770 84141 757 25979 1595 10890 94101 54732 5870 92140 23480 79053 55831 6396 6845 10897 …	MDAMB231_USP8	USP8	MDAMB231
GO_LIPID_BIOSYNTHETIC_PROCESS	0.000154632653284042	0.0048319157530775	0.518848077743792	0.352721726744066	1.63932998898947	163	3157 6307 3638 2222 91012 8644 5469 3422 1717 50814 9885 3074 427 2182 2224 64746 9536 47 2539 1718 6309 3949 9791 8612 11161 231 6319 80230 39 8895 29095 54344 5571 57515 2879 51196 8904 25979 1595 94101 11145 2531 9453 51144 472 6342 6720 23175	MDAMB231_USP8	USP8	MDAMB231
GO_REGULATION_OF_PH	0.00808976358356194	0.0841989752707097	0.380730400722792	0.488090446178598	1.6307989440286	27	51382 535 528 25932 7879 9497 523 9296 84679 8992 2896 4097 9550 529 1906 1201 537	MDAMB231_USP8	USP8	MDAMB231
GO_ACTIVE_ION_TRANSMEMBRANE_TRANSPORTER_ACTIVITY	0.0101193573465468	0.0949491215491416	0.380730400722792	0.481921058762729	1.62923611976708	29	51382 535 528 490 488 523 308 9296 8992 9550 4508 529 509 537 539 533 516 10476 476	MDAMB231_USP8	USP8	MDAMB231
REACTOME_TRANS_GOLGI_NETWORK_VESICLE_BUDDING	0.0106576242879266	0.0978433108481883	0.380730400722792	0.438782469834985	1.62607479621744	41	4074 2495 2512 64746 51429 7037 351 11154 26258 10053 6845 1176 8301 9698 6643 27131 9146 130340 10618	MDAMB231_USP8	USP8	MDAMB231
GO_IMMUNE_EFFECTOR_PROCESS	5.19060937817713e-06	0.000315700277536988	0.610526878385931	0.30854300674655	1.62538777394326	378	3434 3437 51428 2919 54541 11221 23586 664 2495 8638 51382 3433 2512 1432 3074 64332 427 51191 8649 9636 10075 54476 11128 5329 80331 47 23197 9798 25798 960 330 535 1508 51719 847 7037 10622 351 11031 8780 84418 3098 7879 1778 3920 9522 8895 5052 51143 5272 2150 5452 9255 5701 9984 327 79915 9761 5747 7009 170506 5709 6386 8904 5366 5695 10890 2717 5870 54918 1476 5713 3428 7105 6845 8566	MDAMB231_USP8	USP8	MDAMB231
GO_MYELOID_LEUKOCYTE_ACTIVATION	5.04716394584575e-05	0.00199891167436635	0.557332238758646	0.327179307537468	1.62076518856642	240	3576 10397 10135 2919 1435 2495 51382 2512 1437 1432 3074 427 8649 10075 5329 80331 47 23197 9798 25798 960 535 1508 51719 3949 847 351 11031 84418 7879 1778 3920 9522 8895 51143 2150 5701 327 9761 5709 6386 8904 5695 10890 2717 5870 54918 1476 5713 6845 8566 23210 10577 22931 5660 3516 5718 472 1729 5708	MDAMB231_USP8	USP8	MDAMB231
GO_REGULATION_OF_CYTOSOLIC_CALCIUM_ION_CONCENTRATION	0.0109450702729043	0.099434351919626	0.380730400722792	0.426309526141726	1.61900929262901	46	84959 25998 1649 490 2150 7009 51196 30001 2280 1729 9034 23075 7852 5331 2782 9446 2149 10523 27202 773 4088 10134 817 805 1906 1201	MDAMB231_USP8	USP8	MDAMB231
GO_APICAL_PART_OF_CELL	0.00521040976584105	0.0628564898465321	0.407017918923954	0.386430919472992	1.61132705629283	73	6781 5641 705 960 3949 1956 528 351 490 25932 5108 1364 1829 1836 8650 9497 5747 92140 6845 2030 523	MDAMB231_USP8	USP8	MDAMB231
GO_VACUOLAR_MEMBRANE	0.000639163810889903	0.0145132795992734	0.477270815362862	0.348056580627443	1.60605075565297	145	4074 4864 51382 8649 5862 55353 729991 80331 25798 535 9516 3949 528 54834 22863 26503 1601 7879 3920 8895 10670 8774 59345 84141 8904 10053 54918 10641 6396 6845 523 9741 51257 5660 9296 6836 2896 389541 10970 81671 2782 2773 1915 57707 8763 967 4257 130340 55317 9550 8943	MDAMB231_USP8	USP8	MDAMB231
GO_CELLULAR_RESPONSE_TO_OXYGEN_LEVELS	0.00187790343842908	0.0338158650425797	0.45505986738723	0.359162039276107	1.60107452473164	112	7316 6781 10397 10135 664 5230 9520 10370 7314 29923 5701 3658 677 3091 7009 5709 7428 5366 5695 5713 2030 523 30001 11331 665 3516 5718 5704 5708 1788 7422 26355 9131 25994 5700	MDAMB231_USP8	USP8	MDAMB231
GO_CHEMICAL_HOMEOSTASIS	2.32137566558925e-05	0.00106846020499959	0.575610261071129	0.319502610464316	1.59831322692924	259	3434 6781 4501 3638 23657 9709 84959 25998 4864 664 2495 1649 6648 51382 2512 57181 148867 57003 3074 2730 535 3949 1956 7037 528 351 490 3098 231 25932 488 7879 1364 29095 7184 2150 3658 3170 9497 3091 7009 150684 51099 51196 94101 6646 10577 2030 523 30001 6341 2280 54499 308 119559 9296 8301 84679 4302 1729 9034 90639 23075 7422 9448 27102 7852 8992 5331 2896 4097 27131 310 1317 2810 2782 9446…	MDAMB231_USP8	USP8	MDAMB231
GO_RECEPTOR_REGULATOR_ACTIVITY	0.00443786027395378	0.0576921835613991	0.407017918923954	0.388238772835995	1.59648180292292	67	3576 9518 6781 9966 10135 2919 1435 1437 351 7873 8743	MDAMB231_USP8	USP8	MDAMB231
GO_POSITIVE_REGULATION_OF_DEFENSE_RESPONSE	0.000821777135231991	0.0178278530101921	0.477270815362862	0.345508009349447	1.59429078599665	145	7316 5469 1051 23586 5641 10318 64332 4792 330 7301 1508 3673 3949 1956 10622 2113 7335 351 5603 8780 7314 7184 2150 1514 5701 3093 5709 5695 5713 3428 7105 6845 3572 5718 9698 5054 5704 5708	MDAMB231_USP8	USP8	MDAMB231
GO_CELLULAR_RESPONSE_TO_OXYGEN_CONTAINING_COMPOUND	6.61136539181668e-05	0.00239556494941783	0.538434096309916	0.309212598318589	1.59182726680631	310	3576 9518 3157 6781 4501 3638 10135 2919 54541 8644 5469 1399 1051 54206 4141 664 6648 51382 114907 1437 5641 1432 5872 3309 8649 4792 2730 6464 196 535 9516 3673 3949 1956 528 2113 351 11031 5603 490 5829 231 22900 1728 5052 2058 10670 7184 10276 3658 677 3170 5747 3091 170506 5770 10890 92140 208 1495 1176 2030 523 6935 64754 11331 5660 308 51109 9296 472 6720 23175 5054 10494 1788	MDAMB231_USP8	USP8	MDAMB231
GO_COENZYME_BINDING	0.00261987601327398	0.0420910268925055	0.431707695803346	0.368386175994189	1.58705934014362	93	7296 1717 8974 5033 8942 64746 79646 3030 2539 1718 847 4942 6389 1738 3939 1622 25974 5352 3276 3155 9946 8566 6646 3421 6342 84320 7358 9131 38	MDAMB231_USP8	USP8	MDAMB231
REACTOME_INNATE_IMMUNE_SYSTEM	1.44955015518449e-05	0.000736890720680352	0.593325476396405	0.300679483583833	1.57435018883174	369	7316 51428 2919 23586 2495 51382 2512 5641 1432 4688 3074 427 51191 8649 4792 9636 10075 54476 11128 5329 80331 47 6464 23197 9798 25798 960 330 535 1508 51719 1848 847 10622 528 7335 351 11031 5603 84418 7314 7879 1778 3920 9522 8895 51143 7184 1514 1845 51231 5701 9533 3093 327 9761 5747 170506 5709 6386 8904 5695 10890 2717 5870 54918 1476 5713 3428 8566 10577 523 22931 5609 5660 4650 5718 929…	MDAMB231_USP8	USP8	MDAMB231
HALLMARK_GLYCOLYSIS	0.00331323857309818	0.0484330067809974	0.431707695803346	0.365285072318839	1.57161500879589	92	6781 54541 7162 50814 8974 3309 5033 5230 2745 960 2539 5917 1956 10370 1738 3939 205 5352 2673 10007 30001 5704 7167 7422 26355 25796 7852 5223 29925	MDAMB231_USP8	USP8	MDAMB231
GO_MYELOID_LEUKOCYTE_DIFFERENTIATION	0.00769586606187273	0.0812123218522594	0.407017918923954	0.400021037814789	1.5691956184456	55	8563 1435 5469 84959 1051 1437 1432 7037 351 2150 3658 677 25979 3428 2739 84293 3516 7422 27102	MDAMB231_USP8	USP8	MDAMB231
GO_POSITIVE_REGULATION_OF_RESPONSE_TO_EXTERNAL_STIMULUS	0.00705346262985737	0.0774415279892945	0.407017918923954	0.377910008372904	1.56775768445156	72	3576 1435 1051 5641 1432 10318 64332 4792 3673 3949 1956 2113 351 5603 2150 6845 10488 3572 9698 5054 23075 7422 9943 9647 2896	MDAMB231_USP8	USP8	MDAMB231
HALLMARK_ESTROGEN_RESPONSE_EARLY	0.00850594843176343	0.0859681316278524	0.380730400722792	0.398816437777786	1.56447023422488	55	2222 1717 7162 2317 9536 960 573 11031 22836 1836 55191 5366 2717 645 11145 3572 3983 81875	MDAMB231_USP8	USP8	MDAMB231
GO_REGULATION_OF_DNA_TEMPLATED_TRANSCRIPTION_IN_RESPONSE_TO_STRESS	0.0106150789382014	0.0977161050365244	0.380730400722792	0.375848989771404	1.56439444027798	70	7316 1051 1649 3309 10370 7314 84181 5701 3091 7009 5709 7428 5695 5713 3516 5718 5704 5708 7422 25994 5700	MDAMB231_USP8	USP8	MDAMB231
GO_ENDOPLASMIC_RETICULUM_UNFOLDED_PROTEIN_RESPONSE	0.00886598528562281	0.0880394923697705	0.380730400722792	0.39748465688051	1.559245947122	55	3576 9709 1649 23645 3309 79139 9570 6464 10130 7184 2673 5770 10897 10488 30001	MDAMB231_USP8	USP8	MDAMB231
GO_RESPONSE_TO_CYTOKINE	1.16413946830568e-05	0.000619540473288929	0.593325476396405	0.295903714302102	1.55386812560763	374	7316 3576 3434 4501 9966 3437 51428 2919 1435 8878 5469 1399 1051 23586 8638 6648 3433 1437 1316 1432 3309 3476 427 2182 4312 4792 9636 8942 6950 2317 2730 9536 6464 960 330 54469 6122 7037 2113 7335 3720 5603 6498 84159 22900 10437 7314 2058 7184 2150 5701 3093 677 3170 149951 3091 5709 5770 8904 3987 5898 5695 5713 5372 3428 3727 2937 7341 6935 149041 3572 5229 5609	MDAMB231_USP8	USP8	MDAMB231
GO_RESPONSE_TO_NITROGEN_COMPOUND	0.000134840396853481	0.00436956160994183	0.518848077743792	0.306388172108241	1.55349073174434	283	9518 3434 3157 6781 10135 1399 1051 54206 4864 23586 4141 51382 5641 1432 5872 3309 8649 4792 8942 3030 2730 6464 196 535 3673 8892 3949 847 1956 528 351 11031 5603 8780 9804 5829 231 139341 8743 3939 1728 2058 10670 7184 10626 3658 677 5747 7009 170506 5770 5366 10890 208 1495 3727 1176 523 2937 2947 6935 6429 308 9296 6720 23175 1729 1788 7384 10768 8682 6599 1026 9131 8992 4641 389541 975 9093…	MDAMB231_USP8	USP8	MDAMB231
GO_RESPONSE_TO_TRANSFORMING_GROWTH_FACTOR_BETA	0.00530869921431266	0.063221781552269	0.407017918923954	0.370201112955664	1.5505155040474	78	7316 9518 1399 2651 3309 50848 4090 6498 10370 5829 1601 7314 677 5747 6386 3987 2339 6935	MDAMB231_USP8	USP8	MDAMB231
GO_NEURON_DEATH	0.00375475225270925	0.0525130986192475	0.431707695803346	0.349740249353189	1.54853599883884	109	4501 10135 23657 54541 1435 1051 664 1649 6648 5641 3309 2730 80331 2539 1718 7301 351 7314 1728 3091 8934 56616 208 472 8301 51604 4170 26355 9131 5700 2896 5300 5465 57707 387 2149	MDAMB231_USP8	USP8	MDAMB231
GO_PROTON_TRANSMEMBRANE_TRANSPORTER_ACTIVITY	0.0110349665355732	0.099434351919626	0.380730400722792	0.399320012204258	1.54845823257311	52	84419 51382 535 528 26503 4512 488 523 9296 84679 1349 8992 4514 1337 9550 4508 1351 529 509 1340 537 9167 1327 4513 4509 4697 5250 539 533 1345 521 516	MDAMB231_USP8	USP8	MDAMB231
GO_RESPONSE_TO_EXTRACELLULAR_STIMULUS	0.00160587792753911	0.0298886350885148	0.45505986738723	0.335937533124943	1.54490921048981	153	9518 3157 6781 10135 8644 5469 4141 1649 3309 2182 8942 2730 2539 3673 3949 847 1956 490 22863 27327 54407 3920 3939 1728 2909 10670 7184 3658 4925 3170 3155 7009 84918 5366 10641 3428 7378	MDAMB231_USP8	USP8	MDAMB231
HALLMARK_HEME_METABOLISM	0.00728006219916414	0.0777300684964046	0.407017918923954	0.363900426573953	1.54361503721211	82	23657 8974 10553 2730 535 1508 847 7037 8780 79269 26130 3920 7390 6386 23365 645 51257 665 8301 22936 27102 25796 118 7716 4259 11163 5606 9541 51312 51094	MDAMB231_USP8	USP8	MDAMB231
GO_MYELOID_LEUKOCYTE_MEDIATED_IMMUNITY	0.000252963453615391	0.0070048253903579	0.49849310876659	0.311978796022146	1.53645891456937	224	2919 23586 2495 51382 2512 1432 3074 427 8649 10075 5329 80331 47 23197 9798 25798 960 535 1508 51719 847 11031 84418 7879 1778 3920 9522 8895 51143 5272 2150 5701 327 9761 170506 5709 6386 8904 5695 10890 2717 5870 54918 1476 5713 6845 8566 10577 22931 5660 5718 1729 5708 6836 1315 1460 2896 10970 4048 5223 9948 58485 8836 7077 1915 967 387 2171 55904 4257	MDAMB231_USP8	USP8	MDAMB231
GO_AMIDE_BINDING	0.00965800658855286	0.0926624519453832	0.380730400722792	0.354996567531306	1.52501091929558	89	6729 22883 4792 64746 9520 79646 3030 55353 9536 1718 3673 3949 9804 1738 1622 25974 3155 6646 2937 2947 5229 11331 5660 308 3839 6342 8301	MDAMB231_USP8	USP8	MDAMB231
GO_DEFENSE_RESPONSE	5.26237774377404e-05	0.00206019064313728	0.557332238758646	0.287255541080461	1.51668284522021	387	7316 3576 3434 10135 3437 51428 2919 54541 1435 11221 5469 1051 23586 664 8638 3433 5641 26471 1432 10318 4688 64332 51191 4792 9636 3964 8942 2317 50848 54476 11128 9536 6464 960 330 7301 1508 3673 3949 1956 10622 2113 7335 351 5603 8780 10437 7314 9097 7110 5052 2058 5272 7184 2150 1514 9255 5701 3093 3091 170506 84961 5709 5770 2879 5366 5695 5713 3428 7105 6845 51734 7341 3572 665 3516 5718 5…	MDAMB231_USP8	USP8	MDAMB231
REACTOME_CYTOKINE_SIGNALING_IN_IMMUNE_SYSTEM	0.000611770734834363	0.0140789940732827	0.477270815362862	0.296359125733651	1.4970847502448	269	7316 3576 3434 9966 3437 2919 1435 8878 11221 1399 23586 8638 6648 3433 1437 1432 4312 51191 8649 4792 9636 6950 2317 6464 960 330 1848 1956 7335 351 10437 7314 7184 1845 51231 5701 5747 3091 5709 9462 5770 5898 5695 5713 208 6396 6845 7341 6935 5529 3572 5609 5718 3839 552900 5704 5708 5515 7422 8682 4170 8672 1026 5700	MDAMB231_USP8	USP8	MDAMB231
GO_REGULATION_OF_RESPONSE_TO_EXTERNAL_STIMULUS	0.00150094224667027	0.0284011627342162	0.45505986738723	0.316209577301582	1.49324520279269	178	3576 3434 1435 11221 5469 84959 1051 23586 5641 1432 10318 64332 51191 4792 54476 5329 330 7301 3673 3949 1956 2113 351 5603 8780 22900 9097 2150 1845 4925 3170 2879 6295 55558 7105 6845 2339 10488 3572 308 9860 472 9698 5054 23075 7422 9943 5792 9647 1026 7852	MDAMB231_USP8	USP8	MDAMB231
GO_COFACTOR_METABOLIC_PROCESS	0.0012789450790075	0.0248919253662832	0.45505986738723	0.314105278057296	1.49237975604522	175	3157 10135 23657 8644 2182 8942 79646 29914 2730 9536 47 2539 847 1956 231 1738 6319 92259 441024 3939 1622 80219 5052 7390 93974 25974 55748 84274 3658 55191 3155 6576 2879 9946 645 8566 5805 8034 79066 2937 2947 2739 51144 80308 10768 84320 81034 27102 23474	MDAMB231_USP8	USP8	MDAMB231
GO_CELL_ACTIVATION	0.000153931633236064	0.0048319157530775	0.518848077743792	0.280886868311849	1.48605439640433	392	3576 10397 10135 23657 2919 1435 11221 84959 1051 2495 51382 2512 57181 1437 1316 10808 1432 3074 64332 3476 427 8649 64343 10075 5329 2730 80331 47 23197 9798 196 25798 960 535 7301 1508 51719 3949 847 1956 7037 351 11031 84418 5813 7879 1778 3920 9522 8895 5052 51143 2150 1845 5452 5701 677 9984 327 79915 9761 5709 6386 8904 5695 10890 8934 2717 5870 54918 1476 5713 6845 8566 23210 10577 6935 2…	MDAMB231_USP8	USP8	MDAMB231
GO_CELLULAR_HOMEOSTASIS	0.000549359567116865	0.0129042667972417	0.477270815362862	0.299474014983132	1.48504473381756	246	6781 4501 9709 7296 84959 25998 664 2495 1649 51382 2512 57181 148867 4688 3074 2745 2730 535 7301 7037 528 351 490 57551 3098 25932 1738 488 7879 10130 3920 5052 29095 7184 2150 3658 3093 6117 3170 9497 3091 7009 51196 94101 2030 523 30001 6341 9352 2280 79770 54499 308 9296 8301 84679 1729 9034 90639 23075 4170 9448 7852 8992 5331 2896 4097 118 310 57804 1317 2782 9446 7295 7013 2149 6597 10523…	MDAMB231_USP8	USP8	MDAMB231
GO_LATE_ENDOSOME	0.0084961942404755	0.0859681316278524	0.380730400722792	0.345059714374478	1.48459673591152	92	4074 8878 4864 1649 5641 79139 9570 8649 9367 55353 9516 3949 1956 7879 3920 153020	MDAMB231_USP8	USP8	MDAMB231
GO_CELLULAR_LIPID_METABOLIC_PROCESS	0.00192998669574675	0.0342371598214241	0.45505986738723	0.307671408694587	1.48384436121587	196	6307 3638 2222 91012 8644 1432 3074 427 2182 3030 9536 5828 3949 847 1956 8612 11161 3073 231 22863 1738 39 1622 29095 114884 23344 5747 54344 57515 51099 2879 51196 25979 94101 2717 208 79053 11145 6646 10577 2531 5660 9453 51109 6342 6720 23175 51390 5515 51604 6400 38 4048 975 1798 171546 5465 54965	MDAMB231_USP8	USP8	MDAMB231
GO_RESPONSE_TO_BIOTIC_STIMULUS	0.000679246569959093	0.0151210053417037	0.477270815362862	0.296966470919361	1.47801144853806	249	3576 3434 8091 84419 3437 51428 2919 54541 11221 1051 23586 664 1649 8638 3433 1437 1432 57003 3309 51191 4792 9636 3964 54476 11128 9536 6464 151887 330 9516 10625 4953 10622 8780 26503 22900 488 7110 5272 2150	MDAMB231_USP8	USP8	MDAMB231
GO_CELLULAR_RESPONSE_TO_NITROGEN_COMPOUND	0.00283693448701735	0.0437221667999145	0.431707695803346	0.308818318495127	1.46572119687078	181	9518 3434 6781 10135 1399 1051 54206 23586 4141 51382 5641 5872 3309 8649 2730 6464 196 535 1956 528 351 11031 5603 8780 5829 231 2058 10670 7184 677 5747 5770 10890 208 1495 1176 523 6935 308 9296 6720 23175 1729 1788 10768 6599 9131 8992 4641 389541	MDAMB231_USP8	USP8	MDAMB231
GO_ENDOPLASMIC_RETICULUM	1.33114829473998e-05	0.000686953195740058	0.593325476396405	0.266878149286866	1.46353094769753	598	7316 6234 6307 3638 2222 51428 23657 9709 1435 91012 8878 10282 1717 4864 8615 664 22883 123 153830 79845 7162 3433 50814 8974 23645 57003 3309 79139 9570 2182 5033 23471 3678 9367 5862 5329 29914 9536 23197 1718 6309 7301 847 9791 1956 55973 11161 351 22930 9694 22863 7873 55741 7314 6319 488 7485 394 10130 7110 1622 387521 51280 29095 7184 334 9255 4925 23344 5352 10342 51246 9761 7009 124491 2…	MDAMB231_USP8	USP8	MDAMB231
REACTOME_NEUTROPHIL_DEGRANULATION	0.00123842457684624	0.0242418052226339	0.45505986738723	0.302288270937003	1.46272654622435	207	2919 2495 51382 2512 1432 3074 427 8649 10075 5329 80331 47 23197 9798 25798 960 535 1508 51719 847 11031 84418 7879 1778 3920 9522 8895 51143 5701 327 9761 5709 6386 8904 5695 10890 2717 5870 54918 1476 5713 8566 10577 22931 5660 5718 1729 5708 6836 1315 1460 2896 10970 4048 5223 58485 8836 7077 1915 967 387	MDAMB231_USP8	USP8	MDAMB231
GO_VESICLE_MEMBRANE	0.00251792312671933	0.0409409081554915	0.431707695803346	0.295223865721709	1.45749173265371	228	7316 4074 307 8615 57584 51382 5872 9718 9570 8649 9367 5329 51429 80331 25798 960 535 3949 1956 7037 11031 84418 25932 26503 1601 7314 488 7879 3920 80223 9522 8895 51143 334 9761 203547 8904 10053 5898 10890 5870 54918 6396 6845 1176 22931 5660 6856 8301 6720 1314 1729 6836 30011 1315 8992 4641 10970 27131 123720 310 301 4179 22872 967 10016 387 10972 3998 2171 4257	MDAMB231_USP8	USP8	MDAMB231
GO_SECRETORY_GRANULE	0.00100541429100223	0.0206291631033349	0.45505986738723	0.285966889527626	1.44994798399065	283	2919 2495 51382 2512 1432 5872 4688 3074 427 8649 10075 6950 729967 5329 80331 47 23197 9798 25798 960 535 1508 51719 847 351 11031 6498 3073 84418 1738 29923 55591 7879 1778 3920 9522 8895 51143 334 5701 327 5552 9761 5709 6386 8904 1198 5695 10890 2717 5870 54918 1476 5713 1495 6845 8566 10577 22931 87 5660 5718 6856 9043 1729 5054 5708 7422 6836 311 1315 1460 2896 10970 4048 5223 310 58485 417…	MDAMB231_USP8	USP8	MDAMB231
GO_ENDOPLASMIC_RETICULUM_PART	0.000126435972923606	0.00414077811324811	0.518848077743792	0.269757176903695	1.44499781973108	452	7316 6234 6307 3638 2222 9709 1435 91012 10282 1717 22883 153830 50814 8974 23645 3309 79139 9570 2182 5033 23471 9367 5862 5329 29914 9536 23197 1718 6309 7301 9791 1956 55973 11161 351 22930 9694 22863 7873 55741 7314 6319 488 7485 10130 1622 387521 51280 29095 7184 334 23344 5352 10342 51246 9761 7009 124491 203547 201895 54344 6386 10313 57515 5770 84141 757 25979 1595 10890 94101 54732 5870 …	MDAMB231_USP8	USP8	MDAMB231
GO_REGULATION_OF_DEFENSE_RESPONSE	0.00348588102863963	0.0503089439980787	0.431707695803346	0.300317958195225	1.44342768277791	202	7316 3434 11221 5469 1051 23586 5641 1432 10318 64332 51191 4792 54476 330 7301 1508 3673 3949 1956 10622 2113 7335 351 5603 8780 7314 5272 7184 2150 1514 5701 3093 5709 5770 2879 5695 5713 3428 7105 6845 7341 3572 5718 472 9698 5054 5704 5708	MDAMB231_USP8	USP8	MDAMB231
GO_CYTOKINE_MEDIATED_SIGNALING_PATHWAY	0.00188638119732535	0.0338158650425797	0.45505986738723	0.293914182355741	1.44068547608735	222	7316 3576 3434 9966 3437 2919 1435 8878 5469 1399 8638 6648 3433 1437 1316 4312 4792 9636 6950 6464 960 330 7335 22900 10437 7314 7184 2150 5701 3093 149951 3091 5709 5770 8904 3987 5898 5695 5713 7341 6935 3572 5718 552900 9034 5704 5708 7422 4170 9943 1026 7852 5700 8887 1460	MDAMB231_USP8	USP8	MDAMB231
GO_INNATE_IMMUNE_RESPONSE	0.00234837267189986	0.0397938175148802	0.431707695803346	0.2891557024697	1.43591633085952	243	7316 3434 3437 1435 11221 5469 23586 8638 3433 5641 10318 4688 51191 4792 9636 8942 2317 11128 960 330 7301 1508 10622 7335 351 8780 10437 7314 9097 5052 2058 5272 7184 2150 1514 5701 3093 170506 5709 5770 5695 5713 3428 7105 6845 51734 7341	MDAMB231_USP8	USP8	MDAMB231
REACTOME_TRANSPORT_OF_SMALL_MOLECULES	0.00463311682811044	0.0591428015030382	0.407017918923954	0.302416130558716	1.43382300799127	180	7316 23657 4864 2495 51382 2512 57181 148867 79139 7439 81539 535 3949 7037 528 490 26503 54407 7314 488 1836 5701 3658 9497 59345 5709 5695 5713 6646 10577 2030 523 11331 291 5718 9296 84679 5704 5708 5700 8992 6400 27248 23 118 1317 2782 6574 57552 5245 9550 10730 3988 9512 8894 5682 7416 5690 5705 5702 5687 529 6500 9123 51248 817 5689 57185	MDAMB231_USP8	USP8	MDAMB231
GO_RESPONSE_TO_GROWTH_FACTOR	0.00272579701524778	0.0431816959717858	0.431707695803346	0.29270390703523	1.43325365506444	218	7316 3576 9518 54541 5469 1399 54206 4141 2651 5641 1432 3309 50848 3678 4090 2730 6464 960 51256 1848 847 1956 147372 351 6498 10370 5829 1601 7314 8895 9592 8036 1845 53918 3658 677 5747 3091 6386 5770 3987	MDAMB231_USP8	USP8	MDAMB231
GO_RESPONSE_TO_OXYGEN_CONTAINING_COMPOUND	0.000300903038779919	0.0080698877959402	0.49849310876659	0.267303294808323	1.42810156701452	440	3576 9518 3157 6781 4501 3638 10135 2919 54541 11221 8644 5469 1399 1051 54206 4141 664 6648 51382 114907 1437 5641 1432 5872 3309 8649 4792 7337 3030 2730 9536 6464 196 2539 535 9516 3673 8892 3949 847 1956 528 2113 54834 351 11031 5603 490 9804 5829 231 22900 8743 6319 488 1364 3939 1728 5052 2058 10670 7184 1829 10626 10276 3658 677 3170 3155 5747 3091 7009 170506 5770 2879 84918 10890 92140 2…	MDAMB231_USP8	USP8	MDAMB231
GO_CELL_ACTIVATION_INVOLVED_IN_IMMUNE_RESPONSE	0.0016603303828718	0.0305680285624939	0.45505986738723	0.287006159916585	1.42584158393922	248	2919 2495 51382 2512 1432 3074 64332 427 8649 10075 5329 80331 47 23197 9798 25798 960 535 1508 51719 847 7037 351 11031 84418 7879 1778 3920 9522 8895 51143 2150 5701 9984 327 79915 9761 5709 6386 8904 5695 10890 2717 5870 54918 1476 5713 6845 8566 10577 22931 149041 5660 5718 1729 5708 23075 6836 1315 1460 2896 10970 4048 5223 301 58485 4179 8836 7077 1915 967 387	MDAMB231_USP8	USP8	MDAMB231
GO_IMMUNE_RESPONSE_REGULATING_SIGNALING_PATHWAY	0.00727307295474205	0.0777300684964046	0.407017918923954	0.305900158093505	1.42479438378685	157	7316 1399 23586 57181 5641 10318 1998 64332 4792 6464 330 7301 1508 8892 7335 8780 7314 7184 2150 1514 1845 5701 5747 5709 5695 8934 5713 7105 9404 149041 5609 5718 9698 5704 5708 3385 11118 5700 4641	MDAMB231_USP8	USP8	MDAMB231
GO_CELLULAR_RESPONSE_TO_LIPID	0.00632807003076417	0.0718446884159426	0.407017918923954	0.300316680275939	1.41433406526774	171	3576 3157 6781 3638 2919 54541 8644 5469 1051 54206 4864 114907 1437 1432 4792 7337 196 9516 3673 3949 1956 490 1601 22900	MDAMB231_USP8	USP8	MDAMB231
GO_METAL_ION_TRANSPORT	0.0082762404914708	0.0851627646947116	0.380730400722792	0.303290307935227	1.41263845725443	157	6781 84959 25998 2495 1649 51382 2512 57181 148867 7439 2745 81539 2539 535 51719 7037 528 490 54407 488 3658 9497 7009 150684 51196 523 7341 30001 6341 2280 11331 54499 308 9296 8301 84679 4302 1729 10768 9943 8992 51669 5331 7402 1317 10916 6574 9446 967 387 2149 51312 5245	MDAMB231_USP8	USP8	MDAMB231
GO_REGULATION_OF_IMMUNE_SYSTEM_PROCESS	0.000513942015131466	0.0121561562745679	0.477270815362862	0.266779527389602	1.40883666405893	386	7316 3576 3434 23657 1435 11221 5469 84959 1399 1051 23586 57181 1437 5641 10808 1432 10318 1998 64332 51191 4792 9636 54476 6464 196 330 7301 1508 3673 8892 3949 7037 10622 2113 7335 351 8780 3098 27327 7314 5272 7184 2150 1514 1845 5701 3093 677 9984 79915 3276 5747 3091 7009 170506 5709 5770 5695 8934 192669 5713 3428 7105 6845 9404 10488 7341 6935 149041 3572 5609 2280 96459 84293 5718 472 10…	MDAMB231_USP8	USP8	MDAMB231
GO_RESPONSE_TO_OXYGEN_LEVELS	0.00721103994384733	0.0774788708162272	0.407017918923954	0.299111457735095	1.40865809917029	171	7316 6781 10397 10135 54541 664 5230 9520 3673 847 2113 10370 139341 7314 29923 3939 7184 5701 3658 5352 677 3091 7009 5709 7428 5366 5695 5713 2030 523 30001 11331 665 3516 5718 472 5704 5708 1788 7422 26355 1026 9131 25994 7852 5700	MDAMB231_USP8	USP8	MDAMB231
GO_CELLULAR_RESPONSE_TO_ORGANIC_CYCLIC_COMPOUND	0.00770157955322367	0.0812123218522594	0.407017918923954	0.29805029839287	1.40366059518548	171	3434 3157 6781 3638 54541 8644 5469 1051 54206 4864 23586 114907 3309 7337 4090 2730 196 3673 1956 351 490 8780 1601 7110 7184	MDAMB231_USP8	USP8	MDAMB231
REACTOME_SIGNALING_BY_INTERLEUKINS	0.00317678842086246	0.0474567603572699	0.431707695803346	0.292727600906927	1.40107061778691	190	7316 3576 2919 1435 8878 11221 1399 6648 1437 1432 4312 8649 4792 6950 6464 1848 1956 7335 351 7314 7184 1845 51231 5701 5747 3091 5709 9462 5898 5695 5713 208 6845 6935 5529 3572 5609 5718 552900 5704 5708 5515 7422 8682 4170 1026 5700	MDAMB231_USP8	USP8	MDAMB231
GO_TRANSMEMBRANE_TRANSPORT	0.0014994148353172	0.0284011627342162	0.45505986738723	0.269121300116295	1.40080880670481	351	7316 84419 23657 84959 25998 6729 1649 51382 57181 148867 1432 3309 79139 23471 7439 2745 81539 2539 535 5828 51719 528 351 490 9804 25932 26503 54407 7314 4512 488 1364 1836 153328 5701 9497 6576 150684 5709 51196 80273 5695 5713 23480 208 8034 2030 523 92609 7341 30001 2280 11331 54499 308 119559 291 5718 9296 8301 84679 11231 1729 79939 5704 5708 10768 8682 4170 9943 1349 81034 5700 8992 6400 …	MDAMB231_USP8	USP8	MDAMB231
GO_CYTOKINE_PRODUCTION	0.00715122329687659	0.0774415279892945	0.407017918923954	0.29509627284699	1.39911791344852	180	89795 51428 307 1051 54206 23586 1649 1437 1432 51191 64343 9636 50848 54476 11128 55353 330 9516 10622 147372 351 5603 8780 3098 22900 29923 7110 2150 10626 9533 5552 3091 170506	MDAMB231_USP8	USP8	MDAMB231
GO_ION_TRANSPORT	0.00192575878868224	0.0342371598214241	0.45505986738723	0.270659128556334	1.38551340740711	316	6781 84419 23657 84959 25998 1051 2495 123 1649 51382 2512 57181 1437 148867 2182 7439 2745 81539 2539 535 51719 3949 7037 528 351 22930 490 25932 26503 54407 4512 488 1364 2058 114884 1836 153328 3658 9497 7009 6576 150684 51196 208 51499 6845 10577 523 7341 30001 6341 2280 11331 5660 54499 308 119559 291 9296 6342 8301 84679 4302 1729 10768 9943 1349 81034 8992 51669 4514 51006 5331 10550 9948 …	MDAMB231_USP8	USP8	MDAMB231
GO_SECRETORY_VESICLE	0.00431799902196929	0.0565657871877976	0.407017918923954	0.268591546924533	1.38180185358806	311	2919 2495 51382 2512 1432 5872 4688 3074 427 8649 10075 6950 729967 5329 80331 47 23197 9798 25798 960 535 1508 51719 847 351 11031 6498 3073 84418 26503 1738 29923 55591 7879 1778 3920 9522 8895 51143 334 5701 327 5552 9761 5709 6386 8904 1198 5695 10890 54732 2717 5870 54918 1476 5713 1495 6845 8566 10577 22931 87 5660 5718 6856 9043 8301 1729 5054 5708 7422 6836 311 1315 1460 2896 10970 4048 5…	MDAMB231_USP8	USP8	MDAMB231
GO_CYTOPLASMIC_VESICLE_PART	0.000576206921612353	0.013442197089121	0.477270815362862	0.25657717816307	1.38076182694461	490	7316 10397 2919 4074 4864 8615 57584 2495 51382 2512 5641 10808 1432 5872 9375 9718 3074 9570 427 8649 10075 9367 5329 55353 51429 80331 47 23197 9798 25798 960 535 1508 9516 51719 3949 847 1956 7037 351 11031 84418 25932 26503 1738 1601 7314 8027 7879 1778 3920 80230 80223 9522 8895 10670 51143 7184 1514 11154 334 5701 327 5552 9761 150684 203547 5709 6386 8904 10053 5898 5695 10890 2717 5870 54…	MDAMB231_USP8	USP8	MDAMB231
GO_LEUKOCYTE_MEDIATED_IMMUNITY	0.00278065743539139	0.0434445836006562	0.431707695803346	0.27253724635369	1.37269987794619	267	2919 23586 2495 51382 2512 1432 3074 427 8649 10075 5329 80331 47 23197 9798 25798 960 535 1508 51719 847 7037 11031 84418 7879 1778 3920 9522 8895 5052 51143 5272 2150 5452 5701 9984 327 79915 9761 170506 5709 6386 8904 5695 10890 2717 5870 54918 1476 5713 6845 8566 10577 22931 5660 5718 1729 5708 23075 6836 11118 1315 1460 2896 10970 4048 5223 9948 975 58485 4179 8836 7077 1915 967 387	MDAMB231_USP8	USP8	MDAMB231
GO_ENDOSOME	0.0036564124679555	0.0518905869410685	0.431707695803346	0.272579245462263	1.37117798144078	263	7316 10397 4074 8878 4864 22883 1649 5641 5872 9375 79139 9570 8649 9367 55353 23325 535 1508 9516 3949 1956 7037 351 11031 26130 7314 8027 7879 3920 80230 80223 9522 10670 153020 2150 1514 11154 8650 150684 5770 10890 8934 54918 208 6845 9741 132299 51257 7260 5660 51534 8301 56850 84679 55275 4077 6643 7852 8992 26058 55041 2896 389541 27131 301 1317 23527 9146 60592 55111 8763 967 10016 387 51…	MDAMB231_USP8	USP8	MDAMB231
GO_RESPONSE_TO_ORGANIC_CYCLIC_COMPOUND	0.00379139282912104	0.0527080978611685	0.431707695803346	0.269700025559205	1.3639830524834	271	3434 3157 6781 3638 10135 23657 54541 8644 5469 1051 54206 4864 23586 123 114907 3309 4792 8942 7337 4090 2730 9536 196 2539 3673 1848 847 1956 2113 351 490 8780 9804 1601 1364 3939 1728 7110	MDAMB231_USP8	USP8	MDAMB231
GO_HOMEOSTATIC_PROCESS	0.00151589776771458	0.0285256784355573	0.45505986738723	0.251669163350898	1.35722032693104	491	3434 6781 4501 3638 23657 9709 1435 5469 7296 84959 25998 1051 4864 664 2495 1649 6648 51382 2651 2512 57181 148867 1432 57003 4688 3074 9636 6950 4090 2745 2730 2539 535 7301 3949 1956 7037 528 2113 351 6498 490 57551 3098 231 25932 1738 7314 6319 488 7879 10130 1778 3920 1364 5052 29095 7184 2150 93974 3658 3093 6117 677 3170 9497 3276 3091 7009 150684 170506 55869 51099 51196 5366 94101 10574 …	MDAMB231_USP8	USP8	MDAMB231
GO_CATION_TRANSPORT	0.00772680545216946	0.0812268499076827	0.407017918923954	0.274641609187649	1.34621668922053	222	6781 84419 84959 25998 2495 1649 51382 2512 57181 1437 148867 7439 2745 81539 2539 535 51719 7037 528 351 490 26503 54407 4512 488 153328 3658 9497 7009 150684 51196 6845 523 7341 30001 6341 2280 11331 54499 308 9296 8301 84679 4302 1729 10768 9943 1349 8992 51669 4514 5331 4519 7402 1317 10916 6574 9446 967 387 2149 1337 374291 51312 5245 7114 10523	MDAMB231_USP8	USP8	MDAMB231
GO_POSITIVE_REGULATION_OF_IMMUNE_SYSTEM_PROCESS	0.0051206120664375	0.0625118447967244	0.407017918923954	0.262752543603268	1.33344320182987	277	7316 3576 1435 11221 5469 1399 23586 57181 5641 10808 1432 10318 1998 64332 4792 9636 330 7301 1508 3673 8892 7037 10622 2113 7335 351 8780 3098 7314 7184 2150 1514 1845 5701 3093 677 79915 3276 5747 3091 170506 5709 5695 8934 5713 3428 7105 6845 9404 10488 149041 3572 5718 9698 5054 5704 5708 23075 7422 9943 3385	MDAMB231_USP8	USP8	MDAMB231
GO_OXIDATION_REDUCTION_PROCESS	0.00328092804537964	0.0481674177696684	0.431707695803346	0.2527184811141	1.31851492641009	360	6307 84419 8644 7296 1717 664 2495 6648 2512 50814 8974 10553 1432 192286 4688 5033 3030 2745 9536 2539 1718 5828 6309 847 55293 57179 6389 231 1738 10437 6319 92259 4512 441024 10130 4700 3939 39 1728 80219 5052 54949 25974 3658 5352 5504 3091 2673 2879 25979 9946 10975 1595 115817 645 208 54902 5927 51734 23210 2531 100532726 30001 84864 9352 3572 4698 84293 3421 51109 51144 4701 6342 51635 738…	MDAMB231_USP8	USP8	MDAMB231
GO_REGULATION_OF_RESPONSE_TO_STRESS	0.00465493125383574	0.0591593128752408	0.407017918923954	0.244329014495038	1.30854886979043	459	7316 3434 3638 10135 8091 23657 8563 9709 11221 5469 84959 1051 54206 23586 51149 1649 6648 27000 5641 23645 10808 1432 10318 3309 64332 3476 51191 4792 54476 5329 960 330 7301 1508 3673 573 3949 1956 10622 2113 7335 351 5603 6498 8780 57551 7873 55741 7314 9097 5052 64210 5272 7184 2150 1514 1845 5701 3093 6117 9984 3170 79915 3276 3091 7009 5709 6386 5770 2879 5366 5695 5713 3428 7105 6396 5149…	MDAMB231_USP8	USP8	MDAMB231
GO_OXIDOREDUCTASE_ACTIVITY	0.00718290223962553	0.0774415279892945	0.407017918923954	0.256376860570234	1.30017672044777	274	6307 84419 8644 7296 1717 2495 6648 50814 8974 10553 4688 5033 5230 3030 2745 2539 1718 6309 847 55293 57179 6389 231 1738 10437 6319 92259 4512 441024 10130 4700 3939 1728 5052 25974 5352 2879 25979 9946 10975 1595 115817 645 5927 51734 23210 2531 100532726 30001 84864 9352 4698 3421 51109 51144 4701 51635 7384 54205 1349 7358 23474 9131	MDAMB231_USP8	USP8	MDAMB231
GO_NEGATIVE_REGULATION_OF_CELL_DEATH	0.00579631011744527	0.0676103844521185	0.407017918923954	0.249922395326364	1.2982449872871	348	7316 4501 8091 3437 23657 9709 1435 8878 5469 307 1051 4864 664 2495 6648 57181 1437 5641 10553 192286 3309 3476 4792 54806 3678 5329 2730 80331 6464 960 330 1718 7301 54469 10625 573 847 1956 10370 231 1601 8743 7314 6832 1728 7320 7110 5272 7184 79915 5747 3091 7009 378 5770 2879 7428 92140 208 1495 51499 10488 2739 3572 11331 5660 96459 308 665 291	MDAMB231_USP8	USP8	MDAMB231
GO_NEGATIVE_REGULATION_OF_RESPONSE_TO_STIMULUS	0.00810841570428443	0.0841989752707097	0.380730400722792	0.238675073569791	1.27826815170673	459	7316 3576 9518 3638 10135 8091 23657 8563 9709 54541 11221 84959 54206 1649 6648 1437 5641 23645 1432 10318 3309 3476 27246 4792 5329 2730 960 55841 7301 9516 51256 1848 10625 3949 1956 2113 6498 8780 1601 22900 8743 7314 9097 8027 7879 7320 2909 5272 5204 54949 2150 1845 51231 5701 4925 9984 3170 79915 3091 7009 5709 5770 8904 7428 55558 5695 10641 5713 3428 7105 1495 51499 9404 10488 57674 5749…	MDAMB231_USP8	USP8	MDAMB231
GO_GOLGI_APPARATUS	0.00759266699050904	0.0805626908712579	0.407017918923954	0.235862371431327	1.26201291763965	449	9518 4074 11221 10282 4864 8615 22883 57584 79845 2651 148867 23645 5872 9718 9570 64746 6950 3678 9367 5862 29914 51429 960 1718 535 55568 9516 3949 847 1956 351 22930 11031 127933 27327 6311 7879 11237 7110 9522 1622 133619 22836 51280 5272 114884 2150 11154 9255 4925 390 10342 5552 378 26225 10313 6482 51196 757 10053 10890 8934 54732 2717 5870 7813 23243 1495 6396 6845 10178 10897 7812 1176 1…	MDAMB231_USP8	USP8	MDAMB231
GO_APOPTOTIC_PROCESS	0.00541681221477281	0.0641908105086485	0.407017918923954	0.228492239651906	1.26043943881112	644	7316 9518 10397 4501 9966 8091 3437 51428 23657 9709 54541 8878 8644 5469 694 307 1399 1051 664 1649 6648 3433 57181 1437 5641 26471 23645 10553 1432 192286 3309 3476 4792 54806 6950 3678 54476 5329 2730 80331 6464 196 960 2539 330 1718 7301 1508 54469 1848 10625 573 847 1956 55973 351 6498 10370 57551 231 1601 22900 8743 7314 6832 3939 1728 7320 7110 10670 5272 7184 1514 93974 10276 9255 3093 67…	MDAMB231_USP8	USP8	MDAMB231
GO_REGULATION_OF_CELL_DEATH	0.0100240083516387	0.0948382567935593	0.380730400722792	0.22896860318705	1.24929415555213	542	7316 9518 10397 4501 9966 8091 3437 23657 9709 54541 1435 8878 8644 5469 694 307 1051 4864 664 2495 1649 6648 3433 57181 1437 5641 26471 10553 192286 3309 3476 4792 54806 6950 3678 5329 2730 80331 6464 960 2539 330 1718 7301 1508 54469 1848 10625 573 847 1956 6498 10370 231 1601 22900 8743 7314 6832 3939 1728 7320 7110 5272 7184 93974 10276 677 79915 5747 3091 7009 378 23365 5770 2879 7428 5366 8…	MDAMB231_USP8	USP8	MDAMB231
GO_REGULATION_OF_ORGANELLE_ORGANIZATION	0.00982847776386785	0.0934931375200634	0.380730400722792	-0.260088312150569	-1.29305916907136	495	7157 899 29109 29117 348235 4288 1894 10155 1639 991 598 5347 50810 1786 4836 4487 29028 3159 7533 7153 51203 900 2876 8971 5962 9787 9874 1062 3008 10432 220134 7514 6382 3643 5154 118424 10602 4085 11065 27072 652 55604 1063 6421 2288 23137 26586 207 4751 10142 80349 54623 10459 595 858 8473 10093 7531 8243 6047 10055 2237 396 9531 81873 11140 4000 10193 7027 6418 7175 54461 6711 22933 7251 145…	MDAMB231_USP8	USP8	MDAMB231
GO_ADENYL_NUCLEOTIDE_BINDING	0.00833681908959749	0.0852708883458531	0.380730400722792	-0.262462291139807	-1.30465447386038	494	7157 4174 19 79877 166378 1017 51619 4173 3978 55500 558 4288 10654 10112 1503 5894 5891 5347 1633 10054 23347 29028 5634 7084 23262 7153 8634 10101 3070 79009 5984 9874 1062 3008 3643 30846 118424 23095 115004 11065 55872 23047 11004 124923 2203 2288 4522 23137 84515 207 4751 4172 1654 7083 2068 1022 3654 5889 9833 1969 10938 10998 8243 1019 984 79705 3716 83752 5985 2752 8476 9061 8565 9531 102…	MDAMB231_USP8	USP8	MDAMB231
GO_TRANSFERASE_COMPLEX	0.00358523264398034	0.0513079932159539	0.431707695803346	-0.28307575020101	-1.36781481430429	332	7157 10048 899 1017 8818 51619 5931 10210 23269 991 5434 10714 5634 900 3643 80335 118424 11065 10299 23512 165918 548644 23137 25962 4172 10943 2068 1022 2958 6917 80349 54623 23126 51728 10459 595 4008 5433 8473 6881 23326 54556 123169 1019 79447 5978 1912 64795 54107 5439 54461 5214 5279 79960 86 54780 56655 8607 54994 5437 79184 56943 64750 51773 891 3066 554251 5928 890 51126 55832 1810 672 …	MDAMB231_USP8	USP8	MDAMB231
GO_PEPTIDYL_AMINO_ACID_MODIFICATION	0.00225884186378947	0.0392531397350354	0.431707695803346	-0.282571585132416	-1.38029770741359	394	7157 972 51200 1017 8818 29117 558 53371 10210 387893 10155 5894 3606 5347 1786 10054 4836 29105 51201 348995 84681 11097 3008 2621 3643 80335 5154 63967 54892 23512 2288 207 10038 10943 56034 10142 80349 675 10459 54969 11116 9833 1969 3084 8473 2202 51218 6881 23326 54556 79705 10055 3716 79902 79447 4000 54107 6418 7175 5610 4247 5621 22933 2647 79960 86 5912 2677 7251 56655 8607 1459 4927 939…	MDAMB231_USP8	USP8	MDAMB231
GO_SUPRAMOLECULAR_COMPLEX	0.0104015386064651	0.0968451306057103	0.380730400722792	-0.294290121593951	-1.39094046051758	251	348235 90417 10112 1639 5347 283349 332 10383 29105 51203 9055 91272 84823 1062 92521 29127 220134 3875 23095 5339 1155 11004 55604 10128 2288 26586 4751 7138 26263 55920 5411 3858 9531 4000 6711 22933 58477 5530 93323 79026 1808 51199 24137 3315 1855 6790 8829 10615 9493 6903 3192 84790 908 7280 56203 84260 4134 55970 7430 5605 6760 23384 84617 10513 3799 9093 3855 9532 3856 9124 81 79884 8661 7…	MDAMB231_USP8	USP8	MDAMB231
GO_NEGATIVE_REGULATION_OF_CELL_CYCLE	0.00630245402904133	0.0717931719829925	0.407017918923954	-0.294511255549851	-1.39848050996076	276	7157 1031 899 1017 79968 83695 29117 3014 5931 79366 23269 991 598 5347 7057 7153 7026 10432 2621 51053 10514 4824 55055 63967 10950 4085 652 23512 1063 6241 5692 4751 8738 10217 1022 10459 595 5494 8243 11130 1019 6118 54962 7027 7175 5932 5621 10795 79960 51776 7251 79184 5716 1112 80254 100144748 10634 79035 90313 56984 440275 891 54998 6790 5928 7465 9368 3364 672 10201 9232 25959 1033 811 38…	MDAMB231_USP8	USP8	MDAMB231
GO_MICROTUBULE_ORGANIZING_CENTER	0.00326109232833448	0.0480834652394253	0.431707695803346	-0.300881920675241	-1.43078233169037	277	899 1017 150468 3014 84131 22897 10210 163786 1639 991 598 5347 29105 7153 2140 91272 11007 10101 9787 92521 93343 3875 994 22995 11004 1063 26586 207 4751 89891 79101 4172 10142 55012 675 7871 11116 1075 123169 4082 51668 84962 79682 55165 5886 22933 79960 80184 7251 93323 8607 10519 51199 80254 891 6790 10615 1663 9493 6093 3192 9768 84250 255758 672 9857 84260 10671 4218 29922 7430 2314 219844…	MDAMB231_USP8	USP8	MDAMB231
GO_TRANSFERASE_ACTIVITY_TRANSFERRING_PHOSPHORUS_CONTAINING_GROUPS	0.00423683439524147	0.056501251745686	0.407017918923954	-0.307924014480435	-1.45534813293606	256	899 79877 1017 55500 558 10654 10155 5894 5891 5347 1633 5434 10714 5634 7084 23262 900 9874 3643 51232 115004 55872 124923 548644 207 4751 7083 2068 1022 3654 51728 595 9833 1969 5433 2202 1019 984 79705 3716 8476 9061 5597 54107 5754 5439 65220 5610 5214 10020 51776 64802 56655 1459 5437 11113 79834 440275 891 1736 6790 8829 890 55781 6093 7465 5305 8760 6789 10201 4140 29922 5833 2967 54108 56…	MDAMB231_USP8	USP8	MDAMB231
GO_NEGATIVE_REGULATION_OF_CELLULAR_COMPONENT_ORGANIZATION	0.00308475572882282	0.0466963467216468	0.431707695803346	-0.315681245454503	-1.47691728700262	235	899 653464 5894 991 598 5347 50810 1786 29028 7057 3159 7533 7153 4323 2876 8971 5962 3008 10432 4085 652 55604 1063 2288 26586 207 4751 1654 55920 8543 10459 5494 396 9531 4000 10193 6418 7175 5621 6711 22933 64802 5530 5716 10519 1471 56984 9637 891 3066 54998 8829 5216 6093 3192 672 1487 10201 382 9232 56203 84260 23557 829 23256 4134 26155 9353	MDAMB231_USP8	USP8	MDAMB231
GO_REGULATION_OF_CHROMOSOME_ORGANIZATION	0.00713485475067055	0.0774415279892945	0.407017918923954	-0.329709417921781	-1.48179444389864	163	29117 4288 10155 991 5347 1786 29028 3159 7153 8971 9787 9874 1062 3008 4085 1063 6421 23137 4751 80349 54623 10459 8473 6047 2237 4000 6418 7175 79035 113130 56984 891 1736 1663 55781 3622 3192 84250 672 1487 9232 908 23741 26155 23168 23063 7936 142 51366 8550 167227 23028 3006 7520 51529 23476 3181 1499 6879 4683 6830 990 23049 221477 54904	MDAMB231_USP8	USP8	MDAMB231
GO_POSITIVE_REGULATION_OF_NUCLEOBASE_CONTAINING_COMPOUND_METABOLIC_PROCESS	0.00964757762743234	0.0926624519453832	0.380730400722792	-0.353426637933175	-1.50046500136266	110	7157 1017 3014 10155 23347 1153 2140 118460 3148 652 165918 207 4751 2068 6917 151636 54623 6625 10459 123169 54726 6426 79184 79035 891 1736 1663 55781 84250 672 908 7468 5605 83732 9588 142 8550 306 9967 7520 5111 27339 3181 1499 4862 27316 4683	MDAMB231_USP8	USP8	MDAMB231
GO_CHROMATIN_BINDING	0.00187804608499823	0.0338158650425797	0.45505986738723	-0.328021844007546	-1.50392555259746	200	7157 29128 79366 10155 1786 29028 378708 3159 7153 8971 3008 170959 51053 8289 80335 54840 3151 115004 23512 165918 1063 6421 84515 64710 10951 10036 54623 8243 4087 4841 6047 7343 6829 1488 5978 84962 11198 7175 22933 86 9918 8725 64318 23397 56943 29089 6495 113130 3066 5928 1663 3622 3192 9768 171023 1104 60 7468 6774 6594 26155 6749 9219 79576 8467 5901 6294 57634	MDAMB231_USP8	USP8	MDAMB231
GO_KINASE_ACTIVITY	0.00277350142006985	0.0434445836006562	0.431707695803346	-0.329505048137671	-1.50513223308115	196	899 79877 1017 55500 558 10654 10155 5894 5891 5347 1633 5634 7084 23262 900 9874 3643 51232 55872 124923 207 4751 7083 2068 1022 3654 595 9833 1969 2202 1019 984 79705 3716 8476 9061 5597 5754 65220 5610 5214 10020 51776 1459 11113 79834 440275 891 6790 8829 890 55781 6093 7465 5305 6789 10201 4140	MDAMB231_USP8	USP8	MDAMB231
GO_REGULATION_OF_CELL_CYCLE_PHASE_TRANSITION	0.00241187644260888	0.0404672471109647	0.431707695803346	-0.32236622897827	-1.50852916976724	231	7157 1031 1017 29117 84131 22897 1639 991 5347 10383 5962 9787 1062 84967 994 63967 4085 11065 22995 1063 207 5692 4751 1654 8738 10217 2068 10142 55920 5889 54623 10459 595 11116 7531 1019 79447 6118 7027 7175 22933 79960 80184 93323 79184 5716 1112 80254 113130 56984 891 6790 55781 7465 3364 672	MDAMB231_USP8	USP8	MDAMB231
GO_CELL_CYCLE_CHECKPOINT	0.00925653719760909	0.0905867333827564	0.380730400722792	-0.357447497263291	-1.50991427010128	107	7157 1017 79968 83695 3014 991 598 5347 7153 55055 63967 4085 1063 8738 10459 595 11130 6118 54962 7027 7175 51776 79184 1112 80254 79035 56984 440275 891 6790 7465 3364 672	MDAMB231_USP8	USP8	MDAMB231
GO_CYTOSKELETON_ORGANIZATION	0.000118741205866898	0.00396502497237897	0.538434096309916	-0.307013271486855	-1.51136029778351	419	10048 899 1017 29109 348235 90417 23380 653464 1894 10112 81624 163786 5894 1639 991 5347 50810 332 10383 51203 9055 5910 1266 5962 1062 92521 10432 29127 220134 7514 3875 5154 30846 10602 5339 22995 11004 4983 55604 2288 26586 4751 7138 84942 10142 55012 675 10459 11116 10093 8243 6047 4082 396 8476 84962 81873 4000 23094 113251 5754 4627 7175 9322 54461 6711 51776 93323 1808 79649 10519 51199 8…	MDAMB231_USP8	USP8	MDAMB231
GO_REGULATION_OF_MICROTUBULE_BASED_PROCESS	0.0104067286558103	0.0968451306057103	0.380730400722792	-0.373563095844269	-1.51716611329397	83	899 348235 1639 5347 50810 29105 10432 220134 7514 2288 26586 4751 10142 8243 6047 7175 54461 10519 51199 6790 10615 3192 255758 672	MDAMB231_USP8	USP8	MDAMB231
GO_POLYMERIC_CYTOSKELETAL_FIBER	0.00154588034263535	0.0289300464121758	0.45505986738723	-0.331039860692528	-1.51776265672216	200	348235 90417 10112 1639 5347 283349 332 10383 29105 51203 9055 91272 84823 1062 92521 29127 220134 3875 23095 5339 1155 11004 55604 10128 2288 26586 4751 55920 5411 3858 4000 22933 58477 93323 1808 51199 24137 1855 6790 8829 10615 9493 6903 3192 84790 908 7280 84260 4134 55970 7430 5605 6760 23384 84617 10513 3799 9093 3855 9532 3856 79884 8661 7171 5879 51115 11258 3801 6288 51512 10376 8915 970…	MDAMB231_USP8	USP8	MDAMB231
GO_MITOTIC_CELL_CYCLE_CHECKPOINT	0.00979815518527925	0.0934931375200634	0.380730400722792	-0.374575889905897	-1.52127941261915	83	7157 1017 991 598 5347 7153 55055 63967 4085 1063 8738 10459 595 11130 6118 54962 7027 7175 51776 1112 79035 56984 891 6790 7465 3364 672	MDAMB231_USP8	USP8	MDAMB231
GO_GAMETE_GENERATION	0.0046951642992981	0.0594488089346071	0.407017918923954	-0.343517755617719	-1.52413270431261	152	166378 116832 2177 5806 3014 558 81624 598 5347 55723 2119 7153 29127 994 3148 53340 652 57820 51 84515 207 5889 55905 675 164091 5049 2120 51668 57082 1912 26292 22933 8607 1459 23397 10519 5887 4201 891 23399 6790 56648 10491 3622 8879 10658 9232	MDAMB231_USP8	USP8	MDAMB231
REACTOME_NUCLEOTIDE_EXCISION_REPAIR	0.0100959705487081	0.0949491215491416	0.380730400722792	-0.387052159336995	-1.53137047719877	73	3978 6233 5434 10987 10714 5984 10038 2068 1022 6917 5433 8533 5985 6118 5886 54107 5439 86 56655 8607 5437 5981 5887 60 2967 10450 5440 5982 142 3150	MDAMB231_USP8	USP8	MDAMB231
GO_PROTEIN_ACYLATION	0.00961761738168781	0.0926624519453832	0.380730400722792	-0.378706034961875	-1.53466009188601	84	51200 29117 4836 51201 84681 10943 675 8473 5494 6881 23326 54556 2752 54107 6418 2647 79960 86 56655 8607 9397 51773 3066 51126 1810 672 1487 23741 26155 8520 11177 57634 4191 64429 10902 157570 55146 10933 51304 6879 51125	MDAMB231_USP8	USP8	MDAMB231
GO_NEGATIVE_REGULATION_OF_CELL_CYCLE_PROCESS	0.00254320503074651	0.0410528736242777	0.431707695803346	-0.341940728851451	-1.53837665185601	170	7157 1031 899 1017 29117 5931 79366 23269 991 5347 10432 63967 4085 652 23512 1063 6241 5692 4751 8738 10217 10459 595 8243 1019 6118 7027 7175 5932 10795 79960 79184 5716 1112 56984 891 54998 6790 5928 7465 3364 672 10201 9232 25959 811	MDAMB231_USP8	USP8	MDAMB231
GO_POSITIVE_REGULATION_OF_VIRAL_PROCESS	0.0108935877285793	0.099434351919626	0.380730400722792	-0.400324734759659	-1.54406289750077	67	972 79720 5434 7153 201626 64710 1654 858 5433 23367 6829 6780 5886 5439 7251 5437 51773 10450 5481 5440 23076 9218 7936 1105 1072	MDAMB231_USP8	USP8	MDAMB231
GO_PROTEIN_LOCALIZATION_TO_NUCLEUS	0.00387091219411544	0.0534480909937389	0.431707695803346	-0.362500333339006	-1.5488746990864	115	53371 1894 10210 10155 5347 4487 7514 652 207 151636 54623 7531 23435 79902 9531 6135 4000 7175 10073 5530 56957 4927 6495 23399 1855 1736 9818 3192 163590 908 1434 6672 811 3843 6774 3838 83860	MDAMB231_USP8	USP8	MDAMB231
GO_EXTRINSIC_APOPTOTIC_SIGNALING_PATHWAY	0.007167047081195	0.0774415279892945	0.407017918923954	-0.382949533381371	-1.55944916491556	85	5894 598 7057 80196 2140 2876 3875 9994 8772 3148 652 2537 2923 207 1654 8738 10038 5499 9531 4000 10193 10519 8829 51330 6789 672 6672 10572 841 5728 3856 3655 572 2950 8915 658 55023 2017 50486	MDAMB231_USP8	USP8	MDAMB231
GO_MICROTUBULE_CYTOSKELETON_ORGANIZATION_INVOLVED_IN_MITOSIS	0.00985438531112823	0.0934931375200634	0.380730400722792	-0.406748412911607	-1.56241296606433	66	1639 991 5347 332 51203 9055 1062 29127 4751 8243 7175 24137 891 6790 9493 3192 1104 4134	MDAMB231_USP8	USP8	MDAMB231
GO_CYTOSKELETAL_PART	1.13692156172524e-05	0.000614659498291456	0.593325476396405	-0.311755840043586	-1.56355003623015	538	55143 10048 899 1017 29109 150468 3014 348235 90417 1894 84131 10112 22897 10210 163786 9391 1639 991 598 5347 283349 332 10383 29105 7153 51203 9055 2140 91272 11007 10101 5962 84823 9787 1062 92521 29127 220134 93343 3875 994 23095 5339 1155 4085 22995 11004 55604 10128 1063 2288 26586 207 4751 89891 79101 4172 10951 7138 2068 23386 84942 10142 55920 55012 28988 675 10459 7871 11116 1075 10093 …	MDAMB231_USP8	USP8	MDAMB231
GO_NUCLEOTIDE_EXCISION_REPAIR	0.00832018966058982	0.0852708883458531	0.380730400722792	-0.408831992237287	-1.56474976437758	65	7157 3978 6233 5434 10987 10714 5984 2068 1022 6917 675 5433 8533 5985 6118 5886 5932 5439 5437 5981 5887 3364 2967 10450 5440 5982 142 3150	MDAMB231_USP8	USP8	MDAMB231
GO_MICROTUBULE_BASED_PROCESS	0.000251525390643548	0.0070048253903579	0.49849310876659	-0.329555358895796	-1.56488669850136	276	10048 899 1017 348235 90417 23380 653464 10112 163786 1639 991 5347 50810 332 10383 29105 51203 9055 9787 1062 10432 29127 220134 7514 23095 22995 53340 11004 9321 10128 6421 2288 26586 23011 4751 89891 84942 10142 55012 675 11116 8243 6047 51668 9531 4000 4627 7175 54461 2647 93323 79649 10519 51199 80254 1267 24137 3315 891 1855 6790 10615 9493 9648 7465 3192 9768 84790 255758 672 9857 1104 728…	MDAMB231_USP8	USP8	MDAMB231
REACTOME_DNA_REPLICATION	0.0063857081987207	0.0720189474332539	0.407017918923954	-0.381279521477965	-1.56954209451938	89	51659 4174 1017 4173 3978 23594 6233 10714 5984 51053 11065 84515 5692 4172 84296 2237 5985 6118 54107 56655 5716 4176 5981	MDAMB231_USP8	USP8	MDAMB231
GO_POSITIVE_REGULATION_OF_CELL_CYCLE_PHASE_TRANSITION	0.0100637883227016	0.0949491215491416	0.380730400722792	-0.445619447874211	-1.58568412310266	43	5962 9787 84967 994 11065 207 1654 55920 5889 54623 595 1019 79447 113130 891	MDAMB231_USP8	USP8	MDAMB231
REACTOME_REGULATION_OF_TP53_ACTIVITY	0.00522914957635205	0.0628564898465321	0.407017918923954	-0.39940229456158	-1.59219949687017	76	7157 1017 83695 29117 5931 387893 6233 80196 900 5984 207 6881 5985 6118 11198 5932 1459 3066 6790 253260 5928 890 3622 5305 3364 672 83860 26155 8148 6749 9219	MDAMB231_USP8	USP8	MDAMB231
GO_MICROTUBULE_CYTOSKELETON	6.17220399854748e-06	0.000368816259983381	0.610526878385931	-0.322267826241531	-1.59324354370234	445	55143 10048 899 1017 150468 3014 348235 90417 1894 84131 10112 22897 10210 163786 9391 1639 991 598 5347 283349 332 10383 29105 7153 51203 9055 2140 91272 11007 10101 9787 1062 92521 29127 220134 93343 3875 30846 994 23095 1155 4085 22995 27072 11004 10128 1063 2288 26586 207 4751 89891 79101 4172 10951 2068 23386 84942 10142 55920 55012 675 10459 7871 11116 1075 7531 8243 123169 79902 4082 6780 …	MDAMB231_USP8	USP8	MDAMB231
KEGG_PYRIMIDINE_METABOLISM	0.00712636141321426	0.0774415279892945	0.407017918923954	-0.428954557887206	-1.60572857941829	55	1503 1633 1854 5434 7298 10714 7084 548644 6241 7083 51728 5433 30833 54107 5439 56655 5437 6240 1635	MDAMB231_USP8	USP8	MDAMB231
GO_POSITIVE_REGULATION_OF_MULTI_ORGANISM_PROCESS	0.00376194834500775	0.0525130986192475	0.431707695803346	-0.396413119374956	-1.60641589528942	84	972 79720 5434 7153 201626 64710 1654 858 5433 23367 6829 6780 5886 5439 22933 7251 5437 10519 64750 51773 3066 6790 10133 10450 5481 23328 5440 23076 1535 9218 7936 1105 1072 572	MDAMB231_USP8	USP8	MDAMB231
GO_MICROTUBULE_ORGANIZING_CENTER_PART	0.00564275038838506	0.0661681825403836	0.407017918923954	-0.412560143759885	-1.60849730334298	69	899 84131 22897 10210 163786 1639 5347 29105 7153 10101 3875 22995 89891 11116 55165 22933 80184 51199 80254 6790 10615 6093 672 9857 4218	MDAMB231_USP8	USP8	MDAMB231
GO_MICROTUBULE_ORGANIZING_CENTER_ORGANIZATION	0.00487500413252393	0.0610820098131809	0.407017918923954	-0.421179318198648	-1.60908914384432	63	899 1017 163786 1639 5347 10432 7514 22995 4751 675 54461 93323 51199 80254 6790 9648 9768 672	MDAMB231_USP8	USP8	MDAMB231
GO_SPINDLE_ORGANIZATION	0.00396239976910687	0.0537686598150517	0.407017918923954	-0.395155780987212	-1.6152317561423	86	90417 1639 991 5347 332 9055 1062 29127 4751 8243 6047 4627 7175 93323 80254 24137 891 6790 10615 9493 3192 1104 4134 7430	MDAMB231_USP8	USP8	MDAMB231
GO_REGULATION_OF_CHROMOSOME_SEPARATION	0.00821586160750007	0.084797650409531	0.380730400722792	-0.469170455417875	-1.61874414599993	36	991 5347 9787 1062 4085 1063 10459 7175 1459 56984 891 55781 9232	MDAMB231_USP8	USP8	MDAMB231
GO_REGULATION_OF_MITOTIC_CELL_CYCLE	2.9861073752146e-05	0.00132086775584168	0.575610261071129	-0.338432625321497	-1.62433747006299	313	7157 1031 899 1017 29117 4288 84131 22897 1639 991 598 5347 10383 7153 51203 900 5962 9787 1062 3643 4824 55055 84967 994 63967 10950 4085 11065 22995 652 1063 23137 207 5692 4751 1654 8738 10217 2068 10142 55920 5889 675 10459 595 858 11116 7531 8243 11130 23326 1019 6118 54962 7027 7175 54461 10795 22933 79960 51776 80184 93323 5716 1112 80254 79035 113130 56984 891 54998 6790 890 55781 7465 31…	MDAMB231_USP8	USP8	MDAMB231
GO_MIDBODY	0.00355486928392388	0.0510881214390073	0.431707695803346	-0.389150411943499	-1.62491771628977	96	55143 1894 10112 10210 79720 5347 332 9055 5962 1062 29127 1063 4751 55920 51097 1060 9101 55165 22933 7251 24137 11113 4628 6790 10615 1663 9493 3192 382 4218 79801 57149 989 998	MDAMB231_USP8	USP8	MDAMB231
GO_SWI_SNF_SUPERFAMILY_TYPE_COMPLEX	0.00848594720536678	0.0859681316278524	0.380730400722792	-0.457005950974977	-1.6253008672567	42	5931 10042 8289 23512 54556 86 81611 8607 51773 3066 5928 6594 54108 6760 7391 9219 8467 11177 57634 10902 2186	MDAMB231_USP8	USP8	MDAMB231
REACTOME_TRANSCRIPTIONAL_REGULATION_BY_SMALL_RNAS	0.00623471648451287	0.0714998126136392	0.407017918923954	-0.460077654689609	-1.63713194277274	43	8331 3014 53371 5434 348995 11097 5433 79902 7175 5439 5437 4927 9818 81929	MDAMB231_USP8	USP8	MDAMB231
REACTOME_MITOTIC_G1_G1_S_PHASES	0.00463626776315655	0.0591428015030382	0.407017918923954	-0.39518199524797	-1.63767580816535	92	1031 4174 1017 4173 23594 6233 7298 7153 51053 84515 6241 207 5692 4172 7083 1022 595 1019 6118 54107 7027 56655 5716 4176 891 5928 890 7465	MDAMB231_USP8	USP8	MDAMB231
GO_REGULATION_OF_SIGNAL_TRANSDUCTION_BY_P53_CLASS_MEDIATOR	0.00619000232167277	0.0714682979919235	0.407017918923954	-0.400169851743019	-1.64223166879093	87	7157 972 1017 83695 29117 5931 387893 4487 80196 5984 207 6881 5985 6118 11198 6135 5932 1459 5716 3066 6790 5928 3622 3364 672 83860 26155 8148 6749 9219 5982 8550 10419 23028 4194 5810 28996 6879 4683 6119	MDAMB231_USP8	USP8	MDAMB231
GO_EXECUTION_PHASE_OF_APOPTOSIS	0.00565324166742561	0.0661681825403836	0.407017918923954	-0.476680915046197	-1.64465692975842	36	7157 598 80196 7153 3148 662 207 22985 22933 64802	MDAMB231_USP8	USP8	MDAMB231
GO_NUCLEOSOME_BINDING	0.00676382017785448	0.075533021395975	0.407017918923954	-0.460117113740616	-1.64844195340952	44	29128 79366 8971 3008 8289 3151 165918 6047 11198 86 3066 5928 1104 60 6594 26155 9219 8467 3150 3006 6830 3021 4676 9324 10467 26147 3065 3020 3015 3005	MDAMB231_USP8	USP8	MDAMB231
GO_NUCLEAR_CHROMATIN	0.000711047421980639	0.0157261527225069	0.477270815362862	-0.378568438871148	-1.64978292871127	136	7157 8329 29128 3014 5931 10155 55723 10042 3008 8289 54840 3148 23512 64710 10951 10036 23126 4087 23435 54556 1060 54962 22933 86 81611 8607 51773 113130 3066 5928 1663 3622 171023 1104 3149 60 8896 6774 6594 54108 8520 6760 7391 9219 150678 8467 11177 375757 57634 8364 4678 10635 23028 10902 157570 2186 3006 1499 10933 27316 2117 116138 3021 11335 7528	MDAMB231_USP8	USP8	MDAMB231
GO_REGULATION_OF_POSTTRANSCRIPTIONAL_GENE_SILENCING	0.00912595575310995	0.0898352754193425	0.380730400722792	-0.444139217441022	-1.64991670484914	52	7157 53371 5434 348995 11097 652 5433 79902 84962 7175 5439 5530 5437 4927 9818 81929 6774 5605 5440 8364	MDAMB231_USP8	USP8	MDAMB231
GO_REGULATION_OF_CELL_CYCLE	2.71405275386785e-07	2.801231418083e-05	0.674962860011025	-0.330499586964372	-1.65024045325218	515	7157 1031 899 1017 79968 83695 29117 3014 90417 5931 79366 4288 1894 84131 10112 22897 23269 1639 5891 991 598 5347 10383 10987 4487 7057 7153 51203 9055 900 5962 7026 9787 1062 10432 29127 2621 7514 51053 10514 3643 4824 55055 84967 994 63967 10950 4085 11065 22995 652 23512 1063 6421 23137 6241 10600 207 5692 4751 1654 8738 6210 10217 2068 1022 10142 23582 55920 5889 675 54623 10459 595 858 111…	MDAMB231_USP8	USP8	MDAMB231
GO_MEIOSIS_I_CELL_CYCLE_PROCESS	0.00843858339329206	0.0859681316278524	0.380730400722792	-0.489978866592817	-1.65370103241541	32	2177 5347 378708 7153 994 57820 5889 675 1060 6118 6790 3622 9232	MDAMB231_USP8	USP8	MDAMB231
GO_POSITIVE_REGULATION_OF_CELL_CYCLE	0.000348743485893051	0.00900832849466753	0.49849310876659	-0.367776177138577	-1.65381926671235	167	7157 899 1017 83695 79366 1894 4487 51203 900 5962 9787 29127 10514 3643 4824 84967 994 4085 11065 6421 23137 207 1654 8738 6210 55920 5889 675 54623 595 23326 1019 2237 79447 5886 7027 7175 10795 22933 5716 1490 11113 113130 891 6790 890 10615 1663 9493 3192 84250 672	MDAMB231_USP8	USP8	MDAMB231
GO_NEGATIVE_REGULATION_OF_GENE_EXPRESSION_EPIGENETIC	0.00529983534517664	0.063221781552269	0.407017918923954	-0.447891241222436	-1.65794509929526	53	5931 10155 1786 23347 29028 3159 8971 3070 3008 8289 23512 10943 54107 22933 3066 5928 1487 54108 8520 8467 8364	MDAMB231_USP8	USP8	MDAMB231
GO_REGULATION_OF_GENE_EXPRESSION_EPIGENETIC	0.000318719239010964	0.00841517618659956	0.49849310876659	-0.373193860975172	-1.660571394069	156	7157 5931 53371 10155 5434 1786 23347 29028 348995 3159 11097 2876 8971 3070 3008 10514 8289 7247 8575 652 23512 79101 10943 5433 4087 79902 84962 54107 7175 5439 22933 9014 5530 5437 4927 3066 9818 81929 5928 3192 10658 672 1487 60 6774 54108 8520 5605 8467 5901 5440 8364 221830 54487 7913 10849 3006 10978 3181 1499 23318 10933	MDAMB231_USP8	USP8	MDAMB231
GO_REGULATION_OF_SISTER_CHROMATID_SEGREGATION	0.00494256033919982	0.0616643242319216	0.407017918923954	-0.453773931349303	-1.66292322339919	50	991 5347 9787 1062 4085 1063 6421 23137 10459 2237 7175 113130 56984 891 1663 55781 3192 84250 9232	MDAMB231_USP8	USP8	MDAMB231
GO_SISTER_CHROMATID_COHESION	0.00907305181037738	0.0895733752641894	0.380730400722792	-0.483709614405147	-1.6643091296044	35	991 5347 91272 151246 23047 6421 23137 5889 23126 8243 2237 113130 1663 84250	MDAMB231_USP8	USP8	MDAMB231
GO_ATPASE_COMPLEX	0.00487795263334856	0.0610820098131809	0.407017918923954	-0.454326739522888	-1.66494907258626	50	5931 10042 5984 8289 23512 54556 86 81611 8607 5981 51773 3066 5928 6594 54108 6760 7391 9219 8467 11177 57634 7415 10902 2186	MDAMB231_USP8	USP8	MDAMB231
GO_NUCLEAR_PORE	0.00635068142375129	0.0718618635524813	0.407017918923954	-0.469916942505132	-1.66502457961325	41	53371 348995 11097 143244 4085 79902 7175 10073 4927 56943 9818 56648 81929 3843 5901 1984	MDAMB231_USP8	USP8	MDAMB231
GO_CHROMOSOME_LOCALIZATION	0.00883221884599988	0.0879606356417415	0.380730400722792	-0.474457810379012	-1.6652888705292	38	55143 91272 9787 1062 11004 55166 1063 1060 113130 891 81929 10615 3192	MDAMB231_USP8	USP8	MDAMB231
GO_NEGATIVE_REGULATION_OF_NUCLEAR_DIVISION	0.0092820816061603	0.0905867333827564	0.380730400722792	-0.505358918502203	-1.67140434520561	29	991 5347 4085 652 1063 10459 7175 56984 891 54998 10201 9232	MDAMB231_USP8	USP8	MDAMB231
REACTOME_RNA_POLYMERASE_II_TRANSCRIPTION_ELONGATION	0.00429648391137189	0.056501251745686	0.407017918923954	-0.470523243648154	-1.67430133618013	43	5434 2068 1022 6917 80349 54623 5433 123169 6829 11198 5439 5437 2967 6749 23168 5440 7936	MDAMB231_USP8	USP8	MDAMB231
GO_NCRNA_3_END_PROCESSING	0.0110352862670636	0.099434351919626	0.380730400722792	-0.551734157012548	-1.67559930816263	21	23404 118460 51728 26512 56915 114034 54931 1736 6741 2091 79650 11340	MDAMB231_USP8	USP8	MDAMB231
GO_CHROMATIN_ORGANIZATION	8.49193251205283e-06	0.000474156100591015	0.593325476396405	-0.35071304452402	-1.67612797727543	307	7157 8329 51200 1017 29128 29117 3014 5931 79366 4288 387893 10155 1786 55723 10541 23347 29028 378708 3159 2140 8971 3070 9874 3008 10432 8289 80335 3148 55166 23512 165918 6421 10600 64710 10943 91687 80349 10036 675 151636 54623 79697 8473 23466 6881 23326 54556 123169 7259 1060 79447 5978 57082 79682 11198 4000 54107 6418 7175 22933 79960 86 56655 81611 8607 22992 79184 56943 51773 891 3066 6…	MDAMB231_USP8	USP8	MDAMB231
GO_CLEAVAGE_FURROW	0.00803164048889266	0.0839133972551178	0.380730400722792	-0.514250955893661	-1.67981176008983	28	1894 10112 5962 29127 23011 84942 1060 55165 4627 11113 4628 382 989	MDAMB231_USP8	USP8	MDAMB231
GO_REGULATION_OF_CELL_DIVISION	0.00369090072372928	0.0521626882366055	0.431707695803346	-0.447236101085746	-1.68300065351864	59	2250 23594 1894 10112 598 5347 9055 29127 4824 5154 994 56034 675 22933 10519 11113 6790 9493	MDAMB231_USP8	USP8	MDAMB231
GO_POSITIVE_REGULATION_OF_CELL_CYCLE_PROCESS	0.000504945779135408	0.0120268903757706	0.477270815362862	-0.388275454422234	-1.68365661645854	127	7157 1017 83695 1894 4487 51203 5962 9787 29127 10514 3643 84967 994 4085 11065 6421 23137 207 1654 8738 55920 5889 54623 595 1019 2237 79447 7027 7175 22933 1490 11113 113130 891 6790 10615 1663 9493 3192 84250 672	MDAMB231_USP8	USP8	MDAMB231
GO_TRANSFERASE_COMPLEX_TRANSFERRING_PHOSPHORUS_CONTAINING_GROUPS	0.000905157624391771	0.0190306596831998	0.477270815362862	-0.400386503860912	-1.68617328444363	104	7157 899 1017 5434 10714 5634 900 3643 548644 4172 2068 1022 2958 6917 80349 54623 51728 10459 595 5433 6881 123169 1019 54107 5439 5214 56655 5437 891 890 83860 2967 54108 9776 23168 5260 5440 5261 9133 9519 221830	MDAMB231_USP8	USP8	MDAMB231
GO_INTERMEDIATE_FILAMENT_CYTOSKELETON	0.00750409287626358	0.0798716885517305	0.407017918923954	-0.480442934228092	-1.6862959230354	38	1639 4323 84823 3875 5339 5411 3858 4000 5716 8829 84260 3855 3856 9867	MDAMB231_USP8	USP8	MDAMB231
REACTOME_SUMOYLATION_OF_DNA_DAMAGE_RESPONSE_AND_REPAIR_PROTEINS	0.00374925697393002	0.0525130986192475	0.431707695803346	-0.475985783279714	-1.69280094649958	42	53371 348995 11097 165918 23137 8243 79902 1912 7175 54780 4927 9818 81929 672 6672	MDAMB231_USP8	USP8	MDAMB231
REACTOME_HIV_ELONGATION_ARREST_AND_RECOVERY	0.0105351046898677	0.0977161050365244	0.380730400722792	-0.543162814073612	-1.69678612052252	23	5434 6917 5433 6829 11198 5439 5437 6749 5440 7936	MDAMB231_USP8	USP8	MDAMB231
GO_PEPTIDYL_LYSINE_ACETYLATION	0.00294744912246838	0.0452207734735464	0.431707695803346	-0.45115222437946	-1.69773747383923	59	51200 29117 84681 10943 675 8473 6881 23326 54556 54107 6418 2647 79960 86 56655 8607 51773 3066 1810 672 1487 23741 26155 8520 11177 57634	MDAMB231_USP8	USP8	MDAMB231
REACTOME_HOMOLOGY_DIRECTED_REPAIR	0.00334061968480379	0.0486245754121441	0.431707695803346	-0.453030665399674	-1.69830782736437	58	1017 83695 3014 6233 10714 5984 63967 165918 10038 5889 675 6047 2237 5985 6118 54962 54107 5932 56655 79184 5981 890 3364 672 7468	MDAMB231_USP8	USP8	MDAMB231
GO_CHROMATIN	3.15185168770259e-05	0.00136207022819188	0.557332238758646	-0.36541701146499	-1.69935370857823	223	7157 8329 79968 55010 29128 3014 5931 79366 10155 5347 10987 1786 55723 3159 10042 8971 3070 3008 8289 80335 54840 3151 3148 23047 23512 1063 6421 64710 10951 80349 10036 54623 23126 23466 4087 23435 54556 1019 1060 6118 54962 1912 9652 56915 22933 86 81611 8607 1459 4176 51773 113130 3066 5928 1663 3622 84250 171023 1104 3149 60 7468 8896 6774 6594 54108 8520 6760 7391 9219 150678 8467 11177 590…	MDAMB231_USP8	USP8	MDAMB231
REACTOME_S_PHASE	0.000674479382909886	0.0151136630144149	0.477270815362862	-0.400560005910259	-1.69993301443907	111	51659 4174 1017 4173 3978 23594 6233 10714 5984 994 11065 23047 84515 207 5692 4172 1022 595 8243 84296 1019 2237 5985 6118 54107 7027 56655 5716 4176 5981 113130 5928 890 7465	MDAMB231_USP8	USP8	MDAMB231
GO_MICROTUBULE_ASSOCIATED_COMPLEX	0.00280723733247354	0.0435646850476827	0.431707695803346	-0.454185780188674	-1.7001779657185	55	55143 10048 10112 10210 1639 332 1062 23095 11004 89891 23386 7531 6780 7175 93323 24137 6790 9493 255758 10671 4134 10513 3799	MDAMB231_USP8	USP8	MDAMB231
GO_CELL_CYCLE_PHASE_TRANSITION	4.5409780420679e-06	0.000286417985394135	0.610526878385931	-0.356591315569888	-1.70458686631292	300	7157 1031 4174 128239 1017 4173 29117 23594 84131 22897 1639 991 5347 10383 7298 5962 9787 1062 51053 7884 84967 994 63967 4085 11065 22995 1063 84515 6241 207 5692 4751 4172 1654 8738 10217 2068 1022 10142 55920 5889 54623 10459 595 11116 9833 7531 6881 1019 79447 6118 54962 84962 54107 7027 7175 5932 22933 79960 80184 5530 93323 56655 79184 5716 1112 4176 80254 11113 113130 56984 891 6790 890 5…	MDAMB231_USP8	USP8	MDAMB231
GO_SPINAL_CORD_DEVELOPMENT	0.00906786767331716	0.0895733752641894	0.380730400722792	-0.581031789047858	-1.70684532000905	19	6666 1639 207 2068 8543 9531 86	MDAMB231_USP8	USP8	MDAMB231
REACTOME_SIGNALING_BY_FGFR_IN_DISEASE	0.01023581843079	0.0957780153166776	0.380730400722792	-0.538197867400202	-1.70807993420174	25	2250 5434 11116 5433 5439 5437 6774 5440	MDAMB231_USP8	USP8	MDAMB231
GO_P53_BINDING	0.00614028981517703	0.0711354663622209	0.407017918923954	-0.523358056861217	-1.70956030042855	28	7157 29117 387893 4487 80196 1938	MDAMB231_USP8	USP8	MDAMB231
REACTOME_METABOLISM_OF_NON_CODING_RNA	0.00584007375200024	0.0678883658679618	0.407017918923954	-0.497815715746228	-1.71284426834452	35	53371 348995 11097 79902 7175 10073 4927 9818 81929 6632 8487 79833	MDAMB231_USP8	USP8	MDAMB231
GO_REGULATION_OF_EXECUTION_PHASE_OF_APOPTOSIS	0.00776675254503272	0.0813955666719429	0.407017918923954	-0.607862473041912	-1.71295757988241	16	7157 598 80196 22933 64802	MDAMB231_USP8	USP8	MDAMB231
REACTOME_KINESINS	0.00871641607685696	0.0870619154186945	0.380730400722792	-0.558447823929804	-1.71353037203478	22	10112 10383 1062 29127 23095 11004 24137 9493 84790 7280 84617 3799	MDAMB231_USP8	USP8	MDAMB231
GO_SINGLE_STRANDED_DNA_BINDING	0.00271025179989277	0.0431360636936204	0.431707695803346	-0.457274596049646	-1.71421734782758	58	4173 7247 54840 3148 51729 10128 64710 675 5433 6118 5886 10592 5932 5437 4176 5887 79035 1663 3192 5094 23168 5814 8880 5093 10635 7150 3181 10051 6119	MDAMB231_USP8	USP8	MDAMB231
GO_TUBE_CLOSURE	0.00859100219755697	0.0863154970055429	0.380730400722792	-0.559173253779679	-1.71575626678677	22	8289 2535 652 10959 4522 8543 5754 1855 11019 5216 65979	MDAMB231_USP8	USP8	MDAMB231
REACTOME_RNA_POLYMERASE_II_PRE_TRANSCRIPTION_EVENTS	0.00460405922011626	0.0591428015030382	0.407017918923954	-0.462798329144485	-1.71923276361686	52	5434 2068 1022 2958 6917 80349 54623 5433 6881 123169 6829 11198 5439 5437 83860 2967 8148 6749 23168 5440 7936	MDAMB231_USP8	USP8	MDAMB231
GO_CENTRIOLE	0.00244512446875973	0.0406248484907105	0.431707695803346	-0.46487332493977	-1.72080715124816	53	899 84131 22897 10210 163786 1639 5347 29105 7153 10101 22995 89891 11116 55165 22933 80184 51199 80254 6790 6093 9857 4218	MDAMB231_USP8	USP8	MDAMB231
KEGG_NUCLEOTIDE_EXCISION_REPAIR	0.00523909241386224	0.0628564898465321	0.407017918923954	-0.520278811088283	-1.72193159239761	30	3978 10714 5984 2068 1022 5985 6118 5886 54107 56655 5981 5887	MDAMB231_USP8	USP8	MDAMB231
GO_TRANSPORT_OF_VIRUS	0.00360733399271662	0.051408282758129	0.431707695803346	-0.494800860777669	-1.72398338752644	37	53371 6233 79720 348995 11097 7514 93343 858 79902 7175 7251 51160 4927 9397 9818 81929	MDAMB231_USP8	USP8	MDAMB231
REACTOME_NUCLEOSOME_ASSEMBLY	0.00516565059073995	0.0628364496859296	0.407017918923954	-0.52844927434703	-1.72619087137417	28	8331 3014 5931 378708 55166 91687 1060 57082 79682 8607 51773 5928 8467 8364 79019	MDAMB231_USP8	USP8	MDAMB231
REACTOME_FORMATION_OF_THE_EARLY_ELONGATION_COMPLEX	0.0085747347564329	0.0863154970055429	0.380730400722792	-0.535755076949304	-1.72647507678935	27	5434 2068 1022 5433 6829 5439 5437 2967 5440 7936	MDAMB231_USP8	USP8	MDAMB231
REACTOME_RNA_POLYMERASE_I_TRANSCRIPTION_INITIATION	0.00504858233890095	0.0623074901569433	0.407017918923954	-0.522002048327438	-1.72763487413821	30	5931 5434 79101 2068 1022 7343 9014 5437 3066 5928 2967 9219 5440 221830 10849	MDAMB231_USP8	USP8	MDAMB231
GO_DNA_REPLICATION_INITIATION	0.00507784940116816	0.0623074901569433	0.407017918923954	-0.598521219484441	-1.72933669157404	18	4174 1017 4173 23594 4172 54107 56655 4176	MDAMB231_USP8	USP8	MDAMB231
REACTOME_MITOTIC_METAPHASE_AND_ANAPHASE	0.000160046956461487	0.0049109903937642	0.518848077743792	-0.394116861216991	-1.7299683137758	139	55143 147841 348235 6233 991 5347 332 10383 378708 348995 1062 220134 7514 55055 151246 4085 11065 23047 11004 55166 1063 23141 25936 5692 91687 55920 8243 11130 79902 1060 57082 79682 4000	MDAMB231_USP8	USP8	MDAMB231
GO_PROMOTER_SPECIFIC_CHROMATIN_BINDING	0.00622753739334513	0.0714998126136392	0.407017918923954	-0.616246189067784	-1.73658290724015	16	7157 10155 1786 23512 3066 3192	MDAMB231_USP8	USP8	MDAMB231
GO_MITOTIC_CYTOKINESIS	0.00497017606818772	0.0617825536067423	0.407017918923954	-0.495707606816142	-1.73739851015063	39	1894 10112 5347 51203 29127 26586 675 9101 55165 6711 24137 11113 4628 9493	MDAMB231_USP8	USP8	MDAMB231
REACTOME_FGFR2_MUTANT_RECEPTOR_ACTIVATION	0.00718482761145539	0.0774415279892945	0.407017918923954	-0.608755090600996	-1.73993105187343	17	2250 5434 5433 5439 5437	MDAMB231_USP8	USP8	MDAMB231
REACTOME_NUCLEAR_IMPORT_OF_REV_PROTEIN	0.00683521211584657	0.0760808250541615	0.407017918923954	-0.567308973097695	-1.74071974869573	22	53371 348995 11097 79902 7175 4927 9818 81929 1104 5901	MDAMB231_USP8	USP8	MDAMB231
REACTOME_SUMOYLATION_OF_CHROMATIN_ORGANIZATION_PROTEINS	0.00312557602656594	0.047104920117184	0.431707695803346	-0.516035125503647	-1.74164209518278	32	53371 348995 11097 23512 79902 1912 7175 4927 3066 9818 81929	MDAMB231_USP8	USP8	MDAMB231
REACTOME_RNA_POLYMERASE_II_TRANSCRIPTION_PRE_INITIATION_AND_PROMOTER_OPENING	0.00428654311469356	0.056501251745686	0.407017918923954	-0.526335862174347	-1.74197820471312	30	5434 2068 1022 2958 5433 6881 5439 5437 83860 2967 8148 5440	MDAMB231_USP8	USP8	MDAMB231
GO_POSITIVE_REGULATION_OF_CHROMOSOME_SEGREGATION	0.00524111659319293	0.0628564898465321	0.407017918923954	-0.586800366544685	-1.74265396543184	20	9787 6421 23137 55920 2237 22933 891 1663 3192 84250	MDAMB231_USP8	USP8	MDAMB231
REACTOME_RESOLUTION_OF_ABASIC_SITES_AP_SITES	0.00821070602852321	0.084797650409531	0.380730400722792	-0.552811681836038	-1.74279999276022	24	3978 10714 5984 10038 2237 5985 6118 54107 56655 5981 4350 5982 142 23583 5111 5425 6119	MDAMB231_USP8	USP8	MDAMB231
GO_CELL_CYCLE_DNA_REPLICATION	0.00252424859443723	0.0409409081554915	0.431707695803346	-0.505854127429653	-1.74531110825666	36	3978 10714 5984 51053 7884 675 8243 2237 5985 6118 54962 54107 56655 5981	MDAMB231_USP8	USP8	MDAMB231
GO_CELLULAR_RESPONSE_TO_DNA_DAMAGE_STIMULUS	2.0034210230189e-07	2.27455066813413e-05	0.690132458796796	-0.360564607203921	-1.75052886524146	364	7157 972 51659 1017 79968 55010 83695 29128 3978 2177 3014 22897 10210 387893 10155 6233 598 5347 5434 10987 23347 4487 378708 10714 3159 7153 2140 4796 79073 5984 9874 10432 4824 4521 54840 63967 3148 115004 23047 64949 165918 6421 23137 84515 10600 207 64710 8738 10951 10038 2068 1022 5889 6917 10036 675 151636 10459 595 54969 1969 5433 51550 64963 8243 84296 8533 4841 2237 79447 5985 6118 5496…	MDAMB231_USP8	USP8	MDAMB231
GO_DNA_CONFORMATION_CHANGE	0.000135987531019916	0.00436956160994183	0.518848077743792	-0.40379862088535	-1.7545434217311	133	7157 51659 4173 3014 5931 6233 55723 10541 23347 378708 3159 7153 51203 8971 3070 3008 3148 54892 55166 1654 2068 91687 10036 54623 84296 7259 1060 6118 57082 79682 10592 54107 6418 7175 22985 9918 8607 23397 4176 5887 51773 113130 891 5928 1663 3149 6594 26155 2967 8520 8467 23063 8364 79019 4678 142 1105	MDAMB231_USP8	USP8	MDAMB231
GO_REPLICATION_FORK	0.00426224905454038	0.056501251745686	0.407017918923954	-0.50009357332966	-1.75526726227521	38	51659 29128 3014 1786 10714 4796 5984 4172 5889 84296 5985 6118 54962 5981 8467 5814 5982 7150 5111 27339 5425 4683 6119	MDAMB231_USP8	USP8	MDAMB231
GO_SCAFFOLD_PROTEIN_BINDING	0.00436237806581593	0.0569281980542876	0.407017918923954	-0.592215371893589	-1.75873521057432	20	3875 23095 858 7531 7343 11140 1398 11113 841 5605 3856	MDAMB231_USP8	USP8	MDAMB231
KEGG_MELANOMA	0.00404854354111482	0.0545033173954035	0.407017918923954	-0.593913316364904	-1.76377769151796	20	7157 2250 5894 5154 207 56034 595 1019	MDAMB231_USP8	USP8	MDAMB231
GO_RESPONSE_TO_GAMMA_RADIATION	0.00641952333117979	0.0721613744752422	0.407017918923954	-0.560809478136188	-1.76801393051151	24	7157 2177 3014 598 2876 79073 675 54107 51776	MDAMB231_USP8	USP8	MDAMB231
GO_RECOMBINATIONAL_REPAIR	0.00104882696326064	0.0212637180765818	0.45505986738723	-0.467513449850611	-1.769524591581	60	51659 55010 83695 3014 23347 4796 115004 6421 23137 84515 64710 5889 675 10459 84296 2237 6118 5932 79035 3364 672 375757 142 125150 10635 55159 23028 10933 4683 6119 2521 7528	MDAMB231_USP8	USP8	MDAMB231
GO_DNA_RECOMBINATION	0.000296689926582507	0.00802004674555569	0.49849310876659	-0.413714061784603	-1.77178445255859	117	51659 55010 83695 3014 23347 378708 7153 118460 8971 4796 3008 10432 7247 3148 115004 165918 6421 57820 23137 84515 64710 2068 5889 675 10459 84296 4841 2237 79447 6118 5932 10189 86 54780 8607 79035 3364 672 3149 7468 3838	MDAMB231_USP8	USP8	MDAMB231
REACTOME_FGFR2_ALTERNATIVE_SPLICING	0.00508557905567535	0.0623074901569433	0.407017918923954	-0.577441065953689	-1.77180886409213	22	5434 3187 5433 5725 5439 5437 4670 5440 3185	MDAMB231_USP8	USP8	MDAMB231
REACTOME_G2_M_DNA_DAMAGE_CHECKPOINT	0.00281392563431891	0.0435646850476827	0.431707695803346	-0.501580634820585	-1.77214269887324	40	7157 83695 3014 7533 5984 165918 7531 5985 6118 5932 79184 891 7465 3364 672 7468	MDAMB231_USP8	USP8	MDAMB231
GO_CHROMOSOME_SEPARATION	0.00247314874171291	0.0408909932731757	0.431707695803346	-0.488758020934591	-1.774278200679	45	991 5347 378708 7153 9787 1062 4085 1063 10459 7175 9918 1459 23397 56984 891 55781 9232	MDAMB231_USP8	USP8	MDAMB231
REACTOME_NUCLEAR_PORE_COMPLEX_NPC_DISASSEMBLY	0.00542776084160034	0.0641908105086485	0.407017918923954	-0.568344741660051	-1.77545193509885	23	53371 348995 11097 79902 7175 4927 891 9818 81929	MDAMB231_USP8	USP8	MDAMB231
REACTOME_M_PHASE	8.35677548350263e-06	0.000474156100591015	0.593325476396405	-0.379750861300863	-1.7770634763209	231	8331 55143 147841 3014 348235 53371 84131 10112 22897 387893 6233 1639 991 5347 332 10383 378708 348995 11097 1062 220134 7514 55055 151246 4085 11065 22995 23047 11004 54892 55166 1063 23141 25936 5692 4751 10142 91687 55920 11116 7531 8243 11130 79902 1060 57082 79682 4000 10592 6418 7175 80184 93323 9918 1459 5716 4927 23397 80254 113130 891 23399 9818 81929 9493 84790	MDAMB231_USP8	USP8	MDAMB231
GO_DNA_METABOLIC_PROCESS	1.15497395502591e-07	1.51301588108394e-05	0.704975715167238	-0.365374534494199	-1.7779844178128	369	7157 51659 4174 1017 4173 55010 83695 29128 3978 2177 3014 23594 22897 10155 6233 5434 10987 1786 23347 378708 10714 3159 7153 2140 118460 8971 4796 3070 5984 3008 10432 4521 7247 54840 63967 3148 115004 23047 3487 165918 6421 57820 23137 84515 207 4751 64710 4172 10038 83940 7083 2068 1022 5889 6917 10036 675 151636 10459 5433 51550 8243 84296 8533 4841 54726 2237 79447 5985 6118 54962 5886 1119…	MDAMB231_USP8	USP8	MDAMB231
GO_RNA_POLYMERASE_II_HOLOENZYME	0.00229841109100438	0.0395834139523987	0.431707695803346	-0.489795394270019	-1.78052452868296	47	7157 5434 548644 2068 1022 2958 6917 80349 54623 5433 6881 123169 5439 5437 83860 2967 23168 5440 9519	MDAMB231_USP8	USP8	MDAMB231
GO_RNA_CAPPING	0.00426629978628121	0.056501251745686	0.407017918923954	-0.554120706529074	-1.78565846693018	27	5434 2068 1022 5433 6829 5439 5437 2967 55421 5440	MDAMB231_USP8	USP8	MDAMB231
GO_DOUBLE_STRAND_BREAK_REPAIR	0.000430834933330456	0.0106335056733589	0.49849310876659	-0.428124830712496	-1.78849122923181	99	51659 55010 3014 23347 2140 4796 54840 115004 165918 6421 23137 84515 64710 10038 5889 675 151636 10459 84296 2237 6118 5932 22992 79184 10519 79035 113130 1663 84250 3364 672 7468 375757 8364 142 51366 125150 10635 55159 7415 23028 157570 7913 7520 27339 10933 4683 6119 2521 7528	MDAMB231_USP8	USP8	MDAMB231
GO_NUCLEAR_DNA_REPLICATION	0.00239695361514063	0.0404159604612326	0.431707695803346	-0.541308879773084	-1.79030384272751	29	3978 10714 5984 51053 7884 675 2237 5985 6118 54962 54107 56655 5981	MDAMB231_USP8	USP8	MDAMB231
REACTOME_TRANSCRIPTION_OF_THE_HIV_GENOME	0.00106359071903461	0.0214354437220822	0.45505986738723	-0.504148969587315	-1.79395450662385	43	5434 2068 1022 2958 6917 5433 6881 6829 11198 5439 5437 83860 2967 8148 6749 5440 7936	MDAMB231_USP8	USP8	MDAMB231
REACTOME_INTERACTIONS_OF_REV_WITH_HOST_CELLULAR_PROTEINS	0.00404136832013253	0.0545033173954035	0.407017918923954	-0.565985073597746	-1.79626826085346	25	53371 348995 11097 7514 79902 7175 4927 9818 81929 1104 5901	MDAMB231_USP8	USP8	MDAMB231
GO_MEIOTIC_CELL_CYCLE_PROCESS	0.000836901276625762	0.017927583321933	0.477270815362862	-0.477995401812698	-1.79875142386021	59	2177 991 5347 4487 378708 7153 994 151246 57820 5889 675 1060 6118 10592 4627 22933 9918 23397 6790 3622 3364 9232 811	MDAMB231_USP8	USP8	MDAMB231
GO_NUCLEOSIDE_MONOPHOSPHATE_BIOSYNTHETIC_PROCESS	0.00205288169594656	0.0362285754217305	0.431707695803346	-0.551635076518809	-1.80192779069129	28	1633 1854 7298 5634 7084 159 471 7083 10606 1635 8833 5198 353	MDAMB231_USP8	USP8	MDAMB231
REACTOME_NUCLEAR_ENVELOPE_BREAKDOWN	0.00251188711549561	0.0409409081554915	0.431707695803346	-0.526742463545935	-1.80401474546418	34	53371 5347 348995 11097 79902 4000 7175 4927 891 23399 9818 81929	MDAMB231_USP8	USP8	MDAMB231
GO_PEPTIDYL_LYSINE_MODIFICATION	7.42243427053509e-05	0.00258047199197719	0.538434096309916	-0.408798279446174	-1.80454065655688	146	51200 29117 53371 10210 387893 10155 1786 10054 348995 84681 11097 3008 80335 23512 10943 80349 675 8473 51218 6881 23326 54556 10055 79902 79447 4000 54107 6418 7175 22933 2647 79960 86 56655 8607 4927 205564 51773 3066 9818 11019 81929 1810 672 1487 7468 151194 23741 26155 8520	MDAMB231_USP8	USP8	MDAMB231
REACTOME_FORMATION_OF_HIV_ELONGATION_COMPLEX_IN_THE_ABSENCE_OF_HIV_TAT	0.00393184904687422	0.0537686598150517	0.407017918923954	-0.530215309845784	-1.8056930860933	33	5434 2068 1022 6917 5433 6829 11198 5439 5437 2967 6749 5440 7936	MDAMB231_USP8	USP8	MDAMB231
GO_SPINDLE_MICROTUBULE	0.00393184904687422	0.0537686598150517	0.407017918923954	-0.530314175869295	-1.80602978269898	33	348235 5347 332 51203 9055 91272 1062 220134	MDAMB231_USP8	USP8	MDAMB231
REACTOME_TRANSPORT_OF_MATURE_MRNAS_DERIVED_FROM_INTRONLESS_TRANSCRIPTS	0.00395191417137863	0.0537686598150517	0.407017918923954	-0.571647028696793	-1.81009100874479	26	53371 348995 11097 7884 79902 7175 10189 4927 9818 81929	MDAMB231_USP8	USP8	MDAMB231
GO_METAPHASE_PLATE_CONGRESSION	0.00142351472937457	0.0273926054703378	0.45505986738723	-0.542852878012088	-1.81143924246991	31	55143 91272 1062 11004 55166 1063 1060 113130 891 81929 10615 3192	MDAMB231_USP8	USP8	MDAMB231
GO_MICROTUBULE_CYTOSKELETON_ORGANIZATION	3.21673131950795e-06	0.000214827193612629	0.627256739718528	-0.392986494536919	-1.81153690019738	205	10048 899 1017 348235 90417 23380 653464 10112 163786 1639 991 5347 50810 332 10383 51203 9055 1062 10432 29127 220134 7514 22995 11004 2288 26586 4751 84942 10142 55012 675 11116 8243 6047 4000 4627 7175 54461 93323 79649 10519 51199 80254 1267 24137 891 1855 6790 10615 9493 9648 7465 3192 9768 84790 672 9857 1104 7280 4140	MDAMB231_USP8	USP8	MDAMB231
REACTOME_SIGNALING_BY_RHO_GTPASES	4.75179225170217e-06	0.000294265534714502	0.610526878385931	-0.402707310874837	-1.81270965483817	175	8331 55143 128239 147841 3014 348235 23380 1894 81624 991 5347 332 10383 378708 348995 7533 58504 9055 1062 29127 220134 7514 55055 151246 4085 11004 4983 55166 1063 25936 91687 55920 30851 10093 7531 11130 79902 1060 396 10928 57082 79682 4627 9322 11113 4628 1855 81929 5216 6093 84790 9411 10552 7280 60	MDAMB231_USP8	USP8	MDAMB231
GO_CHROMOSOME_ORGANIZATION	2.51865893948587e-10	6.59888642145298e-08	0.814035837847908	-0.364249684340347	-1.81551089473232	503	7157 8329 55143 51659 51200 1017 4173 29128 29117 2177 3014 90417 5931 79366 4288 387893 10155 6233 991 5347 10987 1786 55723 10541 23347 29028 378708 10714 3159 7153 51203 9055 2140 91272 8971 3070 9787 5984 9874 1062 3008 10432 29127 8289 80335 151246 3148 4085 23047 11004 54892 55166 23512 165918 1063 6421 57820 23137 25936 10600 4751 64710 1654 10943 2068 91687 5889 80349 10036 675 151636 546…	MDAMB231_USP8	USP8	MDAMB231
REACTOME_MRNA_CAPPING	0.00325315020389873	0.0480834652394253	0.431707695803346	-0.57248322897771	-1.81689147303276	25	5434 2068 1022 5433 6829 5439 5437 2967 5440	MDAMB231_USP8	USP8	MDAMB231
GO_NUCLEAR_CHROMOSOME	1.24816799809159e-06	9.66195500340898e-05	0.643551836150722	-0.387368965847918	-1.82110261621544	240	7157 8329 51659 4174 4173 29128 3014 5931 23594 10155 5347 332 55723 23347 10714 7153 10042 4796 3008 8289 80335 54840 3148 23512 10128 57820 4751 64710 4172 10951 10036 675 23126 29803 8243 4087 23435 84296 54556 2237 1060 5499 6118 54962 10592 54107 22933 10189 86 56655 81611 9918 8607 23397 4176 79035 51773 113130 891 3066 6790 5928 1663 3622 3192 3364 672 171023 1104 3149 60 6672 8896 6774 65…	MDAMB231_USP8	USP8	MDAMB231
GO_MITOTIC_METAPHASE_PLATE_CONGRESSION	0.00302428736467267	0.0461915819016821	0.431707695803346	-0.574650992820267	-1.82377131062752	25	55143 91272 1062 11004 1060 113130 891 81929 3192	MDAMB231_USP8	USP8	MDAMB231
GO_FEMALE_GAMETE_GENERATION	0.0016367176423835	0.0302970667932511	0.45505986738723	-0.552360476993345	-1.8268554636431	29	5806 5347 7153 994 84515 5889 675 164091 2120 22933 23397 891 6790	MDAMB231_USP8	USP8	MDAMB231
REACTOME_DNA_DOUBLE_STRAND_BREAK_REPAIR	0.000291444916777346	0.0080053337624487	0.49849310876659	-0.469072234075841	-1.82691784580671	70	7157 1017 83695 3014 6233 10714 2140 5984 63967 165918 10038 5889 675 6047 2237 5985 6118 54962 54107 5932 56655 79184 5981 890 3364 672 7468 3838 8467 8364 5982 142 10635 7520 5111 5810 5425 8314 4683 6119	MDAMB231_USP8	USP8	MDAMB231
REACTOME_RHO_GTPASE_EFFECTORS	1.53977291574104e-05	0.000771245081031469	0.575610261071129	-0.412493303927115	-1.82875365899401	151	8331 55143 128239 147841 3014 348235 23380 81624 991 5347 332 10383 378708 348995 7533 9055 1062 220134 7514 55055 151246 4085 11004 55166 1063 25936 91687 55920 30851 10093 7531 11130 79902 1060 57082 79682 4627 11113 4628 1855 81929 5216 6093 84790 10552 7280 60	MDAMB231_USP8	USP8	MDAMB231
HALLMARK_DNA_REPAIR	0.000203902634937688	0.00588552859828614	0.518848077743792	-0.438818904170141	-1.83231108009838	96	7157 3978 79720 1854 5434 7298 10714 7084 5984 6431 10959 2068 2958 5433 30833 11130 6881 2237 5985 6829 6118 5439 10189 7251 56655 5437 51160 10063 4350 2967 51292 6749 353 5440 5982 7936 65109 54487 203 1479 10978 5111	MDAMB231_USP8	USP8	MDAMB231
GO_SPINDLE_POLE	0.000191280866937805	0.00566524028513186	0.518848077743792	-0.454401165462392	-1.83427878692502	80	150468 90417 10210 1639 991 5347 9055 91272 10101 9787 994 4085 1063 26586 4751 84942 8243 93323 79184 51199 80254 891 6790 10615 1663 3192 255758 79768	MDAMB231_USP8	USP8	MDAMB231
REACTOME_DNA_REPAIR	1.31242760350455e-05	0.000686953195740058	0.593325476396405	-0.413306675349379	-1.83646585250319	157	7157 8331 1017 83695 3978 2177 3014 6233 5434 10987 378708 10714 2140 5984 63967 165918 10038 2068 1022 5889 6917 675 10459 5433 8533 6047 2237 5985 6118 54962 5886 54107 5932 5439 7398 86 56655 8607 5437 79184 5981 5887 29089 890 4350 55215 9768 3364 672 60 7468 3838 9100 2967 10450 8467 5440 8364 5982 142 3150 10635 7415 23583 7520 5111 5810 27339	MDAMB231_USP8	USP8	MDAMB231
REACTOME_INTERACTIONS_OF_VPR_WITH_HOST_CELLULAR_PROTEINS	0.00230500549498174	0.0395834139523987	0.431707695803346	-0.581138916726666	-1.84436205115327	25	53371 348995 3159 11097 79902 7175 4927 9818 81929	MDAMB231_USP8	USP8	MDAMB231
GO_PROTEIN_DNA_COMPLEX_SUBUNIT_ORGANIZATION	3.16991223345418e-05	0.00136207022819188	0.557332238758646	-0.426545991991932	-1.84581670623702	124	7157 6666 3014 5931 6233 55723 10541 378708 3159 8971 3070 1062 3008 51053 8289 3148 55166 1063 2068 1022 2958 91687 10036 54623 23126 7259 6047 7343 1060 6118 57082 79682 11198 54107 6418 9014 81611 8607 5887 51773 5928 55832 1810	MDAMB231_USP8	USP8	MDAMB231
GO_DNA_REPAIR	5.03277267905128e-07	4.63287128239153e-05	0.659444398037935	-0.392501206173762	-1.85377113195341	249	7157 51659 1017 55010 83695 29128 3978 2177 3014 22897 10155 6233 5434 10987 23347 378708 10714 3159 2140 4796 5984 10432 4521 54840 63967 3148 115004 23047 165918 6421 23137 84515 64710 10038 2068 1022 5889 6917 10036 675 151636 10459 5433 51550 8243 84296 8533 4841 2237 79447 5985 6118 5886 11198 5932 5439 7398 86 259282 54780 8607 22992 5437 79184 10519 5981 5887 79035 29089 113130 4350 1663 5…	MDAMB231_USP8	USP8	MDAMB231
GO_CENTROSOME_DUPLICATION	0.00119258764107294	0.0237541140672189	0.45505986738723	-0.561159555342722	-1.8559571916398	29	899 1017 163786 10432 7514 22995 675 54461 80254 672	MDAMB231_USP8	USP8	MDAMB231
GO_PROTEIN_SELF_ASSOCIATION	0.00146256447850446	0.0279859247965516	0.45505986738723	-0.65904440513645	-1.85718835974225	16	7157 29109 4824 27072 1075 1398 9368 101 4191	MDAMB231_USP8	USP8	MDAMB231
GO_REGULATION_OF_CELL_CYCLE_PROCESS	6.80086992225731e-09	1.2868757197338e-06	0.761460801445585	-0.382930106397171	-1.8595949136126	360	7157 1031 899 1017 83695 29117 90417 5931 79366 4288 1894 84131 10112 22897 23269 1639 991 598 5347 10383 4487 51203 9055 900 5962 9787 1062 10432 29127 7514 10514 3643 84967 994 63967 4085 11065 22995 652 23512 1063 6421 23137 6241 207 5692 4751 1654 8738 10217 2068 10142 55920 5889 675 54623 10459 595 858 11116 7531 8243 6047 1019 2237 79447 6118 54962 7027 7175 5932 54461 10795 22933 79960 801…	MDAMB231_USP8	USP8	MDAMB231
REACTOME_SUMOYLATION_OF_DNA_REPLICATION_PROTEINS	0.000828381584229599	0.017857390353709	0.477270815362862	-0.56104479790837	-1.87214364126884	31	55143 53371 332 348995 7153 11097 79902 7175 4927 9818 6790 81929	MDAMB231_USP8	USP8	MDAMB231
REACTOME_SUMOYLATION_OF_SUMOYLATION_PROTEINS	0.00133616457036704	0.0258578211742622	0.45505986738723	-0.610418611601125	-1.87299651966288	22	53371 10210 348995 11097 79902 7175 4927 9818 81929	MDAMB231_USP8	USP8	MDAMB231
REACTOME_DEFECTIVE_TPR_MAY_CONFER_SUSCEPTIBILITY_TOWARDS_THYROID_PAPILLARY_CARCINOMA_TPC	0.000861735070562932	0.0182865731708063	0.477270815362862	-0.650924852699947	-1.88074907720244	18	53371 348995 11097 79902 7175 4927 9818 81929	MDAMB231_USP8	USP8	MDAMB231
REACTOME_CHROMOSOME_MAINTENANCE	0.000334556440027142	0.00876537872871111	0.49849310876659	-0.513253758581561	-1.88089604906192	50	8331 3978 3014 5931 378708 10714 5984 55166 91687 2237 1060 5985 6118 57082 79682 54107 56655 8607 5981 51773 1736 5928	MDAMB231_USP8	USP8	MDAMB231
REACTOME_EXPORT_OF_VIRAL_RIBONUCLEOPROTEINS_FROM_NUCLEUS	0.00123528193735649	0.0242418052226339	0.45505986738723	-0.633647247593945	-1.88177777598657	20	53371 348995 11097 7514 79902 7175 4927 9818 81929	MDAMB231_USP8	USP8	MDAMB231
REACTOME_SUMOYLATION	6.11312998215268e-05	0.00225664542118516	0.538434096309916	-0.46254786644924	-1.88358992815222	85	7157 55143 53371 10210 10155 332 1786 10054 348995 7153 11097 23512 165918 23137 8243 10055 79902 1912 7175 54780 4927 205564 3066 9818 6790 81929 3622 672 1487 6672	MDAMB231_USP8	USP8	MDAMB231
REACTOME_HIV_LIFE_CYCLE	4.5011441743216e-05	0.00182510679258802	0.557332238758646	-0.455610326133917	-1.89897481864551	97	3978 53371 6233 79720 5434 4836 348995 3159 11097 7514 93343 2068 1022 2958 6917 5433 6881 2237 79902 6829 11198 7175 5439 7251 5437 51160 4927 9397 9818 81929 1104 83860 2967 8148 6749 5901 5440	MDAMB231_USP8	USP8	MDAMB231
GO_CELL_CYCLE	5.77317126234639e-16	9.8317106597759e-13	1.02766987054358	-0.370595814108821	-1.910794107114	757	7157 1031 55143 4174 899 128239 147841 1017 79968 4173 83695 29128 29117 3978 2177 3014 348235 90417 5931 23594 79366 4288 1894 84131 10112 22897 163786 387893 23269 1639 5891 991 598 5347 332 10383 10987 7298 4487 378708 10714 7057 348995 7153 51203 9055 91272 900 5962 7026 3070 9787 5984 9874 1062 10432 29127 2621 220134 7514 51053 7884 3875 10514 3643 4824 9994 55055 84967 994 151246 63967 109…	MDAMB231_USP8	USP8	MDAMB231
HALLMARK_MITOTIC_SPINDLE	1.88296925248434e-05	0.000890749065828008	0.575610261071129	-0.452637966357808	-1.91086716387748	106	10048 1894 163786 5347 332 7153 51203 9055 9787 9874 1062 29127 23095 11004 4983 10128 1063 4751 675 7531 8243 4082 6780 396 8476 10928 4627 6711 51199 5981 24137 4628 6790 253260 9493 6093 9411 382	MDAMB231_USP8	USP8	MDAMB231
GO_MEIOTIC_CELL_CYCLE	0.000148637489345528	0.0047313952215969	0.518848077743792	-0.481672122627618	-1.9181220473655	75	1017 2177 3014 991 5347 4487 378708 7153 3643 994 151246 57820 4751 5889 675 8243 1060 6118 10592 4627 5932 22933 9918 23397 6790 3622 3364 9232 811	MDAMB231_USP8	USP8	MDAMB231
GO_CELL_CYCLE_G1_S_PHASE_TRANSITION	1.7528110453578e-05	0.000852867774355522	0.575610261071129	-0.448080657844049	-1.91896388446581	117	7157 1031 4174 128239 1017 4173 29117 23594 7298 5962 51053 84967 84515 6241 207 4172 1654 8738 10217 1022 54623 595 6881 1019 79447 6118 54107 7027 5932 79960 5530 56655 4176 891 6790 890 7465 1104 25959 1033 8065 989 1719 2935 79027 5728 4678 55159 4194 5111 23476 51512 5720 6119 1977 990 586 10263 5558 10197	MDAMB231_USP8	USP8	MDAMB231
GO_SPINDLE	9.7501170323349e-07	7.90688062193635e-05	0.643551836150722	-0.426593668985199	-1.91922659345304	170	55143 150468 348235 90417 1894 10112 10210 9391 1639 991 5347 332 51203 9055 91272 10101 9787 1062 29127 220134 994 4085 1063 26586 207 4751 10951 2068 84942 55920 55012 10459 8243 79902 4627 7175 22933 93323 79184 79649 51199 80254 24137 3315 891 4628 6790 10615 1663 9493 3192 255758 9857 79768	MDAMB231_USP8	USP8	MDAMB231
GO_CELL_CYCLE_PROCESS	9.22379664192002e-14	5.23604189372993e-11	0.954541630725724	-0.379334008598822	-1.92290558445692	593	7157 1031 55143 4174 899 128239 1017 4173 83695 29117 3978 2177 90417 5931 23594 79366 4288 1894 84131 10112 22897 163786 23269 1639 991 598 5347 332 10383 7298 4487 378708 10714 7057 7153 51203 9055 91272 900 5962 9787 5984 1062 10432 29127 2621 7514 51053 7884 10514 3643 4824 55055 84967 994 151246 63967 4085 11065 22995 23047 11004 652 55166 23512 1063 6421 57820 23137 84515 23141 6241 25936 1…	MDAMB231_USP8	USP8	MDAMB231
GO_PHOSPHATIDYLSERINE_BINDING	0.00060181966632104	0.0139442026087719	0.477270815362862	-0.683092711351408	-1.9249565313948	16	8436 558 493829 7057 2621	MDAMB231_USP8	USP8	MDAMB231
GO_REGULATION_OF_GENE_SILENCING	6.16171533089312e-05	0.00225664542118516	0.538434096309916	-0.496076194424088	-1.92569200238473	68	7157 1017 53371 10155 5434 1786 29028 348995 3159 11097 8971 3008 652 5433 79902 84962 7175 5439 5530 5437 4927 9818 81929	MDAMB231_USP8	USP8	MDAMB231
GO_SITE_OF_DOUBLE_STRAND_BREAK	0.000350145033705436	0.00900832849466753	0.49849310876659	-0.571709900603538	-1.92954700157683	32	3014 23347 115004 165918 23137 10459 10093 6118 5932 84250 3364 10552 142 55159 7415 157570 27339 10092 4683 6119	MDAMB231_USP8	USP8	MDAMB231
GO_CONDENSED_NUCLEAR_CHROMOSOME	0.000769131533843738	0.0167927051555883	0.477270815362862	-0.566937918246773	-1.93075503519519	33	3014 5347 10128 57820 4751 675 8243 1060 6118 9918 23397 891 6790 3364 672 1104 23063 5810 23476 83540	MDAMB231_USP8	USP8	MDAMB231
REACTOME_TP53_REGULATES_TRANSCRIPTION_OF_DNA_REPAIR_GENES	0.000372095761458355	0.00938783824834931	0.49849310876659	-0.549646109732319	-1.94196361004772	40	7157 2177 5434 2068 1022 6917 5433 6829 11198 5439 5437 55215 672 2967 6749 5440 7936	MDAMB231_USP8	USP8	MDAMB231
GO_REGULATION_OF_CHROMOSOME_SEGREGATION	5.65631260396197e-05	0.0021406000810105	0.557332238758646	-0.507761599809549	-1.95042754201087	66	90417 4288 1894 991 5347 9787 1062 29127 4085 11004 1063 6421 23137 4751 55920 10459 2237 7175 22933 1459 113130 56984 891 10615 1663 55781 3192 84250 9232	MDAMB231_USP8	USP8	MDAMB231
GO_NUCLEOSOME_ORGANIZATION	4.19632197799237e-05	0.00172200875386048	0.557332238758646	-0.502889431104905	-1.95213994633784	68	3014 5931 55723 10541 378708 3159 8971 3008 8289 3148 55166 91687 10036 54623 7259 1060 57082 79682 11198 54107 6418 81611 8607 51773 5928	MDAMB231_USP8	USP8	MDAMB231
REACTOME_FACTORS_INVOLVED_IN_MEGAKARYOCYTE_DEVELOPMENT_AND_PLATELET_PRODUCTION	0.000196526275442729	0.00572109824066611	0.518848077743792	-0.527260630912463	-1.95870143547342	52	7157 1017 10112 10383 1062 29127 30846 23095 11004 55604 5889 80005 10938 55669 24137 3066 9493 7465 84790 7280 60 829 998 84617 3799	MDAMB231_USP8	USP8	MDAMB231
GO_ATP_DEPENDENT_CHROMATIN_REMODELING	0.000180245354754457	0.00538522524819018	0.518848077743792	-0.537322815762341	-1.95982996182925	46	5931 378708 8289 55166 91687 1060 57082 79682 54107 86 81611 8607 51773 3066 5928 60 6594 9219 8467 8364 79019 4678 6944	MDAMB231_USP8	USP8	MDAMB231
GO_MITOTIC_CELL_CYCLE	5.09300506040286e-13	2.16834690446652e-10	0.921426003494898	-0.395940035517928	-1.96100926059495	478	7157 1031 55143 4174 899 128239 1017 4173 29117 3978 348235 90417 23594 4288 1894 84131 10112 22897 1639 991 598 5347 332 10383 7298 7153 51203 9055 91272 900 5962 9787 1062 29127 220134 51053 3643 4824 55055 84967 994 63967 10950 4085 11065 55872 22995 23047 11004 652 1063 23137 84515 23141 6241 25936 10600 26586 207 5692 4751 4172 1654 8738 10217 2068 1022 10142 55920 5889 675 23126 10459 595 8…	MDAMB231_USP8	USP8	MDAMB231
GO_SITE_OF_DNA_DAMAGE	0.000206055840062741	0.00589769908616552	0.518848077743792	-0.55379318677434	-1.9622175422874	41	79968 3014 23347 4824 115004 165918 23137 10951 10459 10093 6118 221443 5932 84250 3364 10552 142 55159 7415 157570 7520 27339 10092 4683 6119 11335 55719 23468	MDAMB231_USP8	USP8	MDAMB231
GO_PROTEIN_SUMOYLATION	0.000172365730421367	0.00519537767978032	0.518848077743792	-0.570723479289105	-1.96912503849183	36	53371 10210 10155 10054 348995 11097 10055 79902 7175 4927 205564 9818 81929	MDAMB231_USP8	USP8	MDAMB231
GO_REGULATION_OF_CHROMATIN_SILENCING	0.000354408695914694	0.00900832849466753	0.49849310876659	-0.717390185738508	-1.97720969691606	15	10155 1786 29028 3159 8971 3008	MDAMB231_USP8	USP8	MDAMB231
REACTOME_CELL_CYCLE_CHECKPOINTS	9.73937607660042e-08	1.38217978820421e-05	0.704975715167238	-0.439887082108348	-1.98005857056352	176	7157 55143 4174 147841 1017 4173 83695 3014 348235 23594 6233 991 5347 332 378708 348995 7533 5984 1062 220134 7514 55055 151246 63967 4085 11065 11004 55166 165918 1063 84515 25936 5692 4172 91687 55920 7531 11130 79902 1060 5985 6118 57082 79682 5932 79184 5716 4176 891 81929 890 7465 3364 672	MDAMB231_USP8	USP8	MDAMB231
KEGG_DNA_REPLICATION	0.000304033442644672	0.00809013988787306	0.49849310876659	-0.625580371814626	-1.9854060096683	25	4174 4173 3978 10714 5984 4172 2237 5985 6118 54107 56655 4176 5981	MDAMB231_USP8	USP8	MDAMB231
GO_CHROMATIN_ASSEMBLY_OR_DISASSEMBLY	1.74576188075121e-05	0.000852867774355522	0.575610261071129	-0.504721414695188	-1.9924846130154	72	7157 3014 5931 55723 10541 23347 378708 3159 8971 3070 9874 3008 8289 3148 55166 91687 10036 54623 7259 1060 57082 79682 11198 54107 6418 7175 8607 51773 5928 26155 8520 9219 8467 8364 79019 4678	MDAMB231_USP8	USP8	MDAMB231
GO_DNA_REPLICATION_INDEPENDENT_NUCLEOSOME_ORGANIZATION	0.000196526275442729	0.00572109824066611	0.518848077743792	-0.60290615294887	-1.99539771731624	30	5931 55723 378708 55166 91687 1060 57082 79682 11198 54107 8607 51773 5928 8520 8467 8364 79019 4678	MDAMB231_USP8	USP8	MDAMB231
GO_CHROMOSOMAL_REGION	4.13089190380133e-08	6.69991324968921e-06	0.719512826338911	-0.442522508129494	-2.01044438597109	181	55143 4174 147841 1017 4173 3014 348235 90417 1639 5347 332 1786 23347 378708 348995 91272 3070 1062 220134 7514 80335 55055 151246 4085 23047 11004 55166 1063 23137 25936 4751 4172 10951 91687 55920 675 8243 11130 2237 79902 1060 5499 6118 57082 79682 7175 22933 10189 54780 9918 4176 79035 253635 113130 891 6790 81929 10615 3192	MDAMB231_USP8	USP8	MDAMB231
REACTOME_TRANSPORT_OF_THE_SLBP_DEPENDANT_MATURE_MRNA	0.0003934742914841	0.00978228785981639	0.49849310876659	-0.64360740622141	-2.01056494599055	23	53371 348995 11097 7884 79902 7175 10189 4927 9818 81929	MDAMB231_USP8	USP8	MDAMB231
REACTOME_ACTIVATION_OF_ATR_IN_RESPONSE_TO_REPLICATION_STRESS	0.000296351746011464	0.00802004674555569	0.49849310876659	-0.65547724804353	-2.01125355775681	22	4174 1017 4173 23594 5984 63967 84515 4172 5985 6118 4176 3364	MDAMB231_USP8	USP8	MDAMB231
GO_CHROMATIN_ASSEMBLY	2.73896298030195e-05	0.00122748788301427	0.575610261071129	-0.53655469096272	-2.0191167335251	59	7157 3014 5931 55723 10541 23347 378708 3159 8971 3070 3008 3148 55166 91687 10036 54623 7259 1060 57082 79682 54107 6418 7175 8607 51773 5928 26155 8520 8467 8364 79019 4678	MDAMB231_USP8	USP8	MDAMB231
GO_HISTONE_EXCHANGE	0.000157016609085163	0.00486180518676424	0.518848077743792	-0.610569853706803	-2.01937488223562	29	5931 378708 55166 91687 1060 57082 79682 54107 81611 8607 51773 5928 8467 8364 79019 4678 6944	MDAMB231_USP8	USP8	MDAMB231
GO_DNA_REPLICATION	4.06456974524494e-07	3.85092045664388e-05	0.674962860011025	-0.465846859005146	-2.02693891917793	132	51659 4174 1017 4173 83695 3978 5931 23594 1854 4781 378708 10714 3159 4796 5984 10432 51053 7884 63967 84515 6241 64710 4172 10036 675 29803 51550 8243 84296 2237 5985 6118 54962 11198 54107 6418 5932 10189 259282 56655 4176 5981 6240 5928 890 1663 9768 3364 672	MDAMB231_USP8	USP8	MDAMB231
GO_REGULATION_OF_NUCLEAR_DIVISION	4.13784279903136e-06	0.000265914954216996	0.610526878385931	-0.491122387153391	-2.04022506884981	93	899 4288 991 5347 4487 51203 900 9787 1062 3643 4085 11065 652 1063 23137 4751 10459 595 858 8243 7175 54461 22933 113130 56984 891 54998 6790 890 55781 3192 84250 10201 9232 1104 811	MDAMB231_USP8	USP8	MDAMB231
GO_CHROMOSOME	3.15722008547777e-15	3.58449720371242e-12	1.00731795687447	-0.412300977188724	-2.04320784431379	475	7157 8329 55143 51659 4174 147841 1017 79968 4173 55010 83695 29128 2177 3014 348235 90417 5931 23594 79366 4288 387893 10155 1639 5347 332 10987 1786 55723 23347 378708 10714 348995 3159 7153 51203 10042 91272 8971 4796 3070 5984 1062 3008 220134 7514 8289 4824 80335 55055 54840 151246 3151 3148 115004 4085 23047 11004 54892 55166 23512 165918 10128 1063 6421 57820 23137 84515 25936 4751 64710 4…	MDAMB231_USP8	USP8	MDAMB231
REACTOME_VIRAL_MESSENGER_RNA_SYNTHESIS	5.76633986482553e-05	0.00215825863512041	0.557332238758646	-0.617236920097869	-2.05965045826219	31	53371 5434 348995 11097 5433 79902 7175 5439 5437 4927 9818 81929	MDAMB231_USP8	USP8	MDAMB231
REACTOME_ACTIVATION_OF_THE_PRE_REPLICATIVE_COMPLEX	7.11975547197876e-05	0.00252602991016246	0.538434096309916	-0.701619385773245	-2.06108475923001	19	4174 1017 4173 23594 51053 84515 4172 6118 54107 56655 4176	MDAMB231_USP8	USP8	MDAMB231
GO_PROTEIN_HETEROTETRAMERIZATION	7.02482195127158e-05	0.00251858353326642	0.538434096309916	-0.732181342294258	-2.06328838471486	16	972 53371 3643 6241 3858 84869 6240 9818 1104 10056 2193 8364	MDAMB231_USP8	USP8	MDAMB231
GO_DNA_DEPENDENT_DNA_REPLICATION	3.04545853460663e-06	0.000207456635377404	0.627256739718528	-0.52498820144001	-2.07711393198283	73	51659 4174 1017 4173 3978 23594 378708 10714 3159 4796 5984 51053 7884 64710 4172 675 8243 84296 2237 5985 6118 54962 54107 10189 259282 56655 4176 5981	MDAMB231_USP8	USP8	MDAMB231
REACTOME_DNA_STRAND_ELONGATION	0.000108751931085615	0.00366741660670896	0.538434096309916	-0.67041464413954	-2.09430806693045	23	51659 4174 4173 3978 10714 5984 84515 4172 84296 2237 5985 6118 4176 5981	MDAMB231_USP8	USP8	MDAMB231
GO_CONDENSED_CHROMOSOME_CENTROMERIC_REGION	1.54410774318224e-06	0.000114331108114754	0.643551836150722	-0.534490476997733	-2.1100036975138	72	147841 348235 90417 5347 332 378708 348995 91272 1062 220134 55055 151246 4085 11004 1063 25936 4751 8243 11130 79902 1060 57082 79682 9918 253635 891 6790 81929 10615 3192	MDAMB231_USP8	USP8	MDAMB231
GO_CHROMATIN_REMODELING_AT_CENTROMERE	8.13978362144166e-05	0.00277241030146303	0.538434096309916	-0.67635647788676	-2.11286975924721	23	5931 378708 3070 55166 91687 1060 57082 79682 54107 8607 51773 5928 8467 8364 79019 4678	MDAMB231_USP8	USP8	MDAMB231
REACTOME_MITOTIC_PROMETAPHASE	3.18937045088901e-08	5.43149787786399e-06	0.719512826338911	-0.488153826253292	-2.11672868477933	126	55143 147841 348235 84131 22897 1639 991 5347 332 10383 378708 348995 1062 220134 7514 55055 151246 4085 22995 23047 11004 55166 1063 25936 4751 10142 91687 55920 11116 7531 8243 11130 79902 1060 57082 79682 10592 80184 93323 9918 1459 23397 80254 113130 891 81929	MDAMB231_USP8	USP8	MDAMB231
GO_SISTER_CHROMATID_SEGREGATION	5.62838864388098e-08	8.33490944393854e-06	0.719512826338911	-0.508474903513546	-2.13936520866684	105	55143 90417 991 5347 7153 51203 9055 91272 9787 1062 29127 151246 4085 23047 11004 1063 6421 23137 25936 4751 5889 23126 10459 8243 11130 2237 1060 10592 7175 9918 23397 24137 113130 56984 891 81929 10615 1663 9493 55781 3192 84250 9232	MDAMB231_USP8	USP8	MDAMB231
GO_DNA_PACKAGING	6.43302988599372e-07	5.47772494792365e-05	0.659444398037935	-0.530513359773592	-2.1415204800868	80	7157 3014 5931 55723 10541 23347 378708 3159 7153 51203 8971 3070 3008 3148 54892 55166 91687 10036 54623 7259 1060 57082 79682 10592 54107 6418 7175 22985 9918 8607 23397 51773 113130 891 5928	MDAMB231_USP8	USP8	MDAMB231
REACTOME_CELL_CYCLE_MITOTIC	2.13071342461054e-13	1.03674427488907e-10	0.943632225232838	-0.448702797347822	-2.14413182837816	308	7157 8331 1031 55143 51659 4174 147841 1017 4173 3978 3014 348235 53371 23594 84131 10112 22897 387893 6233 1639 991 5347 332 10383 7298 378708 10714 348995 7153 11097 5984 1062 220134 7514 51053 55055 994 151246 4085 11065 22995 23047 11004 54892 55166 1063 84515 23141 6241 25936 207 5692 4751 4172 7083 1022 10142 91687 55920 595 11116 7531 8243 11130 84296 1019 984 2237 79902 1060 5985 6118 570…	MDAMB231_USP8	USP8	MDAMB231
REACTOME_CELL_CYCLE	7.03111410178474e-15	5.9869936576697e-12	0.996986217533181	-0.441898982832367	-2.14596106985993	360	7157 8331 1031 55143 51659 4174 147841 1017 4173 83695 3978 3014 348235 5931 53371 23594 84131 10112 22897 387893 6233 1639 991 5347 332 10383 7298 378708 10714 348995 7533 7153 11097 5984 1062 220134 7514 51053 55055 994 151246 63967 4085 11065 22995 23047 11004 54892 55166 165918 1063 84515 23141 6241 25936 207 5692 4751 4172 7083 1022 10142 91687 55920 5889 675 595 11116 7531 8243 11130 84296 …	MDAMB231_USP8	USP8	MDAMB231
REACTOME_RHO_GTPASES_ACTIVATE_FORMINS	1.52017994248136e-07	1.84919031574697e-05	0.690132458796796	-0.531318066982915	-2.16363631140897	85	55143 147841 348235 23380 81624 991 5347 332 10383 378708 348995 1062 220134 7514 55055 151246 4085 11004 55166 1063 25936 91687 55920 11130 79902 1060 57082 79682 1855 81929 5216 84790 7280 60 23002 998 84617	MDAMB231_USP8	USP8	MDAMB231
GO_KINETOCHORE	4.07026237343452e-07	3.85092045664388e-05	0.674962860011025	-0.536891508182077	-2.16851426039737	81	147841 348235 90417 1639 5347 332 378708 348995 91272 1062 220134 7514 55055 151246 4085 11004 1063 25936 4751 8243 11130 79902 1060 57082 79682 7175 253635 891 81929 10615 3192	MDAMB231_USP8	USP8	MDAMB231
GO_ATTACHMENT_OF_SPINDLE_MICROTUBULES_TO_KINETOCHORE	3.39442688150962e-05	0.00142733555042244	0.557332238758646	-0.694198613127194	-2.16860679914028	23	90417 1894 91272 1062 29127 11004 4751 55920 1060 57082 22933 891 81929 10615 3192	MDAMB231_USP8	USP8	MDAMB231
GO_ORGANELLE_FISSION	3.8535513789738e-10	9.37513999770339e-08	0.814035837847908	-0.481829652125097	-2.18257495970657	179	55143 899 2177 90417 4288 991 5347 332 4487 378708 7153 51203 9055 91272 900 9787 1062 29127 3643 994 151246 4085 11065 23047 11004 652 1063 57820 23137 25936 10600 4751 5889 675 23126 10459 595 858 8243 11130 1060 6118 10592 7175 54461 22933 9918 23397 24137 113130 56984 891 54998 6790 81929 890 10615 9493 55781 3622 3192 84250 10201 9232 1104 27338 811	MDAMB231_USP8	USP8	MDAMB231
REACTOME_RESOLUTION_OF_SISTER_CHROMATID_COHESION	2.54355435814872e-07	2.75131869533552e-05	0.674962860011025	-0.540397410686536	-2.18267466237919	81	55143 147841 348235 991 5347 332 10383 378708 348995 1062 220134 7514 55055 151246 4085 23047 11004 55166 1063 25936 91687 55920 8243 11130 79902 1060 57082 79682	MDAMB231_USP8	USP8	MDAMB231
GO_CHROMOSOME_CENTROMERIC_REGION	4.5906029799463e-08	7.10708806804413e-06	0.719512826338911	-0.511350232564786	-2.18358238688006	114	55143 147841 348235 90417 1639 5347 332 1786 378708 348995 91272 3070 1062 220134 7514 55055 151246 4085 23047 11004 55166 1063 25936 4751 10951 91687 55920 8243 11130 79902 1060 57082 79682 7175 9918 253635 113130 891 6790 81929 10615 3192	MDAMB231_USP8	USP8	MDAMB231
GO_NUCLEAR_CHROMOSOME_SEGREGATION	7.66186352122995e-09	1.37348985017417e-06	0.747739663149885	-0.506777673419724	-2.19300781980797	124	55143 2177 90417 1894 991 5347 378708 7153 51203 9055 91272 9787 1062 29127 151246 4085 23047 11004 55166 1063 6421 57820 23137 25936 4751 55920 5889 23126 10459 8243 11130 2237 1060 57082 10592 7175 22933 9918 23397 24137 113130 56984 891 81929 10615 1663 9493 55781 3192 84250 9232	MDAMB231_USP8	USP8	MDAMB231
KEGG_CELL_CYCLE	1.62269829851995e-07	1.90583117405481e-05	0.690132458796796	-0.582689613193688	-2.23016655316177	65	7157 1031 4174 1017 4173 23594 991 5347 7533 994 4085 4172 1022 10459 595 7531 8243 4087 1019 7027 4176 891 3066 890 7465 9232	MDAMB231_USP8	USP8	MDAMB231
GO_CENTROMERE_COMPLEX_ASSEMBLY	4.09096175872747e-06	0.000265914954216996	0.610526878385931	-0.695959014664807	-2.24273356423903	27	5931 378708 3070 1062 55166 1063 91687 23126 6047 1060 57082 79682 54107 8607 51773 5928 8467 8364 79019 4678	MDAMB231_USP8	USP8	MDAMB231
GO_CHROMOSOME_SEGREGATION	1.95542489388995e-10	5.55014765715764e-08	0.826657301178302	-0.504885021976425	-2.2449073092858	155	55143 2177 348235 90417 4288 1894 9391 991 5347 332 378708 348995 7153 51203 9055 91272 9787 1062 29127 220134 151246 4085 23047 11004 55166 1063 6421 57820 23137 25936 4751 1654 2068 55920 5889 23126 10459 8243 11130 2237 1060 57082 10592 7175 22933 9918 1459 23397 24137 113130 56984 891 81929 10615 1663 9493 55781 3192 84250 672 9232 1104	MDAMB231_USP8	USP8	MDAMB231
GO_MITOTIC_SISTER_CHROMATID_SEGREGATION	1.04911845885075e-07	1.42931898833827e-05	0.704975715167238	-0.547884921750005	-2.248430173917	87	55143 90417 991 5347 51203 9055 91272 9787 1062 29127 4085 23047 11004 1063 23137 25936 4751 23126 10459 8243 11130 1060 10592 7175 9918 23397 24137 113130 56984 891 81929 10615 9493 55781 3192 84250 9232	MDAMB231_USP8	USP8	MDAMB231
GO_CELL_DIVISION	1.89750208761459e-14	1.29257842208306e-11	0.97599468306432	-0.474378837801612	-2.25654481726372	281	55143 899 147841 1017 2250 3978 348235 90417 23594 1894 10112 22897 387893 1639 991 598 5347 332 2119 378708 348995 7153 51203 9055 91272 900 3070 1062 29127 220134 4824 55055 5154 994 151246 4085 11065 23047 11004 54892 1063 23137 23141 25936 10600 26586 4751 56034 2068 1022 83461 55920 675 23126 10459 595 51550 8243 11130 1019 1060 5499 57082 54962 9101 54478 55165 10592 4627 7175 5932 6711 229…	MDAMB231_USP8	USP8	MDAMB231
GO_MITOTIC_NUCLEAR_DIVISION	2.96491134468975e-11	1.00984880400133e-08	0.851339057116899	-0.530557436261643	-2.31214362099319	136	55143 899 90417 4288 991 5347 332 51203 9055 91272 900 9787 1062 29127 3643 4085 11065 23047 11004 652 1063 23137 25936 10600 4751 23126 10459 595 858 8243 11130 1060 10592 7175 54461 22933 9918 23397 24137 113130 56984 891 54998 6790 81929 890 10615 9493 55781 3192 84250 10201 9232 1104 27338	MDAMB231_USP8	USP8	MDAMB231
REACTOME_MITOTIC_SPINDLE_CHECKPOINT	6.77403666736596e-09	1.2868757197338e-06	0.761460801445585	-0.589017705771507	-2.33044643572313	73	55143 147841 348235 991 5347 332 378708 348995 1062 220134 7514 55055 151246 4085 11065 11004 55166 1063 25936 91687 55920 11130 79902 1060 57082 79682	MDAMB231_USP8	USP8	MDAMB231
GO_CONDENSED_CHROMOSOME	1.54084689623028e-10	4.7710222986912e-08	0.826657301178302	-0.554170116987049	-2.3664330819188	114	147841 1017 2177 3014 348235 90417 4288 5347 332 378708 348995 7153 91272 1062 220134 55055 151246 3148 4085 11004 54892 10128 1063 57820 23137 25936 4751 675 8243 11130 79902 1060 6118 57082 79682 10592 54780 9918 23397 253635 113130 891 6790 81929 10615 1663 3192 3364 672 1104 10671	MDAMB231_USP8	USP8	MDAMB231
HALLMARK_G2M_CHECKPOINT	1.92602467656146e-12	7.28893338707594e-10	0.898671232061694	-0.545001584223059	-2.39408611936905	142	1031 51659 4174 899 3014 23594 4288 387893 991 5347 332 3159 7153 51203 9055 10024 1062 10432 29127 7514 9994 994 3151 4085 11065 55872 23047 11004 1063 6421 4751 4172 10951 10036 675 595 8243 1019 6426 4082 6118 57082 10212 10592 7027 51776 7090 1112 5887 24137 1736 6790 890 9493 3192 3364 1810 6632 9232 27338 3149 7468 1033 3838 8065 6760 6558 30000 3799	MDAMB231_USP8	USP8	MDAMB231
HALLMARK_E2F_TARGETS	9.51262945944339e-20	3.24000159388642e-16	1.15122052214226	-0.603193554128407	-2.68411633268939	154	7157 1031 55143 4174 147841 4173 3978 3014 5931 23594 4288 81624 1503 991 5347 1633 1854 332 1786 55723 29028 10714 3159 7153 3070 9787 1062 29127 7514 10248 7884 994 3148 4085 23047 11004 6241 4172 7083 83461 5889 675 9833 8243 84296 5411 54556 1019 6426 6118 54962 10212 7398 55635 56655 10606 81611 9918 4176 5981 29089 24137 11113 6790 10615 7465 3364 672 84844 9232 27338 3149 1434 1033 3838	MDAMB231_USP8	USP8	MDAMB231
HALLMARK_MITOTIC_SPINDLE	3.74796530435337e-10	9.08881586305693e-07	0.814035837847908	0.64900457963778	2.41840513061289	59	54443 996 9055 55704 7414 9793 667 10403 5981 9787 8243 1062 6249 6711 5108 394 9585 8476 24137 9411 7430 4627 5116 11190 7153 84376 1063 22974 1778	MDAMB231_YOD1	YOD1	MDAMB231
GO_HISTONE_BINDING	5.38829812735681e-08	5.32073245725397e-05	0.719512826338911	0.64972716639362	2.31983255535179	46	6830 546 1106 29028 6879 51773 2186 11198 10527 9031 4678 8125 23310 9733 4300 6597 81611 1104 55705 10541 7913 4297 8467 55352 1164 7443	MDAMB231_YOD1	YOD1	MDAMB231
GO_REGULATION_OF_CHROMOSOME_ORGANIZATION	6.5823494316544e-08	5.32073245725397e-05	0.704975715167238	0.542809973125083	2.19966100323053	86	57708 996 54908 6830 546 4361 908 29028 10403 6879 9787 1062 3192 26354 6421 2067 7756 5885 7203 7153 3184 3006 1063 7320 9733 7520 5394 4331 22938 3181 26036 9555 4297 472 51143 4288 23137	MDAMB231_YOD1	YOD1	MDAMB231
GO_NEGATIVE_REGULATION_OF_CHROMOSOME_ORGANIZATION	1.17121267380809e-05	0.00315576748220512	0.593325476396405	0.61295299878384	2.13834438877009	40	54908 6830 546 29028 10403 6879 3192 2067 7756 5885 7153 3006 1063 7320 7520 5394 4331 26036 9555 472 51143	MDAMB231_YOD1	YOD1	MDAMB231
GO_POSITIVE_REGULATION_OF_CELL_CYCLE	2.25899679581965e-06	0.0010923772177105	0.627256739718528	0.492729029861652	2.01691760051811	94	29766 144455 546 10769 6990 10403 1845 1906 9787 5781 3192 1981 7029 9236 9585 51512 6421 6210 5885 1654 5886 7320 1778 25886 8061 4331 9555 472 51143 246175 6790 5889 9475 23137 983 1164 8502 811 3326 4869 1978 4194 990 55968 5716 9349 595	MDAMB231_YOD1	YOD1	MDAMB231
GO_POSITIVE_REGULATION_OF_MITOTIC_CELL_CYCLE	3.52432888442195e-05	0.00518291255962136	0.557332238758646	0.560631102805053	2.0043573741364	45	29766 6990 10403 1845 1906 9787 5781 3192 1981 9585 1654 9555 51143 6790 5889 23137 983	MDAMB231_YOD1	YOD1	MDAMB231
HALLMARK_UV_RESPONSE_DN	0.000131453133137346	0.010992201650278	0.518848077743792	0.626373237205339	2.00071175456367	29	390 91746 546 136 11343 8476 627 23576 7035 4131 5376 490 3491	MDAMB231_YOD1	YOD1	MDAMB231
GO_CELL_LEADING_EDGE	3.10157071001752e-05	0.00501420598119498	0.557332238758646	0.506914648433284	1.98403092111633	71	54518 55704 22848 51474 667 10097 7094 468 6249 6711 2195 8476 10152 7430 4627 5872 8826 3688 23603 23499 84962 26060	MDAMB231_YOD1	YOD1	MDAMB231
GO_DOUBLE_STRAND_BREAK_REPAIR	0.000255755822344052	0.0167623748428196	0.49849310876659	0.550828211340031	1.94681281262111	43	7468 4361 79184 10097 115004 6421 2067 51149 5885 7520 7528 7913 84142 472 5932 5889 23137 7341 5591 165918 1653	MDAMB231_YOD1	YOD1	MDAMB231
GO_HELICASE_ACTIVITY	0.000267994414676717	0.0169947801265141	0.49849310876659	0.552971619261742	1.93021860543398	41	23020 6596 546 55760 4361 1659 1106 1662 57062 9188 55661 1660 1654 54505 6597 7520 3070 8467 9879 1108 1653	MDAMB231_YOD1	YOD1	MDAMB231
GO_SPINDLE_POLE	0.00014807086065094	0.0116413252364951	0.518848077743792	0.529133868944607	1.92580753329516	51	9055 54908 79184 9793 10769 259266 9787 8243 3192 9585 26586 1063 22974 51646 25886 84902 51143 6790 93323 150468 8502 56647 801 51119 4869 990 55968	MDAMB231_YOD1	YOD1	MDAMB231
GO_REGULATION_OF_DNA_RECOMBINATION	0.000946169983846498	0.0364200350925041	0.477270815362862	0.684035504862806	1.91892395621217	17	7468 6830 4361 10097 115004 51149 3006 7320	MDAMB231_YOD1	YOD1	MDAMB231
GO_ESTABLISHMENT_OR_MAINTENANCE_OF_CELL_POLARITY	0.000371497597921785	0.019584384238268	0.49849310876659	0.542869454460967	1.91868387959677	43	390 54908 9793 667 10097 10403 4478 4134 2195 9585 4627 55333 55914 4131 9475 10487 10653 56647 3326 51248 6993 25932 6093 55968	MDAMB231_YOD1	YOD1	MDAMB231
GO_POSITIVE_REGULATION_OF_CELL_CYCLE_PROCESS	0.000126087889247615	0.0109201118366238	0.518848077743792	0.479564823111042	1.88411009371363	74	29766 144455 546 10769 10403 1906 9787 3192 1981 7029 9585 51512 6421 5885 1654 7320 1778 25886 9555 472 51143 246175 6790 5889 9475 23137 983	MDAMB231_YOD1	YOD1	MDAMB231
GO_SPINDLE	4.57171057871381e-05	0.00583494639651631	0.557332238758646	0.453240841676968	1.88374034678567	103	996 9055 54908 79184 9793 10769 6990 259266 7813 9787 8243 1062 4134 3192 9585 24137 4627 7756 79649 11335 26586 1063 22974 51646 7803 25886 60509 84902 403 51143 6790 93323 983 5303 7443 150468 55856 10951 9611 8502 56647 801 4735 822 5905 51119 6993 4869 79718 990 55968	MDAMB231_YOD1	YOD1	MDAMB231
GO_REGULATION_OF_DNA_METABOLIC_PROCESS	0.00012589168834738	0.0109201118366238	0.518848077743792	0.484194964703052	1.87669639005418	67	7468 6830 546 4361 79184 908 10097 115004 7398 3192 26354 1660 2067 51149 7203 3184 3006 7320 7520 5394 3181 7913 84142 4297 472 7335	MDAMB231_YOD1	YOD1	MDAMB231
GO_SPINDLE_ORGANIZATION	0.000281056390002542	0.0170390436439041	0.49849310876659	0.503014864309107	1.87508192344396	58	9055 546 9793 10769 10403 259266 8243 1062 4134 3192 24137 7430 4627 7756 5116 22974 1778 25886 1104	MDAMB231_YOD1	YOD1	MDAMB231
GO_REGULATION_OF_CHROMOSOME_SEGREGATION	0.00076922197477009	0.0316163269291096	0.477270815362862	0.553646409063666	1.87212951892052	36	996 54908 546 10403 9787 1062 3192 6421 7756 5885 1063 1778 9555 472 51143 4288 23137	MDAMB231_YOD1	YOD1	MDAMB231
GO_FILOPODIUM	0.00165795190427417	0.0462368762052032	0.45505986738723	0.665242032469847	1.86620265134	17	4478 2195 3655 10152 7430 3688 1778	MDAMB231_YOD1	YOD1	MDAMB231
GO_POSITIVE_REGULATION_OF_TRANSCRIPTION_BY_RNA_POLYMERASE_II	3.15325382431898e-06	0.0010923772177105	0.627256739718528	0.419254587298494	1.86097671702193	164	1810 144455 6596 10153 6830 546 23175 29028 10097 6879 51773 2186 1906 9787 4691 468 3192 26354 7029 9236 4780 11198 123169 6599 1660 6421 3655 27161 26586 7153 1654 10902 6597 3148 9967 3725 24148 1316 8061 7572 4331 7528 51316 9241 22938 2150 9663 3516 51188 4297 472	MDAMB231_YOD1	YOD1	MDAMB231
GO_POSITIVE_REGULATION_OF_CHROMOSOME_ORGANIZATION	0.000475950915629097	0.0235547136816441	0.49849310876659	0.510296361544301	1.85823965072771	50	57708 546 4361 908 9787 3192 26354 6421 2067 5885 7203 3184 9733 7520 22938 3181 9555 4297 472 23137	MDAMB231_YOD1	YOD1	MDAMB231
GO_NON_RECOMBINATIONAL_REPAIR	0.000933183074415575	0.0364200350925041	0.477270815362862	0.640664737121015	1.8562273722174	19	7468 4361 79184 2067 51149 7520 7913 84142 472 5932 7341 5591 165918 8364	MDAMB231_YOD1	YOD1	MDAMB231
GO_PLASMA_MEMBRANE_BOUNDED_CELL_PROJECTION_CYTOPLASM	0.00121869671669217	0.0422191362568359	0.45505986738723	0.567565342121515	1.84307252358513	31	667 221421 4134 3192 6421 24137 23011 1063 5576 821 1176 4735 5905 8546 144406 282991	MDAMB231_YOD1	YOD1	MDAMB231
GO_NUCLEAR_CHROMOSOME_SEGREGATION	0.000360037610475619	0.0194020267867417	0.49849310876659	0.470039575892579	1.83970428868366	71	996 9055 54908 546 4361 10097 10403 9787 8243 1062 3192 6421 24137 7756 5885 7153 23310 1063 7320 1778 9555 472 51143 5889 23137	MDAMB231_YOD1	YOD1	MDAMB231
REACTOME_MUSCLE_CONTRACTION	0.00139672145807047	0.0431929691862755	0.45505986738723	0.575600119955199	1.83662189391824	28	29766 7414 7094 10142 7170 5062 444 140465 490 7171 801 800 80228 309	MDAMB231_YOD1	YOD1	MDAMB231
GO_ACTOMYOSIN	0.00308262880570209	0.0656757719585622	0.431707695803346	0.656245332547989	1.83538172737639	16	51474 7170 8476 4627 1265 22998 1627 55752 7171	MDAMB231_YOD1	YOD1	MDAMB231
GO_ACTIN_FILAMENT_BUNDLE	0.00358525502015263	0.0701148663215332	0.431707695803346	0.664549951287972	1.83195774488825	15	51474 7170 4627 1265 5358 22998 55752 7171	MDAMB231_YOD1	YOD1	MDAMB231
GO_CHROMOSOME_LOCALIZATION	0.00254348276585341	0.0587423400685193	0.431707695803346	0.594923234195731	1.82753462066898	24	54908 10097 10403 9787 1062 3192 1063 7320 1778	MDAMB231_YOD1	YOD1	MDAMB231
GO_RESPONSE_TO_EPIDERMAL_GROWTH_FACTOR	0.00372183211060781	0.0710664792773539	0.431707695803346	0.662766132891216	1.82704031178773	15	1845 94056 54206 5781 4691 8826	MDAMB231_YOD1	YOD1	MDAMB231
GO_MODIFICATION_DEPENDENT_PROTEIN_BINDING	0.0023359609356689	0.0587423400685193	0.431707695803346	0.587942513304566	1.82659592730225	26	546 79184 6879 2186 23310 5886 4300 6597 10133 84142 4297	MDAMB231_YOD1	YOD1	MDAMB231
[truncated: 1,753 more rows]
