# Supplementary material for: Integrating multi-omics data reveals function and therapeutic potential of deubiquitinating enzymes
Source: eLife. 2022 Jun 23;11:e72879. doi: 10.7554/eLife.72879 (PMC9225015; doi:10.7554/eLife.72879)
Supplement: Supplementary file 3. [file elife-72879-supp3.tsv]

knockout_or_inhibitor	Rank	Score	Type	ID	Name	Description
COPS5	1	99.87	kd	CGS001-978	CDA	-
COPS5	2	99.77	cp	BRD-A47513740	calyculin	Protein phosphatase inhibitor
COPS5	3	99.49	oe	ccsbBroad304_09396	TIRAP	-
COPS5	4	99.45	kd	CGS001-23405	DICER1	-
COPS5	5	99.3	kd	CGS001-64167	ERAP2	Aminopeptidase N
COPS5	6	99.26	oe	ccsbBroad304_00833	IFNG	Interferons
COPS5	7	99.22	cp	BRD-K08502430	angiogenesis-inhibitor	Angiogenesis inhibitor
COPS5	8	99.13	cc		Proteasome inhibitor	-
COPS5	9	99.06	cc		Protein synthesis inhibitor	-
COPS5	10	98.98	oe	ccsbBroad304_01388	RELB	NFkappaB transcription factor family
COPS5	11	98.94	oe	ccsbBroad304_06542	LTBR	Tumor necrosis factor receptor superfamily
COPS5	12	98.84	oe	ccsbBroad304_01054	GADD45B	-
COPS5	13	98.82	cp	BRD-K28907958	CD-437	Retinoid receptor agonist
COPS5	14	98.69	kd	CGS001-7272	TTK	TTK family
COPS5	15	98.64	cc		NFKB Activation GOF	-
COPS5	16	98.57	cc		ATPase inhibitor	-
COPS5	17	98.56	cp	BRD-K04853698	LDN-193189	Serine/threonine kinase inhibitor
COPS5	18	98.56	oe	ccsbBroad304_01976	EIF4EBP3	-
COPS5	19	98.53	kd	CGS001-6129	RPL7	L ribosomal proteins
COPS5	20	98.52	oe	ccsbBroad304_00259	CD40	Tumour necrosis factor (TNF) receptor family
COPS5	21	98.5	kd	CGS001-7311	UBA52	L ribosomal proteins
COPS5	22	98.47	oe	ccsbBroad304_00954	LYN	Src family
COPS5	23	98.41	cp	BRD-A89434049	sarmentogenin	ATPase inhibitor
COPS5	24	98.29	oe	ccsbBroad304_02048	BCL10	-
COPS5	25	98.27	cp	BRD-K47983010	BX-795	IKK inhibitor
COPS5	26	98.24	cp	BRD-K78659596	MLN-2238	Proteasome inhibitor
COPS5	27	98.06	oe	ccsbBroad304_00430	GADD45A	-
COPS5	28	98	kd	CGS001-9319	TRIP13	ATPases / AAA-type
COPS5	29	97.96	oe	ccsbBroad304_02012	FADD	-
COPS5	30	97.89	cp	BRD-A25687296	emetine	Protein synthesis inhibitor
COPS5	31	97.76	kd	CGS001-55837	EAPP	-
COPS5	32	97.75	cp	BRD-K15935639	z-leu3-VS	Proteasome inhibitor
COPS5	33	97.67	cp	BRD-K80348542	cephaeline	Protein synthesis inhibitor
COPS5	34	97.64	cp	BRD-A26002865	verrucarin-a	Protein synthesis inhibitor
COPS5	35	97.64	cp	BRD-K06792661	narciclasine	Coflilin signaling pathway activator
COPS5	36	97.59	cp	BRD-K76674262	homoharringtonine	Protein synthesis inhibitor
COPS5	37	97.57	cp	BRD-A93236127	digitoxin	ATPase inhibitor
COPS5	38	97.45	oe	ccsbBroad304_05098	MAGEB6	-
COPS5	39	97.29	cp	BRD-K91370081	anisomycin	DNA synthesis inhibitor
COPS5	40	97.22	oe	ccsbBroad304_01688	TNFRSF1A	Tumour necrosis factor (TNF) receptor family
COPS5	41	97.22	cp	BRD-K63606607	bufalin	ATPase inhibitor
COPS5	42	97.15	cp	BRD-K74402642	NSC-632839	Ubiquitin specific protease inhibitor
COPS5	43	97.06	kd	CGS001-3309	HSPA5	Heat shock proteins / HSP70
COPS5	44	96.89	oe	ccsbBroad304_00348	MAP3K8	MAPKKK:STE-unique family
COPS5	45	96.89	cp	BRD-K78126613	menadione	Mitochondrial DNA polymerase inhibitor
COPS5	46	96.83	kd	CGS001-301	ANXA1	Annexins
COPS5	47	96.77	cp	BRD-A68930007	ouabain	ATPase inhibitor
COPS5	48	96.76	cp	BRD-K04546108	JAK3-inhibitor-VI	JAK inhibitor
COPS5	49	96.7	kd	CGS001-5689	PSMB1	Proteasome subunits
COPS5	50	96.69	cp	BRD-K18518344	digitoxigenin	ATPase inhibitor
COPS5	51	96.67	oe	ccsbBroad304_00282	CDKN1A	-
COPS5	52	96.65	cp	BRD-K03406345	azacitidine	DNA methyltransferase inhibitor
COPS5	53	96.56	kd	CGS001-2852	GPER	-
COPS5	54	96.56	kd	CGS001-1182	CLCN3	Ion channels / Chloride channels : Voltage-sensitive
COPS5	55	96.55	cp	BRD-K64606589	apicidin	HDAC inhibitor
COPS5	56	96.49	cp	BRD-A35588707	teniposide	Topoisomerase inhibitor
COPS5	57	96.48	cp	BRD-M86331534	pyrvinium-pamoate	AKT inhibitor
COPS5	58	96.31	kd	CGS001-1717	DHCR7	-
COPS5	59	96.3	cp	BRD-A62809825	thapsigargin	ATPase inhibitor
COPS5	60	96.26	oe	ccsbBroad304_00832	IFNB1	Interferons
COPS5	61	96.22	cp	BRD-K67844266	MLN-4924	Nedd activating enzyme inhibitor
COPS5	62	96.09	kd	CGS001-332	BIRC5	Inhibitors of apoptosis (IAP) protein family
COPS5	63	96.05	kd	CGS001-9276	COPB2	WD repeat domain containing
COPS5	64	96.04	kd	CGS001-23212	RRS1	-
COPS5	65	95.96	kd	CGS001-29103	DNAJC15	Heat shock proteins / DNAJ (HSP40)
COPS5	66	95.93	cp	BRD-K06426971	ryuvidine	Histone lysine methyltransferase inhibitor
COPS5	67	95.9	cp	BRD-K60230970	MG-132	Proteasome inhibitor
COPS5	68	95.81	cp	BRD-A71459254	cymarin	ATPase inhibitor
COPS5	69	95.77	cp	BRD-A94756469	digoxin	ATPase inhibitor
COPS5	70	95.6	cp	BRD-A63998256	helveticoside	ATPase inhibitor
COPS5	71	95.58	cc		IKK inhibitor	-
COPS5	72	95.54	cp	BRD-A62184259	cycloheximide	Protein synthesis inhibitor
COPS5	73	95.35	cp	BRD-A28970875	puromycin	Protein synthesis inhibitor
COPS5	74	95.28	cp	BRD-K78599730	manumycin-a	Farnesyltransferase inhibitor
COPS5	75	95.28	cp	BRD-K98490050	amsacrine	Topoisomerase inhibitor
COPS5	76	95.28	kd	CGS001-644	BLVRA	-
COPS5	77	95.07	kd	CGS001-10113	PREB	WD repeat domain containing
COPS5	78	95	cp	BRD-K03109492	NSC-663284	CDC inhibitor
COPS5	79	94.97	kd	CGS001-3656	IRAK2	Interleukin-1 receptor-associated kinase (IRAK) family
COPS5	80	94.86	cp	BRD-A48237631	mitomycin-c	DNA alkylating agent
COPS5	81	94.82	cp	BRD-K67506692	tyrphostin-AG-126	ERK1 and ERK2 phosphorylation inhibitor
COPS5	82	94.71	cp	BRD-A78360835	cercosporin	Photoactivated toxin
COPS5	83	94.57	cp	BRD-A45333398	periplocymarin	Apoptosis stimulant
COPS5	84	94.54	kd	CGS001-6654	SOS1	Rho guanine nucleotide exchange factors
COPS5	85	94.47	cp	BRD-K66792149	quinoclamine	Algicide
COPS5	86	94.39	kd	CGS001-5695	PSMB7	Proteasome subunits
COPS5	87	94.39	cp	BRD-K94325918	kinetin-riboside	Apoptosis stimulant
COPS5	88	94.34	kd	CGS001-51170	HSD17B11	Short chain dehydrogenase/reductase superfamily / Classical SDR fold cluster 3
COPS5	89	94.32	oe	ccsbBroad304_01710	TRAF2	RING-type (C3HC4) zinc fingers
COPS5	90	94.32	cp	BRD-K84595254	strophanthidin	ATPase inhibitor
COPS5	91	94.28	cp	BRD-K59753975	vindesine	Tubulin inhibitor
COPS5	92	94.22	cp	BRD-K37798499	etoposide	Topoisomerase inhibitor
COPS5	93	94.21	kd	CGS001-3482	IGF2R	CD molecules
COPS5	94	93.9	cc		BCL inhibitor	-
COPS5	95	93.9	kd	CGS001-1153	CIRBP	RNA binding motif (RRM) containing
COPS5	96	93.88	kd	CGS001-10153	CEBPZ	-
COPS5	97	93.85	cp	BRD-A82371568	clofarabine	Ribonucleoside reductase inhibitor
COPS5	98	93.82	cp	BRD-K17140735	SCH-79797	Proteasome inhibitor
COPS5	99	93.74	cc		EIF Proteins LOF	-
COPS5	100	93.69	oe	ccsbBroad304_05152	SSBP4	-
COPS5	101	93.53	kd	CGS001-79724	ZNF768	Zinc fingers, C2H2-type
COPS5	102	93.36	kd	CGS001-25839	COG4	Components of oligomeric golgi complex
COPS5	103	93.26	kd	CGS001-5188	PET112	-
COPS5	104	93.13	cp	BRD-A80502530	cinobufagin	ATPase inhibitor
COPS5	105	93.1	kd	CGS001-10412	NSA2	-
COPS5	106	93.02	kd	CGS001-760	CA2	Carbonic anhydrases
COPS5	107	93.01	oe	ccsbBroad304_03232	VPS28	-
COPS5	108	92.98	cp	BRD-K07303502	arachidonyl-trifluoro-methane	Cytosolic phospholipase inhibitor
COPS5	109	92.94	cp	BRD-K60623809	SU-11652	Tyrosine kinase inhibitor
COPS5	110	92.88	kd	CGS001-6603	SMARCD2	-
COPS5	111	92.76	kd	CGS001-166647	GPR125	Adhesion Class GPCRs
COPS5	112	92.73	cp	BRD-A52650764	ingenol	PKC activator
COPS5	113	92.72	oe	ccsbBroad304_01283	PRKCE	Eta subfamily
COPS5	114	92.69	kd	CGS001-58472	SQRDL	-
COPS5	115	92.67	kd	CGS001-8892	EIF2B2	-
COPS5	116	92.57	kd	CGS001-8702	B4GALT4	Beta 4-glycosyltransferases
COPS5	117	92.52	cc		Proteasome Pathway LOF	-
COPS5	118	92.41	cp	BRD-A34806832	proscillaridin	ATPase inhibitor
COPS5	119	92.38	kd	CGS001-7128	TNFAIP3	OTU domain containing
COPS5	120	92.36	kd	CGS001-5577	PRKAR2B	Protein kinase A
COPS5	121	92.33	oe	ccsbBroad304_01291	MAP2K6	MAPKK:STE7 family
COPS5	122	92.3	cp	BRD-U86922168	QL-XII-47	BTK inhibitor
COPS5	123	92.28	cc		Vesicular Transport LOF	-
COPS5	124	92.26	kd	CGS001-6428	SRSF3	RNA binding motif (RRM) containing
COPS5	125	92.18	cp	BRD-K18619710	digoxigenin	Steroid
COPS5	126	92.18	kd	CGS001-7764	ZNF217	Zinc fingers, C2H2-type
COPS5	127	92.16	cp	BRD-K03816923	rottlerin	MAP kinase inhibitor
COPS5	128	92.14	cp	BRD-K21672174	RO-28-1675	Glucokinase activator
COPS5	129	92.12	kd	CGS001-5433	POLR2D	RNA polymerase subunits
COPS5	130	92.07	oe	ccsbBroad304_07117	UGCG	Glycosyltransferase family 2 domain containing
COPS5	131	92.05	oe	ccsbBroad304_07306	TNFRSF10A	Tumour necrosis factor (TNF) receptor family
COPS5	132	91.96	cp	BRD-K51816706	oxindole-I	VEGFR inhibitor
COPS5	133	91.94	cp	BRD-K10573841	tunicamycin	GLCNAC phosphotransferase inhibitor
COPS5	134	91.93	cp	BRD-K28143534	cyproheptadine	Histamine receptor antagonist
COPS5	135	91.88	cp	BRD-K17705806	JTC-801	Opioid receptor antagonist
COPS5	136	91.85	kd	CGS001-2167	FABP4	Fatty acid binding protein family
COPS5	137	91.82	kd	CGS001-28985	MCTS1	-
COPS5	138	91.81	kd	CGS001-4151	MB	-
COPS5	139	91.74	kd	CGS001-54555	DDX49	DEAD-boxes
COPS5	140	91.65	cp	BRD-U33728988	QL-X-138	MTOR inhibitor
COPS5	141	91.64	kd	CGS001-64786	TBC1D15	-
COPS5	142	91.62	kd	CGS001-4869	NPM1	-
COPS5	143	91.54	kd	CGS001-29978	UBQLN2	Ubiquilin family
COPS5	144	91.54	kd	CGS001-100133941	CD24	CD molecules
COPS5	145	91.48	oe	ccsbBroad304_00773	HOXA9	Homeoboxes / ANTP class : HOXL subclass
COPS5	146	91.44	cp	BRD-A15079084	phorbol-12-myristate-13-acetate	PKC activator
COPS5	147	91.43	cp	BRD-K93034159	cladribine	Adenosine deaminase inhibitor
COPS5	148	91.4	cp	BRD-K59469039	AG-879	Angiogenesis inhibitor
COPS5	149	91.27	cp	BRD-A36630025	SN-38	Topoisomerase inhibitor
COPS5	150	91.26	cp	BRD-K13169950	NSC-3852	HDAC inhibitor
COPS5	151	91.07	cc		PKC activator	-
COPS5	152	91.04	cp	BRD-K16406336	methylene-blue	Guanylyl cyclase inhibitor
COPS5	153	90.92	kd	CGS001-6203	RPS9	S ribosomal proteins
COPS5	154	90.87	kd	CGS001-4771	NF2	A-kinase anchor proteins
COPS5	155	90.81	cp	BRD-K19295594	gossypol	BCL inhibitor
COPS5	156	90.78	kd	CGS001-670	BPHL	-
COPS5	157	90.67	cp	BRD-K24681473	YM-155	Survivin inhibitor
COPS5	158	90.66	cp	BRD-K89930444	AG-592	Tyrosine kinase inhibitor
COPS5	159	90.63	cp	BRD-K91145395	prostratin	PKC activator
COPS5	160	90.61	cp	BRD-K07762753	aminopurvalanol-a	Tyrosine kinase inhibitor
COPS5	161	90.6	cp	BRD-K75295174	alisertib	Aurora kinase inhibitor
COPS5	162	90.39	kd	CGS001-6461	SHB	SH2 domain containing
COPS5	163	90.27	kd	CGS001-51116	MRPS2	Mitochondrial ribosomal proteins / small subunits
COPS5	164	90.17	cp	BRD-K04923131	GSK-3-inhibitor-IX	Glycogen synthase kinase inhibitor
COPS5	165	90.17	kd	CGS001-1611	DAP	-
COPS5	166	90.16	kd	CGS001-4763	NF1	-
COPS5	167	90.14	cp	BRD-K64800655	PHA-793887	CDK inhibitor
COPS5	168	89.99	kd	CGS001-10929	SRSF8	Serine/arginine-rich splicing factors
COPS5	169	89.92	cp	BRD-A22713669	BVT-948	Tyrosine phosphatase inhibitor
COPS5	170	89.79	cp	BRD-K56334280	amonafide	Topoisomerase inhibitor
COPS5	171	89.78	kd	CGS001-4329	ALDH6A1	Aldehyde dehydrogenases
COPS5	172	89.76	oe	ccsbBroad304_01764	VDAC1	Voltage-dependent anion channels
COPS5	173	89.71	cp	BRD-K53972329	ruxolitinib	JAK inhibitor
COPS5	174	89.65	kd	CGS001-64170	CARD9	-
COPS5	175	89.57	cp	BRD-U68942961	JW-7-24-1	LCK Inhibitor
COPS5	176	89.5	cp	BRD-K64517075	heliomycin	ATP synthase inhibitor
COPS5	177	89.42	kd	CGS001-1975	EIF4B	RNA binding motif (RRM) containing
COPS5	178	89.4	kd	CGS001-79006	METRN	-
COPS5	179	89.37	oe	ccsbBroad304_06392	HOXB7	Homeoboxes / ANTP class : HOXL subclass
COPS5	180	89.36	cp	BRD-K74305673	IKK-2-inhibitor-V	IKK inhibitor
COPS5	181	89.35	oe	ccsbBroad304_07311	HDAC3	Histone deacetylases
COPS5	182	89.32	kd	CGS001-7076	TIMP1	-
COPS5	183	89.24	kd	CGS001-55111	PLEKHJ1	Pleckstrin homology (PH) domain containing
COPS5	184	89.17	oe	ccsbBroad304_00606	GABPB1	Ankyrin repeat domain containing
COPS5	185	89.13	cp	BRD-A17065207	brefeldin-a	Protein synthesis inhibitor
COPS5	186	89.12	kd	CGS001-8349	HIST2H2BE	Histones / Replication-dependent
COPS5	187	89	oe	ccsbBroad304_01078	NDUFV2	Mitochondrial respiratory chain complex / Complex I
COPS5	188	88.97	cp	BRD-K08547377	irinotecan	Topoisomerase inhibitor
COPS5	189	88.96	kd	CGS001-55746	NUP133	-
COPS5	190	88.91	kd	CGS001-57215	THAP11	THAP (C2CH-type zinc finger) domain containing
COPS5	191	88.87	cp	BRD-K21806131	tegaserod	Serotonin receptor partial agonist
COPS5	192	88.82	cp	BRD-K77908580	entinostat	HDAC inhibitor
COPS5	193	88.58	cc		Heat shock 70kDa proteins LOF	-
COPS5	194	88.55	kd	CGS001-10613	ERLIN1	-
COPS5	195	88.47	cp	BRD-A38030642	cyclosporin-a	Calcineurin inhibitor
COPS5	196	88.46	oe	ccsbBroad304_05981	CDO1	-
COPS5	197	88.4	kd	CGS001-38	ACAT1	Lanosterol biosynthesis pathway
COPS5	198	88.33	cp	BRD-A11007541	BCI-hydrochloride	Protein phosphatase inhibitor
COPS5	199	88.32	oe	ccsbBroad304_00602	SLC37A4	SLC37 family of phosphosugar/phosphate exchangers
COPS5	200	88.2	cp	BRD-K38477985	malonoben	Protein tyrosine kinase inhibitor
COPS5	201	88.2	kd	CGS001-51727	CMPK1	-
COPS5	202	88.14	cp	BRD-A55484088	BNTX	Opioid receptor antagonist
COPS5	203	88.03	oe	ccsbBroad304_09657	PHF13	Zinc fingers, PHD-type
COPS5	204	87.86	kd	CGS001-383	ARG1	Arginase
COPS5	205	87.84	cp	BRD-K15616905	CCCP	Mitochondrial oxidative phosphorylation uncoupler
COPS5	206	87.83	kd	CGS001-1974	EIF4A2	DEAD-boxes
COPS5	207	87.72	kd	CGS001-55604	LRRC16A	-
COPS5	208	87.7	kd	CGS001-1508	CTSB	Cathepsins
COPS5	209	87.62	kd	CGS001-51096	UTP18	WD repeat domain containing
COPS5	210	87.62	oe	ccsbBroad304_00211	CALU	EF-hand domain containing
COPS5	211	87.55	kd	CGS001-4931	NVL	ATPases / AAA-type
COPS5	212	87.44	cp	BRD-K15409150	penfluridol	T-type calcium channel blocker
COPS5	213	87.36	kd	CGS001-22794	CASC3	-
COPS5	214	87.23	kd	CGS001-6207	RPS13	S ribosomal proteins
COPS5	215	87.06	cc		Ribonucleotide reductase inhibitor	-
COPS5	216	86.99	oe	ccsbBroad304_05899	BMP4	Bone morphogenetic proteins
COPS5	217	86.97	cp	BRD-K40255344	tyrphostin-A9	Protein tyrosine kinase inhibitor
COPS5	218	86.93	kd	CGS001-6857	SYT1	Synaptotagmins
COPS5	219	86.91	kd	CGS001-51053	GMNN	-
COPS5	220	86.86	kd	CGS001-6309	SC5DL	-
COPS5	221	86.85	cp	BRD-K07691486	roscovitine	CDK inhibitor
COPS5	222	86.84	kd	CGS001-3251	HPRT1	-
COPS5	223	86.74	oe	ccsbBroad304_07304	TNFRSF10B	Tumour necrosis factor (TNF) receptor family
COPS5	224	86.71	cp	BRD-A02481876	importazole	Importin-beta transport receptor inhibitor
COPS5	225	86.61	oe	ccsbBroad304_06384	HMOX1	Haem oxygenase
COPS5	226	86.54	cp	BRD-K15600710	obatoclax	BCL inhibitor
COPS5	227	86.45	oe	ccsbBroad304_02580	TMED10	-
COPS5	228	86.44	kd	CGS001-66008	TRAK2	-
COPS5	229	86.43	kd	CGS001-1314	COPA	Endogenous ligands
COPS5	230	86.13	oe	ccsbBroad304_00527	F2RL1	GPCR / Class A : Protease activated receptors
COPS5	231	86.1	cp	BRD-K28296557	AKT-inhibitor-IV	AKT inhibitor
COPS5	232	86.01	cp	BRD-A48570745	ivermectin	GABA receptor agonist
COPS5	233	86	oe	ccsbBroad304_00490	EIF4EBP1	-
COPS5	234	85.96	kd	CGS001-7316	UBC	-
COPS5	235	85.84	kd	CGS001-55722	CEP72	-
COPS5	236	85.82	kd	CGS001-9709	HERPUD1	-
COPS5	237	85.71	kd	CGS001-344	APOC2	Apolipoproteins
COPS5	238	85.65	kd	CGS001-8531	CSDA	-
COPS5	239	85.65	cp	BRD-K28360340	TW-37	BCL inhibitor
COPS5	240	85.63	oe	ccsbBroad304_00283	CDKN2C	Ankyrin repeat domain containing
COPS5	241	85.6	kd	CGS001-3612	IMPA1	Inositol monophosphatase
COPS5	242	85.49	kd	CGS001-84109	QRFPR	GPCR / Class A : RF amide peptide receptors
COPS5	243	85.48	cp	BRD-K82109576	vincristine	Tubulin inhibitor
COPS5	244	85.31	cp	BRD-K53959060	indirubin	CDK inhibitor
COPS5	245	85.14	kd	CGS001-4172	MCM3	-
COPS5	246	85.07	kd	CGS001-7026	NR2F2	COUP-TF-like receptors
COPS5	247	84.83	cp	BRD-K35960502	niclosamide	DNA replication inhibitor
COPS5	248	84.79	cp	BRD-K83988098	alvespimycin	HSP inhibitor
COPS5	249	84.68	kd	CGS001-51160	VPS28	-
COPS5	250	84.68	kd	CGS001-3516	RBPJ	-
COPS5	251	84.64	cp	BRD-A34205397	suloctidil	Adrenergic receptor antagonist
COPS5	252	84.62	cp	BRD-A08003242	rhodomyrtoxin-b	sodium fluorescein uptake inhibitor
COPS5	253	84.58	kd	CGS001-55176	SEC61A2	-
COPS5	254	84.45	kd	CGS001-79170	PRR15L	-
COPS5	255	84.28	kd	CGS001-7444	VRK2	Vaccina related kinase (VRK) family
COPS5	256	84.12	cc		Cell Cycle Inhibition GOF	-
COPS5	257	84.1	cp	BRD-K33551950	radicicol	HSP inhibitor
COPS5	258	84.06	kd	CGS001-11331	PHB2	-
COPS5	259	83.97	kd	CGS001-9326	ZNHIT3	Zinc fingers, HIT-type
COPS5	260	83.96	kd	CGS001-11343	MGLL	Endocannabinoid turnover
COPS5	261	83.9	kd	CGS001-5019	OXCT1	-
COPS5	262	83.9	kd	CGS001-10694	CCT8	Heat Shock Proteins / Chaperonins
COPS5	263	83.83	cp	BRD-K54095730	CMPD-1	p38 MAPK inhibitor
COPS5	264	83.4	cc		NFkB pathway inhibitor	-
COPS5	265	83.26	kd	CGS001-22937	SCAP	WD repeat domain containing
COPS5	266	83.11	kd	CGS001-8738	CRADD	-
COPS5	267	83.05	kd	CGS001-7167	TPI1	-
COPS5	268	82.95	kd	CGS001-2553	GABPB1	Ankyrin repeat domain containing
COPS5	269	82.93	cp	BRD-U82589721	HG-5-113-01	Protein kinase inhibitor
COPS5	270	82.9	kd	CGS001-6632	SNRPD1	-
COPS5	271	82.88	kd	CGS001-831	CAST	-
COPS5	272	82.74	kd	CGS001-1019	CDK4	Cyclin-dependent kinases, CDK4 subfamily
COPS5	273	82.74	kd	CGS001-10014	HDAC5	Histone deacetylases
COPS5	274	82.59	kd	CGS001-10525	HYOU1	Heat shock proteins / HSP70
COPS5	275	82.59	kd	CGS001-8061	FOSL1	basic leucine zipper proteins
COPS5	276	82.48	cp	BRD-K60476892	YC-1	Guanylyl cyclase activator
COPS5	277	82.42	cp	BRD-K14821540	FCCP	Mitochondrial oxidative phosphorylation uncoupler
COPS5	278	82.41	cp	BRD-K80970344	pyrrolidine-dithiocarbamate	NFkB pathway inhibitor
COPS5	279	82.4	oe	ccsbBroad304_05121	ZNF296	Zinc fingers, C2H2-type
COPS5	280	82.39	oe	ccsbBroad304_06934	SFPQ	RNA binding motif (RRM) containing
COPS5	281	82.38	cp	BRD-K24576554	AT-9283	JAK inhibitor
COPS5	282	82.36	kd	CGS001-84288	EFCAB2	EF-hand domain containing
COPS5	283	82.34	kd	CGS001-6646	SOAT1	-
COPS5	284	82.24	cp	BRD-A28105619	cucurbitacin-i	JAK inhibitor
COPS5	285	82.22	oe	ccsbBroad304_06038	CRK	SH2 domain containing
COPS5	286	82.21	cp	BRD-A50737080	CGK-733	ATR kinase inhibitor
COPS5	287	82.19	cp	BRD-K80431395	triciribine	AKT inhibitor
COPS5	288	82.12	cp	BRD-K44432556	VU-0418946-1	HIF modulator
COPS5	289	82.11	cp	BRD-K05151076	ZK-164015	Estrogen receptor antagonist
COPS5	290	81.94	cc		HIF activator	-
COPS5	291	81.88	oe	ccsbBroad304_01406	RNASE4	Ribonucleases, RNase A
COPS5	292	81.66	cc		Nucleoporin LOF	-
COPS5	293	81.64	kd	CGS001-1718	DHCR24	-
COPS5	294	81.6	kd	CGS001-26039	SS18L1	-
COPS5	295	81.51	kd	CGS001-162699	TCEB3C	-
COPS5	296	81.5	kd	CGS001-9748	SLK	SLK subfamily
COPS5	297	81.45	oe	ccsbBroad304_06398	HPN	Serine peptidases / Transmembrane
COPS5	298	81.38	kd	CGS001-10559	SLC35A1	SLC35 family of nucleotide sugar transporters
COPS5	299	81.36	cp	BRD-K68336408	tyrphostin-AG-1478	EGFR inhibitor
COPS5	300	81.33	kd	CGS001-9886	RHOBTB1	BTB/POZ domain containing
COPS5	301	81.19	oe	ccsbBroad304_00771	HOXA5	Homeoboxes / ANTP class : HOXL subclass
COPS5	302	81.11	kd	CGS001-5315	PKM2	-
COPS5	303	81.02	kd	CGS001-1786	DNMT1	Methyltransferases
COPS5	304	80.88	kd	CGS001-23244	PDS5A	-
COPS5	305	80.88	kd	CGS001-27076	LYPD3	-
COPS5	306	80.84	kd	CGS001-8611	PPAP2A	Lipid phosphate phosphatases
COPS5	307	80.8	kd	CGS001-694	BTG1	-
COPS5	308	80.62	cp	BRD-K76907295	VU-0418947-2	HIF modulator
COPS5	309	80.05	kd	CGS001-2063	NR2F6	COUP-TF-like receptors
COPS5	310	80.03	kd	CGS001-4287	ATXN3	Ataxins
COPS5	311	80	kd	CGS001-93134	ZNF561	Zinc fingers, C2H2-type
COPS5	312	79.97	kd	CGS001-5654	HTRA1	Serine peptidases / Serine peptidases
COPS5	313	79.95	kd	CGS001-7480	WNT10B	Wingless-type MMTV integration sites
COPS5	314	79.86	kd	CGS001-7405	UVRAG	-
COPS5	315	79.84	kd	CGS001-10112	KIF20A	Kinesins
COPS5	316	79.71	kd	CGS001-4680	CEACAM6	CD molecules
COPS5	317	79.63	kd	CGS001-3636	INPPL1	Inositol polyphosphate phosphatases
COPS5	318	79.41	kd	CGS001-2762	GMDS	Short chain dehydrogenase/reductase superfamily / Extended SDR fold
COPS5	319	79.18	cp	BRD-A15010982	HU-211	Glutamate receptor antagonist
COPS5	320	79.07	cp	BRD-K10705233	GW-405833	Cannabinoid receptor agonist
COPS5	321	79.03	kd	CGS001-5690	PSMB2	Proteasome subunits
COPS5	322	78.92	kd	CGS001-5901	RAN	-
COPS5	323	78.74	kd	CGS001-1054	CEBPG	basic leucine zipper proteins
COPS5	324	78.69	kd	CGS001-7543	ZFX	Zinc fingers, C2H2-type
COPS5	325	78.62	cp	BRD-A19633847	perhexiline	Carnitine palmitoyltransferase inhibitor
COPS5	326	78.45	cp	BRD-K51730347	diphencyprone	Immunostimulant
COPS5	327	78.44	cp	BRD-K47150025	KI-8751	VEGFR inhibitor
COPS5	328	78.29	kd	CGS001-6924	TCEB3	-
COPS5	329	78.29	kd	CGS001-4817	NIT1	-
COPS5	330	78.24	cp	BRD-K15108141	gemcitabine	Ribonucleotide reductase inhibitor
COPS5	331	78.2	kd	CGS001-10284	SAP18	-
COPS5	332	78.16	oe	ccsbBroad304_00210	CALR	-
COPS5	333	78.09	cp	BRD-K82823804	SA-792987	PKC inhibitor
COPS5	334	77.97	cp	BRD-K67860401	AR-A014418	Glycogen synthase kinase inhibitor
COPS5	335	77.79	kd	CGS001-22938	SNW1	-
COPS5	336	77.34	kd	CGS001-440387	CTRB2	-
COPS5	337	77.32	kd	CGS001-1329	COX5B	Mitochondrial respiratory chain complex
COPS5	338	77.3	kd	CGS001-7090	TLE3	WD repeat domain containing
COPS5	339	76.75	kd	CGS001-3329	HSPD1	Heat Shock Proteins / Chaperonins
COPS5	340	76.54	kd	CGS001-9246	UBE2L6	Ubiquitin-conjugating enzymes E2
COPS5	341	76.53	oe	ccsbBroad304_00030	ADORA2B	GPCR / Class A : Adenosine receptors
COPS5	342	76.47	oe	ccsbBroad304_01527	SGK1	SGK family
COPS5	343	76.34	kd	CGS001-10574	CCT7	Heat Shock Proteins / Chaperonins
COPS5	344	76.33	oe	ccsbBroad304_01265	PPP2R4	Serine/threonine phosphatases / Protein phosphatase 2, regulatory subunits
COPS5	345	76.32	kd	CGS001-93594	WDR67	-
COPS5	346	76.28	kd	CGS001-9851	KIAA0753	-
COPS5	347	76.21	kd	CGS001-3398	ID2	Basic helix-loop-helix proteins
COPS5	348	76.16	oe	ccsbBroad304_05982	CDX2	Homeoboxes / ANTP class : HOXL subclass
COPS5	349	76.09	oe	ccsbBroad304_00389	CTBP1	-
COPS5	350	76.01	cp	BRD-A52193669	withaferin-a	IKK inhibitor
COPS5	351	75.96	kd	CGS001-7965	AIMP2	-
COPS5	352	75.94	kd	CGS001-5127	CDK16	Cyclin-dependent kinases, TAIRE subfamily
COPS5	353	75.85	kd	CGS001-8801	SUCLG2	-
COPS5	354	75.66	kd	CGS001-1728	NQO1	-
COPS5	355	75.65	cp	BRD-K63945320	dihydrosamidin	Phospholipase inhibitor
COPS5	356	75.62	kd	CGS001-6233	RPS27A	S ribosomal proteins
COPS5	357	75.53	kd	CGS001-55632	G2E3	Zinc fingers, PHD-type
COPS5	358	75.45	kd	CGS001-2523	FUT1	Fucosyltransferases
COPS5	359	75.15	cc		Minor histocompatibility antigens LOF	-
COPS5	360	75.12	kd	CGS001-6599	SMARCC1	-
COPS5	361	75.02	kd	CGS001-167826	OLIG3	Basic helix-loop-helix proteins
COPS5	362	74.91	kd	CGS001-59286	UBL5	-
COPS5	363	74.88	oe	ccsbBroad304_07814	SACM1L	-
COPS5	364	74.85	kd	CGS001-56923	NMUR2	GPCR / Class A : Neuromedin U receptors
COPS5	365	74.82	cp	BRD-K77987382	mebendazole	Tubulin inhibitor
COPS5	366	74.78	oe	ccsbBroad304_04054	PHF23	Zinc fingers, PHD-type
COPS5	367	74.68	kd	CGS001-664	BNIP3	-
COPS5	368	74.63	cp	BRD-K93918653	quizartinib	FLT3 inhibitor
COPS5	369	74.47	kd	CGS001-8879	SGPL1	Sphingosine 1-phosphate lyase
COPS5	370	74.43	kd	CGS001-54957	TXNL4B	-
COPS5	371	74.43	kd	CGS001-10395	DLC1	Rho GTPase activating proteins
COPS5	372	74.36	kd	CGS001-5981	RFC1	ATPases / AAA-type
COPS5	373	74.34	cp	BRD-K32828673	chelidonine	Tubulin inhibitor
COPS5	374	74.21	kd	CGS001-4651	MYO10	Pleckstrin homology (PH) domain containing
COPS5	375	74.18	kd	CGS001-1616	DAXX	-
COPS5	376	74.14	kd	CGS001-51347	TAOK3	TAO subfamily
COPS5	377	74.12	kd	CGS001-4925	NUCB2	EF-hand domain containing
COPS5	378	74.06	kd	CGS001-4077	NBR1	-
COPS5	379	74.02	kd	CGS001-2735	GLI1	Zinc fingers, C2H2-type
COPS5	380	73.88	kd	CGS001-139760	GPR119	GPCR / Class A : Orphans
COPS5	381	73.69	oe	ccsbBroad304_03215	MRPS2	Mitochondrial ribosomal proteins / small subunits
COPS5	382	73.64	cp	BRD-K40175214	torin-1	MTOR inhibitor
COPS5	383	73.58	oe	ccsbBroad304_02691	PUF60	RNA binding motif (RRM) containing
COPS5	384	73.39	kd	CGS001-6418	SET	-
COPS5	385	73.24	kd	CGS001-8140	SLC7A5	SLC7 family
COPS5	386	73.2	kd	CGS001-25793	FBXO7	F-boxes / other
COPS5	387	73.07	kd	CGS001-64858	DCLRE1B	-
COPS5	388	73.01	kd	CGS001-7533	YWHAH	-
COPS5	389	73.01	kd	CGS001-22823	MTF2	Zinc fingers, PHD-type
COPS5	390	73	oe	ccsbBroad304_09758	APOBEC3H	Apolipoprotein B mRNA editing enzymes
COPS5	391	72.99	kd	CGS001-6241	RRM2	Ribonucleoside-diphosphate reductases
COPS5	392	72.96	kd	CGS001-55120	FANCL	Fanconi anemia, complementation groups
COPS5	393	72.96	oe	ccsbBroad304_00501	EMD	-
COPS5	394	72.92	kd	CGS001-10987	COPS5	-
COPS5	395	72.91	kd	CGS001-3313	HSPA9	Heat shock proteins / HSP70
COPS5	396	72.73	cp	BRD-K00486786	RO-08-2750	NGF binding inhibitor
COPS5	397	72.53	cp	BRD-K74133369	oligomycin-a	ATP synthase inhibitor
COPS5	398	72.49	kd	CGS001-205564	SENP5	-
COPS5	399	72.47	kd	CGS001-7494	XBP1	basic leucine zipper proteins
COPS5	400	72.4	cp	BRD-A72711497	lasalocid	Bacterial permeability inducer
COPS5	401	72.39	oe	ccsbBroad304_01323	PSMD9	Proteasome (prosome, macropain) subunits
COPS5	402	72.33	kd	CGS001-310	ANXA7	Annexins
COPS5	403	72.25	kd	CGS001-8714	ABCC3	ATP binding cassette transporters / subfamily C
COPS5	404	72.18	kd	CGS001-59343	SENP2	-
COPS5	405	72.17	kd	CGS001-11180	WDR6	WD repeat domain containing
COPS5	406	71.92	kd	CGS001-5523	PPP2R3A	EF-hand domain containing
COPS5	407	71.91	cp	BRD-K31912990	CGP-71683	Neuropeptide receptor antagonist
COPS5	408	71.81	cp	BRD-K54233340	dorsomorphin	AMPK inhibitor
COPS5	409	71.78	oe	ccsbBroad304_09910	BCL6B	BTB/POZ domain containing
COPS5	410	71.62	oe	ccsbBroad304_06814	PTPN12	Protein tyrosine phosphatases / Class I Cys-based PTPs : Non-receptor
COPS5	411	71.52	cp	BRD-K17075857	chloroxine	Opioid receptor antagonist
COPS5	412	71.49	cp	BRD-A98283014	calmidazolium	Calcium channel blocker
COPS5	413	71.31	kd	CGS001-586	BCAT1	-
COPS5	414	71.29	kd	CGS001-641	BLM	-
COPS5	415	71	kd	CGS001-4173	MCM4	-
COPS5	416	70.96	kd	CGS001-5682	PSMA1	Proteasome subunits
COPS5	417	70.86	kd	CGS001-81577	GFOD2	-
COPS5	418	70.85	kd	CGS001-10733	PLK4	Polo-like kinase (PLK) family
COPS5	419	70.78	kd	CGS001-9670	IPO13	Importins
COPS5	420	70.77	oe	ccsbBroad304_06587	MMP1	Matrix metallopeptidase
COPS5	421	70.66	kd	CGS001-6421	SFPQ	RNA binding motif (RRM) containing
COPS5	422	70.59	kd	CGS001-10558	SPTLC1	Serine palmitoyltransferase
COPS5	423	70.48	oe	ccsbBroad304_03687	NSFL1C	UBX domain containing
COPS5	424	70.27	kd	CGS001-2944	GSTM1	Glutathione S-transferases / Soluble
COPS5	425	70.2	kd	CGS001-3364	HUS1	-
COPS5	426	70.09	kd	CGS001-5547	PRCP	Lysosomal Pro-Xaa carboxypeptidase
COPS5	427	69.83	cp	BRD-K64310881	MW-STK33-3B	Potassium channel activator
COPS5	428	69.75	cp	BRD-K93331255	lypressin	Vasopressin receptor agonist
COPS5	429	69.74	kd	CGS001-7184	HSP90B1	Heat shock proteins / HSPC
COPS5	430	69.52	kd	CGS001-5707	PSMD1	Proteasome subunits
COPS5	431	69.49	kd	CGS001-226	ALDOA	-
COPS5	432	69.43	cp	BRD-K63343048	orlistat	Lipase inhibitor
COPS5	433	69.34	kd	CGS001-9887	SMG7	-
COPS5	434	69.19	kd	CGS001-79073	TMEM109	-
COPS5	435	69.11	kd	CGS001-392	ARHGAP1	Rho GTPase activating proteins
COPS5	436	69.07	cp	BRD-K95901403	XL-147	PI3K inhibitor
COPS5	437	69.04	oe	ccsbBroad304_03773	CIAPIN1	-
COPS5	438	69	kd	CGS001-7040	TGFB1	Endogenous ligands
COPS5	439	69	kd	CGS001-24148	PRPF6	-
COPS5	440	68.89	kd	CGS001-9097	USP14	Ubiquitin-specific peptidases
COPS5	441	68.85	cp	BRD-K44849676	capsazepine	TRPV agonist
COPS5	442	68.84	cp	BRD-A55594068	vinblastine	Microtubule inhibitor
COPS5	443	68.78	kd	CGS001-9031	BAZ1B	Zinc fingers, PHD-type
COPS5	444	68.68	kd	CGS001-6988	TCTA	-
COPS5	445	68.63	kd	CGS001-58477	SRPRB	-
COPS5	446	68.6	cp	BRD-K95435023	PHA-665752	c-Met inhibitor
COPS5	447	68.55	cc		DNA synthesis inhibitor	-
COPS5	448	68.54	kd	CGS001-1504	CTRB1	-
COPS5	449	68.48	cp	BRD-K99498722	NPI-2358	Tubulin inhibitor
COPS5	450	68.3	oe	ccsbBroad304_02436	ZER1	ZYG11 cell cycle regulator family
COPS5	451	68.24	kd	CGS001-9966	TNFSF15	Tumor necrosis factor (ligand) superfamily
COPS5	452	67.94	kd	CGS001-10046	MAMLD1	-
COPS5	453	67.94	oe	ccsbBroad304_10207	ERLIN1	-
COPS5	454	67.74	kd	CGS001-5430	POLR2A	RNA polymerase subunits
COPS5	455	67.65	kd	CGS001-51097	SCCPDH	-
COPS5	456	67.62	cp	BRD-A58564983	selamectin	Nematocide
COPS5	457	67.55	oe	ccsbBroad304_01103	NONO	RNA binding motif (RRM) containing
COPS5	458	67.52	kd	CGS001-8894	EIF2S2	Serine/threonine phosphatases / Protein phosphatase 1, regulatory subunits
COPS5	459	67.48	kd	CGS001-10381	TUBB3	Tubulins
COPS5	460	67.47	cp	BRD-K10961822	latanoprost	Prostanoid receptor agonist
COPS5	461	67.36	cp	BRD-K36153907	KU-C103885	Cystic fibrosis transmembrane conductance regulator inhibitor
COPS5	462	67.27	kd	CGS001-8550	MAPKAPK5	MAPKAPK subfamily
COPS5	463	67.21	kd	CGS001-26064	RAI14	Ankyrin repeat domain containing
COPS5	464	67.07	kd	CGS001-4205	MEF2A	Myocyte enhancer factors
COPS5	465	66.91	kd	CGS001-5906	RAP1A	-
COPS5	466	66.79	cp	BRD-A50928468	norgestrel	Progesterone receptor agonist
COPS5	467	66.79	kd	CGS001-291	SLC25A4	Mitochondrial nucleotide transporter subfamily
COPS5	468	66.64	oe	ccsbBroad304_09578	PASD1	-
COPS5	469	66.61	oe	ccsbBroad304_02121	UBE2L6	Ubiquitin-conjugating enzymes E2
COPS5	470	66.58	oe	ccsbBroad304_02173	ATG5	-
COPS5	471	66.53	kd	CGS001-6182	MRPL12	Mitochondrial ribosomal proteins / large subunits
COPS5	472	66.44	cc		Rho GTPase activating proteins LOF	-
COPS5	473	66.42	oe	ccsbBroad304_04190	CCDC92	-
COPS5	474	66.35	kd	CGS001-5934	RBL2	-
COPS5	475	66.33	kd	CGS001-607	BCL9	-
COPS5	476	66.11	oe	ccsbBroad304_00471	E2F6	-
COPS5	477	66.09	kd	CGS001-116931	MED12L	-
COPS5	478	65.92	oe	ccsbBroad304_02028	SOCS2	SH2 domain containing
COPS5	479	65.89	kd	CGS001-9212	AURKB	Aurora kinase
COPS5	480	65.87	kd	CGS001-5469	MED1	-
COPS5	481	65.83	kd	CGS001-10397	NDRG1	-
COPS5	482	65.82	kd	CGS001-11031	RAB31	RAB, member RAS oncogene
COPS5	483	65.55	kd	CGS001-6788	STK3	MST subfamily
COPS5	484	65.54	kd	CGS001-5423	POLB	DNA polymerases
COPS5	485	65.34	cp	BRD-K39120595	bithionol	Autotaxin inhibitor
COPS5	486	65.21	kd	CGS001-6548	SLC9A1	SLC9 family of sodium/hydrogen exchangers
COPS5	487	65.17	kd	CGS001-54566	EPB41L4B	-
COPS5	488	65.12	cc		Topoisomerase inhibitor	-
COPS5	489	65.03	kd	CGS001-58533	SNX6	Sorting nexins
COPS5	490	65	kd	CGS001-9971	NR1H4	Liver X receptor-like receptors
COPS5	491	64.99	kd	CGS001-1452	CSNK1A1	Casein kinase 1 (CK1) family
COPS5	492	64.72	kd	CGS001-55129	ANO10	Calcium activated chloride channel
COPS5	493	64.69	kd	CGS001-6004	RGS16	Regulators of G-protein signaling
COPS5	494	64.49	oe	ccsbBroad304_06648	CNOT3	-
COPS5	495	64.44	oe	ccsbBroad304_03197	NDUFA13	Mitochondrial respiratory chain complex / Complex I
COPS5	496	64.37	kd	CGS001-2853	GPR31	GPCR / Class A : Orphans
COPS5	497	64.36	kd	CGS001-90861	HN1L	-
COPS5	498	64.3	kd	CGS001-826	CAPNS1	EF-hand domain containing
COPS5	499	64.27	cp	BRD-K63641886	cefuroxime	Bacterial cell wall synthesis inhibitor
COPS5	500	64.25	cp	BRD-K23192422	lestaurtinib	FLT3 inhibitor
COPS5	501	64.21	kd	CGS001-54788	DNAJB12	Heat shock proteins / DNAJ (HSP40)
COPS5	502	64.19	kd	CGS001-26472	PPP1R14B	Serine/threonine phosphatases / Protein phosphatase 1, regulatory subunits
COPS5	503	64.08	cp	BRD-K88625236	nonoxynol-9	Membrane integrity inhibitor
COPS5	504	64.06	kd	CGS001-2289	FKBP5	Tetratricopeptide (TTC) repeat domain containing
COPS5	505	63.94	kd	CGS001-2817	GPC1	Proteoglycans / Cell Surface : Glypicans
COPS5	506	63.85	kd	CGS001-847	CAT	-
COPS5	507	63.79	kd	CGS001-51385	ZNF589	Zinc fingers, C2H2-type
COPS5	508	63.73	kd	CGS001-462	SERPINC1	Serine (or cysteine) peptidase inhibitors
COPS5	509	63.67	kd	CGS001-8607	RUVBL1	ATPases / AAA-type
COPS5	510	63.52	cp	BRD-A10420615	cyclopiazonic-acid	ATPase inhibitor
COPS5	511	63.52	kd	CGS001-8409	UXT	-
COPS5	512	63.51	kd	CGS001-55011	PIH1D1	-
COPS5	513	63.51	kd	CGS001-4144	MAT2A	-
COPS5	514	63.5	kd	CGS001-1515	CTSL2	-
COPS5	515	63.43	oe	ccsbBroad304_02772	ICMT	-
COPS5	516	63.34	oe	ccsbBroad304_07923	LSM5	-
COPS5	517	63.3	kd	CGS001-5910	RAP1GDS1	Armadillo repeat containing
COPS5	518	63.2	kd	CGS001-4200	ME2	-
COPS5	519	63.18	kd	CGS001-6822	SULT2A1	Sulfotransferases, cytosolic
COPS5	520	63.05	kd	CGS001-701	BUB1B	Bub family
COPS5	521	62.84	kd	CGS001-1465	CSRP1	-
COPS5	522	62.33	cp	BRD-K66956375	oleoylethanolamide	Cannabinoid receptor agonist
COPS5	523	62.3	kd	CGS001-7534	YWHAZ	-
COPS5	524	62.3	oe	ccsbBroad304_02010	RIPK2	Receptor interacting protein kinase (RIPK) family
COPS5	525	62.3	oe	ccsbBroad304_07277	RTCD1	-
COPS5	526	62.2	oe	ccsbBroad304_02626	PKIG	-
COPS5	527	62.2	cp	BRD-K50836978	purvalanol-a	CDK inhibitor
COPS5	528	62.18	oe	ccsbBroad304_02509	GMEB1	-
COPS5	529	62.16	cp	BRD-K37312348	kenpaullone	CDK inhibitor
COPS5	530	62.14	cp	BRD-K41731458	triclosan	Enoyl-[acyl-carrier-protein] reductase [NADH] inhibitor
COPS5	531	62.1	kd	CGS001-5711	PSMD5	Proteasome (prosome, macropain) subunits
COPS5	532	62.08	kd	CGS001-6915	TBXA2R	GPCR / Class A : Prostanoid receptors
COPS5	533	62.03	kd	CGS001-4851	NOTCH1	Ankyrin repeat domain containing
COPS5	534	62.01	kd	CGS001-6938	TCF12	Basic helix-loop-helix proteins
COPS5	535	61.94	kd	CGS001-8678	BECN1	-
COPS5	536	61.92	kd	CGS001-899	CCNF	F-boxes / other
COPS5	537	61.91	kd	CGS001-2059	EPS8	-
COPS5	538	61.89	oe	ccsbBroad304_06260	GATA3	GATA zinc finger domain containing
COPS5	539	61.76	oe	ccsbBroad304_02340	SORBS3	-
COPS5	540	61.75	kd	CGS001-57616	TSHZ3	Teashirt zinc fingers
COPS5	541	61.7	oe	ccsbBroad304_02372	SPRY1	-
COPS5	542	61.6	kd	CGS001-10972	TMED10	-
COPS5	543	61.47	kd	CGS001-163081	ZNF567	Zinc fingers, C2H2-type
COPS5	544	61.41	kd	CGS001-84159	ARID5B	-
COPS5	545	61.09	cp	BRD-K68143200	SA-792541	CDC inhibitor
COPS5	546	60.97	oe	ccsbBroad304_03510	FKBP14	EF-hand domain containing
COPS5	547	60.96	kd	CGS001-2896	GRN	-
COPS5	548	60.76	cc		Ribosomal 40s Subunit LOF	-
COPS5	549	60.34	kd	CGS001-3800	KIF5C	Kinesins
COPS5	550	60.31	kd	CGS001-5184	PEPD	Methionyl aminopeptidase
COPS5	551	60.26	kd	CGS001-6210	RPS15A	S ribosomal proteins
COPS5	552	60.23	kd	CGS001-6477	SIAH1	-
COPS5	553	59.93	cp	BRD-K15563106	phloretin	Sodium/glucose cotransporter inhibitor
COPS5	554	59.9	cp	BRD-K36737713	AG-957	Protein tyrosine kinase inhibitor
COPS5	555	59.83	kd	CGS001-5018	OXA1L	-
COPS5	556	59.74	kd	CGS001-55127	HEATR1	-
COPS5	557	59.34	cp	BRD-A55756846	H-7	PKA inhibitor
COPS5	558	59.25	cp	BRD-K26818574	BIX-01294	Histone lysine methyltransferase inhibitor
COPS5	559	59.17	kd	CGS001-83743	GRWD1	WD repeat domain containing
COPS5	560	59.09	kd	CGS001-9831	ZNF623	Zinc fingers, C2H2-type
COPS5	561	59.08	kd	CGS001-54546	RNF186	RING-type (C3HC4) zinc fingers
COPS5	562	59.05	kd	CGS001-7511	XPNPEP1	Methionyl aminopeptidase
COPS5	563	58.87	oe	ccsbBroad304_03006	OXGR1	GPCR / Class A : Orphans, Oxoglutarate receptor
COPS5	564	58.82	kd	CGS001-11325	DDX42	DEAD-boxes
COPS5	565	58.68	kd	CGS001-11243	PMF1	-
COPS5	566	58.66	cp	BRD-A18763547	BAX-channel-blocker	Cytochrome C release inhibitor
COPS5	567	58.63	kd	CGS001-81876	RAB1B	RAB, member RAS oncogene
COPS5	568	58.61	kd	CGS001-5771	PTPN2	Protein tyrosine phosphatases
COPS5	569	58.49	cp	BRD-A06352508	SB-218078	CHK inhibitor
COPS5	570	58.4	oe	ccsbBroad304_07097	TRAF1	-
COPS5	571	58.38	oe	ccsbBroad304_02604	B3GNT1	-
COPS5	572	58.38	kd	CGS001-2548	GAA	Glycosidases
COPS5	573	58.37	kd	CGS001-11044	PAPD7	-
COPS5	574	58.17	oe	ccsbBroad304_07358	DNAJA3	Heat shock proteins / DNAJ (HSP40)
COPS5	575	58.17	cp	BRD-K49669041	BX-912	Pyruvate dehydrogenase kinase inhibitor
COPS5	576	58.11	kd	CGS001-2643	GCH1	-
COPS5	577	58.08	oe	ccsbBroad304_01960	CASK	CASK family
COPS5	578	58.07	kd	CGS001-6643	SNX2	Sorting nexins
COPS5	579	57.98	cp	BRD-A99833829	bethanechol	Acetylcholine receptor agonist
COPS5	580	57.94	kd	CGS001-85480	TSLP	-
COPS5	581	57.87	kd	CGS001-9467	SH3BP5	-
COPS5	582	57.81	oe	ccsbBroad304_03103	SNX11	Sorting nexins
COPS5	583	57.58	kd	CGS001-117289	TAGAP	Rho GTPase activating proteins
COPS5	584	57.58	kd	CGS001-3925	STMN1	-
COPS5	585	57.57	cp	BRD-K14618467	IKK-16	IKK inhibitor
COPS5	586	57.41	cp	BRD-K11636097	JNJ-7706621	CDK inhibitor
COPS5	587	57.38	kd	CGS001-11284	PNKP	-
COPS5	588	57.37	kd	CGS001-4482	MSRA	-
COPS5	589	57.33	kd	CGS001-2230	FDX1	-
COPS5	590	57.28	kd	CGS001-2254	FGF9	Endogenous ligands
COPS5	591	57.1	oe	ccsbBroad304_07617	HMGN4	High-mobility group / Canonical
COPS5	592	57.07	kd	CGS001-3315	HSPB1	Heat shock proteins / HSPB
COPS5	593	57.04	kd	CGS001-7280	TUBB2A	Tubulins
COPS5	594	56.97	oe	ccsbBroad304_00695	CXCL1	Endogenous ligands
COPS5	595	56.75	oe	ccsbBroad304_00532	F11	Chymotrypsin
COPS5	596	56.7	kd	CGS001-26227	PHGDH	-
COPS5	597	56.63	kd	CGS001-54512	EXOSC4	-
COPS5	598	56.62	kd	CGS001-8802	SUCLG1	-
COPS5	599	56.61	kd	CGS001-8644	AKR1C3	Prostaglandin synthases
COPS5	600	56.59	cp	BRD-K73395020	SA-1478088	-666
COPS5	601	56.56	kd	CGS001-6118	RPA2	-
COPS5	602	56.51	kd	CGS001-117154	DACH2	-
COPS5	603	56.51	oe	ccsbBroad304_02499	CTCF	Zinc fingers, C2H2-type
COPS5	604	56.29	kd	CGS001-7360	UGP2	-
COPS5	605	56.14	kd	CGS001-5478	PPIA	Cis-trans-isomerases
COPS5	606	56.08	kd	CGS001-23161	SNX13	Sorting nexins
COPS5	607	55.69	cp	BRD-K08554278	bisbenzimide	DNA binding agent
COPS5	608	55.6	kd	CGS001-53343	NUDT9	Nudix motif containing
COPS5	609	55.6	oe	ccsbBroad304_00233	CBR1	Prostaglandin synthases
COPS5	610	55.55	cc		RNA Polymerase Enzymes LOF	-
COPS5	611	55.52	kd	CGS001-3171	FOXA3	Forkhead boxes
COPS5	612	55.47	kd	CGS001-29890	RBM15B	RNA binding motif (RRM) containing
COPS5	613	55.36	cp	BRD-A11990600	lorazepam	Benzodiazepine receptor agonist
COPS5	614	55.32	oe	ccsbBroad304_06639	NFYB	-
COPS5	615	55.32	kd	CGS001-23200	ATP11B	Phospholipid-transporting ATPases
COPS5	616	55.25	kd	CGS001-5621	PRNP	CD molecules
COPS5	617	55.22	kd	CGS001-1829	DSG2	Cadherins / Major cadherins
COPS5	618	55.19	kd	CGS001-64764	CREB3L2	basic leucine zipper proteins
COPS5	619	55.13	kd	CGS001-9016	SLC25A14	Mitochondrial uncoupling proteins
COPS5	620	55.06	kd	CGS001-5947	RBP1	Fatty acid binding protein family
COPS5	621	54.94	kd	CGS001-6909	TBX2	T-boxes
COPS5	622	54.81	kd	CGS001-64080	RBKS	-
COPS5	623	54.58	kd	CGS001-2624	GATA2	GATA zinc finger domain containing
COPS5	624	54.57	kd	CGS001-4718	NDUFC2	Mitochondrial respiratory chain complex / Complex I
COPS5	625	54.56	kd	CGS001-9322	TRIP10	-
COPS5	626	54.49	kd	CGS001-5373	PMM2	-
COPS5	627	54.48	kd	CGS001-6259	RYK	Type XV RTKs: RYK
COPS5	628	54.48	kd	CGS001-3487	IGFBP4	insulin-like growth factor (IGF) binding proteins
COPS5	629	54.4	kd	CGS001-2224	FDPS	Lanosterol biosynthesis pathway
COPS5	630	54.37	kd	CGS001-11019	LIAS	-
COPS5	631	54.35	kd	CGS001-147179	WIPF2	-
COPS5	632	54.32	kd	CGS001-80306	MED28	-
COPS5	633	54.31	kd	CGS001-6194	RPS6	S ribosomal proteins
COPS5	634	54.16	cp	BRD-K18036262	L-168049	Glucagon receptor antagonist
COPS5	635	53.97	cp	BRD-K84895041	BMY-45778	IP1 prostacyclin receptor agonist
COPS5	636	53.6	kd	CGS001-51741	WWOX	Short chain dehydrogenase/reductase superfamily / Classical SDR fold cluster 2
COPS5	637	53.6	kd	CGS001-256364	EML3	WD repeat domain containing
COPS5	638	53.59	kd	CGS001-51593	SRRT	-
COPS5	639	53.54	kd	CGS001-622	BDH1	Short chain dehydrogenase/reductase superfamily / Classical SDR fold cluster 2
COPS5	640	53.4	cp	BRD-K22010301	JLK-6	Gamma secretase inhibitor
COPS5	641	53.39	kd	CGS001-350	APOH	Apolipoproteins
COPS5	642	53.11	kd	CGS001-80237	ELL3	-
COPS5	643	53.04	kd	CGS001-53632	PRKAG3	AMPK subfamily
COPS5	644	53.02	kd	CGS001-81621	KAZALD1	Immunoglobulin superfamily / I-set domain containing
COPS5	645	53.01	kd	CGS001-1635	DCTD	-
COPS5	646	52.93	kd	CGS001-8727	CTNNAL1	Catenins
COPS5	647	52.79	oe	ccsbBroad304_06095	DFFB	-
COPS5	648	52.73	kd	CGS001-955	ENTPD6	-
COPS5	649	52.66	kd	CGS001-27243	CHMP2A	Charged multivesicular body proteins
COPS5	650	52.56	kd	CGS001-125950	RAVER1	RNA binding motif (RRM) containing
COPS5	651	52.48	kd	CGS001-134288	TMEM174	-
COPS5	652	52.36	oe	ccsbBroad304_01396	RGS4	Regulators of G-protein signaling
COPS5	653	52.3	cp	BRD-K31238592	devazepide	CCK receptor antagonist
COPS5	654	52.26	kd	CGS001-811	CALR	-
COPS5	655	52.24	oe	ccsbBroad304_00122	ATP1B1	ATPases / P-type
COPS5	656	52.22	oe	ccsbBroad304_02448	UBE2E3	Ubiquitin-conjugating enzymes E2
COPS5	657	52.2	oe	ccsbBroad304_02032	TSC22D1	-
COPS5	658	52.14	kd	CGS001-23271	CAMSAP2	-
COPS5	659	52	kd	CGS001-890	CCNA2	-
COPS5	660	51.99	kd	CGS001-3420	IDH3B	-
COPS5	661	51.94	kd	CGS001-4914	NTRK1	Type VII RTKs: Neurotrophin receptor/Trk family
COPS5	662	51.85	kd	CGS001-8493	PPM1D	Serine/threonine phosphatases / Protein phosphatases, Mg2+/Mn2+ dependent
COPS5	663	51.69	kd	CGS001-10059	DNM1L	-
COPS5	664	51.54	oe	ccsbBroad304_02578	EBNA1BP2	-
COPS5	665	51.53	kd	CGS001-4204	MECP2	-
COPS5	666	51.52	kd	CGS001-2744	GLS	Ankyrin repeat domain containing
COPS5	667	51.41	kd	CGS001-3609	ILF3	-
COPS5	668	51.33	cp	BRD-K15916496	clotrimazole	Cytochrome P450 inhibitor
COPS5	669	51.25	oe	ccsbBroad304_07961	RCHY1	RING-type (C3HC4) zinc fingers
COPS5	670	51.1	kd	CGS001-5438	POLR2I	RNA polymerase subunits
COPS5	671	51.02	kd	CGS001-7106	TSPAN4	Tetraspanins
COPS5	672	50.84	kd	CGS001-4297	MLL	-
COPS5	673	50.74	cp	BRD-K88429204	pyrimethamine	Dihydrofolate reductase inhibitor
COPS5	674	50.62	cp	BRD-K33882852	ZK-93423	Benzodiazepine receptor agonist
COPS5	675	50.58	kd	CGS001-2746	GLUD1	-
COPS5	676	50.5	kd	CGS001-51070	NOSIP	-
COPS5	677	50.47	kd	CGS001-26993	AKAP8L	-
COPS5	678	50.42	kd	CGS001-1386	ATF2	basic leucine zipper proteins
COPS5	679	50.29	kd	CGS001-54915	YTHDF1	-
COPS5	680	49.99	oe	ccsbBroad304_05882	BCL6	BTB/POZ domain containing
COPS5	681	49.96	kd	CGS001-4143	MAT1A	-
COPS5	682	49.95	kd	CGS001-3155	HMGCL	-
COPS5	683	49.83	kd	CGS001-2958	GTF2A2	General transcription factors
COPS5	684	49.78	kd	CGS001-5591	PRKDC	Other PIKK family kinases
COPS5	685	49.74	kd	CGS001-7415	VCP	ATPases / AAA-type
COPS5	686	49.74	cp	BRD-K47869605	podophyllotoxin	Microtubule inhibitor
COPS5	687	49.73	kd	CGS001-79960	PHF17	-
COPS5	688	49.72	kd	CGS001-324	APC	Armadillo repeat containing
COPS5	689	49.6	oe	ccsbBroad304_09746	ZNF610	Zinc fingers, C2H2-type
COPS5	690	49.6	kd	CGS001-4245	MGAT1	-
COPS5	691	49.59	kd	CGS001-54623	PAF1	-
COPS5	692	49.37	kd	CGS001-1727	CYB5R3	-
COPS5	693	49.21	kd	CGS001-23097	CDK19	Cyclin-dependent kinases, CDK8 subfamily
COPS5	694	49.13	kd	CGS001-7321	UBE2D1	Ubiquitin-conjugating enzymes E2
COPS5	695	49.07	kd	CGS001-50814	NSDHL	Short chain dehydrogenase/reductase superfamily / Extended SDR fold
COPS5	696	49.07	oe	ccsbBroad304_02415	TUBB3	Tubulins
COPS5	697	48.94	kd	CGS001-1431	CS	-
COPS5	698	48.9	cc		ATP synthase inhibitor	-
COPS5	699	48.74	kd	CGS001-64223	MLST8	WD repeat domain containing
COPS5	700	48.57	oe	ccsbBroad304_07328	PRPF4B	PRP4 subfamily
COPS5	701	48.54	kd	CGS001-114904	C1QTNF6	-
COPS5	702	48.52	kd	CGS001-8824	CES2	Carboxylesterases
COPS5	703	48.4	cp	BRD-K76805682	SB-415286	Glycogen synthase kinase inhibitor
COPS5	704	48.31	oe	ccsbBroad304_02889	WWTR1	Hippo Signaling
COPS5	705	48.28	kd	CGS001-146540	ZNF785	Zinc fingers, C2H2-type
COPS5	706	48.13	kd	CGS001-5053	PAH	Amino acid hydroxylases
COPS5	707	48.05	kd	CGS001-6664	SOX11	SRY (sex determining region Y)-boxes
COPS5	708	48.05	kd	CGS001-3553	IL1B	Interleukins and interleukin receptors
COPS5	709	48	kd	CGS001-3198	HOXA1	Homeoboxes / ANTP class : HOXL subclass
COPS5	710	47.95	kd	CGS001-4638	MYLK	Myosin Light Chain Kinase (MLCK) family
COPS5	711	47.86	cp	BRD-K39111395	BCL2-inhibitor	BCL inhibitor
COPS5	712	47.8	cp	BRD-A25775766	securinine	GABA receptor antagonist
COPS5	713	47.78	oe	ccsbBroad304_02571	TOMM34	Tetratricopeptide (TTC) repeat domain containing
COPS5	714	47.74	kd	CGS001-965	CD58	CD molecules
COPS5	715	47.73	cp	BRD-K05350981	oligomycin-c	ATPase inhibitor
COPS5	716	47.72	cp	BRD-K26521938	dinoprostone	Prostanoid receptor agonist
COPS5	717	47.66	oe	ccsbBroad304_00626	GDI1	-
COPS5	718	47.52	kd	CGS001-5533	PPP3CC	Serine/threonine phosphatases / Protein phosphatase, catalytic subunits
COPS5	719	47.51	cp	BRD-K28168037	fenretinide	Apoptosis stimulant
COPS5	720	47.45	kd	CGS001-6566	SLC16A1	SLC16 family of monocarboxylate transporters
COPS5	721	47.36	oe	ccsbBroad304_00705	GTF2A1	General transcription factors
COPS5	722	47.36	kd	CGS001-10953	TOMM34	Tetratricopeptide (TTC) repeat domain containing
COPS5	723	47.18	kd	CGS001-84634	KISS1R	GPCR / Class A : RF amide peptide receptors
COPS5	724	47.12	kd	CGS001-3094	HINT1	-
COPS5	725	47.11	kd	CGS001-6885	MAP3K7	MAPKKK:TAK1 subfamily
COPS5	726	47.08	kd	CGS001-3566	IL4R	IL-2 receptor family
COPS5	727	47.06	kd	CGS001-1499	CTNNB1	Catenins
COPS5	728	46.97	kd	CGS001-4751	NEK2	NIMA (never in mitosis gene a)- related kinase (NEK) family
COPS5	729	46.93	kd	CGS001-1045	CDX2	Homeoboxes / ANTP class : HOXL subclass
COPS5	730	46.83	kd	CGS001-83737	ITCH	-
COPS5	731	46.63	cp	BRD-K08417745	SID-26681509	Cathepsin inhibitor
COPS5	732	46.63	kd	CGS001-8518	IKBKAP	Elongator acetyltransferase complex subunits
COPS5	733	46.6	kd	CGS001-79947	DHDDS	-
COPS5	734	46.48	cp	BRD-K12516989	zaprinast	Phosphodiesterase inhibitor
COPS5	735	46.38	oe	ccsbBroad304_03544	FAIM	-
COPS5	736	46.37	kd	CGS001-8841	HDAC3	Histone deacetylases
COPS5	737	46.33	cc		Tumor necrosis factor superfamily LOF	-
COPS5	738	46.16	oe	ccsbBroad304_02405	TFG	-
COPS5	739	46.14	kd	CGS001-10329	TMEM5	-
COPS5	740	46.08	kd	CGS001-54998	AURKAIP1	-
COPS5	741	46.03	kd	CGS001-10142	AKAP9	A-kinase anchor proteins
COPS5	742	45.98	kd	CGS001-64746	ACBD3	A-kinase anchor proteins
COPS5	743	45.97	kd	CGS001-7270	TTF1	-
COPS5	744	45.91	kd	CGS001-7263	TST	-
COPS5	745	45.85	cp	BRD-K49810818	sorafenib	FLT3 inhibitor
COPS5	746	45.84	cp	BRD-K72093121	vidarabine	Antiviral
COPS5	747	45.8	kd	CGS001-8850	KAT2B	Histone acetyltransferases (HATs)
COPS5	748	45.69	oe	ccsbBroad304_00312	CIRBP	RNA binding motif (RRM) containing
COPS5	749	45.68	kd	CGS001-144811	LACC1	-
COPS5	750	45.51	cp	BRD-K99749624	linifanib	PDGFR receptor inhibitor
COPS5	751	45.5	kd	CGS001-55278	QRSL1	-
COPS5	752	45.43	kd	CGS001-64783	RBM15	RNA binding motif (RRM) containing
COPS5	753	45.39	kd	CGS001-28964	GIT1	Ankyrin repeat domain containing
COPS5	754	45.28	cp	BRD-K26669427	WR-216174	PFMRK inhibitor
COPS5	755	45.23	oe	ccsbBroad304_07760	KAT7	Histone acetyltransferases (HATs)
COPS5	756	45.19	kd	CGS001-599	BCL2L2	Serine/threonine phosphatases / Protein phosphatase 1, regulatory subunits
COPS5	757	45.12	oe	ccsbBroad304_01732	UBA52	L ribosomal proteins
COPS5	758	45.11	kd	CGS001-3575	IL7R	IL-2 receptor family
COPS5	759	45.08	kd	CGS001-1198	CLK3	CDC-like kinases
COPS5	760	44.92	kd	CGS001-60528	ELAC2	-
COPS5	761	44.89	kd	CGS001-29110	TBK1	IKK family
COPS5	762	44.85	kd	CGS001-7264	TSTA3	Short chain dehydrogenase/reductase superfamily / Extended SDR fold
COPS5	763	44.78	kd	CGS001-8878	SQSTM1	-
COPS5	764	44.76	kd	CGS001-22903	BTBD3	BTB/POZ domain containing
COPS5	765	44.75	cp	BRD-K23566484	nilutamide	Androgen receptor antagonist
COPS5	766	44.7	oe	ccsbBroad304_00879	IRAK2	Interleukin-1 receptor-associated kinase (IRAK) family
COPS5	767	44.68	kd	CGS001-55890	GPRC5C	GPCR / Class C : Orphans
COPS5	768	44.62	kd	CGS001-10923	SUB1	-
COPS5	769	44.59	oe	ccsbBroad304_06837	RAF1	RAF family
COPS5	770	44.54	kd	CGS001-471	ATIC	-
COPS5	771	44.52	kd	CGS001-3065	HDAC1	Histone deacetylases
COPS5	772	44.39	kd	CGS001-1871	E2F3	-
COPS5	773	44.27	cp	BRD-A80960055	celastrol	Anti-inflammatory
COPS5	774	44.22	cp	BRD-K92138166	mammea-a	other antibiotic
COPS5	775	44.21	kd	CGS001-55229	PANK4	-
COPS5	776	44.08	oe	ccsbBroad304_07884	RYBP	-
COPS5	777	44.05	cp	BRD-K40758068	efavirenz	HIV protease inhibitor
COPS5	778	43.99	kd	CGS001-120892	LRRK2	Leucine-rich repeat kinase (LRRK) family
COPS5	779	43.98	cc		Tubulin inhibitor	-
COPS5	780	43.92	cp	BRD-K04466929	Merck60	HDAC inhibitor
COPS5	781	43.88	cp	BRD-K36627727	tamibarotene	Retinoid receptor agonist
COPS5	782	43.86	kd	CGS001-57147	SCYL3	-
COPS5	783	43.85	kd	CGS001-5710	PSMD4	Proteasome (prosome, macropain) subunits
COPS5	784	43.85	kd	CGS001-116535	MRGPRF	GPCR / Class A : Orphans
COPS5	785	43.85	cp	BRD-K51575138	TPCA-1	IKK inhibitor
COPS5	786	43.84	kd	CGS001-2050	EPHB4	Type XIII RTKs: Ephrin receptor family
COPS5	787	43.79	cp	BRD-K58299615	RO-90-7501	Beta amyloid inhibitor
COPS5	788	43.79	kd	CGS001-10327	AKR1A1	Aldo-keto reductases
COPS5	789	43.74	oe	ccsbBroad304_00991	MDH1	-
COPS5	790	43.71	kd	CGS001-8853	ASAP2	Ankyrin repeat domain containing
COPS5	791	43.7	kd	CGS001-657	BMPR1A	Type I receptor serine/threonine kinases
COPS5	792	43.64	kd	CGS001-115509	ZNF689	Zinc fingers, C2H2-type
COPS5	793	43.6	kd	CGS001-6208	RPS14	S ribosomal proteins
COPS5	794	43.59	kd	CGS001-2677	GGCX	Carboxylases
COPS5	795	43.55	kd	CGS001-6117	RPA1	-
COPS5	796	43.5	kd	CGS001-196	AHR	Basic helix-loop-helix proteins
COPS5	797	43.49	kd	CGS001-122809	SOCS4	SH2 domain containing
COPS5	798	43.48	oe	ccsbBroad304_09006	RPF1	-
COPS5	799	43.34	kd	CGS001-6772	STAT1	SH2 domain containing
COPS5	800	43.31	cp	BRD-K13664374	dichloroacetic-acid	Pyruvate dehydrogenase kinase inhibitor
COPS5	801	43.28	kd	CGS001-10962	MLLT11	-
COPS5	802	43.17	kd	CGS001-5351	PLOD1	-
COPS5	803	43.13	oe	ccsbBroad304_02751	SATB2	Homeoboxes / CUT class
COPS5	804	43.08	kd	CGS001-9455	HOMER2	-
COPS5	805	42.66	oe	ccsbBroad304_10929	JAK2	Janus kinase (JakA) family
COPS5	806	42.62	kd	CGS001-388650	FAM69A	-
COPS5	807	42.34	oe	ccsbBroad304_03497	TXNL4B	-
COPS5	808	42.29	kd	CGS001-9697	TRAM2	-
COPS5	809	42.24	cc		CDK inhibitor	-
COPS5	810	42.09	kd	CGS001-4801	NFYB	-
COPS5	811	41.94	kd	CGS001-663	BNIP2	-
COPS5	812	41.86	kd	CGS001-292	SLC25A5	Mitochondrial nucleotide transporter subfamily
COPS5	813	41.84	kd	CGS001-9133	CCNB2	-
COPS5	814	41.81	kd	CGS001-5052	PRDX1	-
COPS5	815	41.75	kd	CGS001-6818	SULT1A3	Sulfotransferases, cytosolic
COPS5	816	41.68	oe	ccsbBroad304_00099	ARG2	Arginase
COPS5	817	41.64	kd	CGS001-8543	LMO4	-
COPS5	818	41.57	kd	CGS001-9587	MAD2L1BP	-
COPS5	819	41.52	kd	CGS001-369	ARAF	RAF family
COPS5	820	41.5	kd	CGS001-9063	PIAS2	Zinc fingers, MIZ-type
COPS5	821	41.32	kd	CGS001-2539	G6PD	-
COPS5	822	41.32	oe	ccsbBroad304_00276	CDK2	Cyclin-dependent kinases, CDK1 subfamily
COPS5	823	41.29	kd	CGS001-10202	DHRS2	Short chain dehydrogenase/reductase superfamily / Classical SDR fold cluster 1
COPS5	824	41.23	oe	ccsbBroad304_08645	BCCIP	-
COPS5	825	41.21	cp	BRD-K50384076	7,4'-dihydroxyflavone	Opioid receptor antagonist
COPS5	826	41.21	cp	BRD-K32744045	disulfiram	Aldehyde dehydrogenase inhibitor
COPS5	827	41.21	kd	CGS001-5257	PHKB	-
COPS5	828	41.18	cp	BRD-K37865504	LY-2183240	FAAH inhibitor
COPS5	829	41.11	kd	CGS001-984	CDK11B	Cyclin-dependent kinases, PITSLRE subfamily
COPS5	830	41.02	kd	CGS001-9817	KEAP1	Kelch-like proteins
COPS5	831	40.98	kd	CGS001-10465	PPIH	-
COPS5	832	40.79	oe	ccsbBroad304_07490	SCRN1	-
COPS5	833	40.66	kd	CGS001-4191	MDH2	-
COPS5	834	40.66	oe	ccsbBroad304_01052	MYB	-
COPS5	835	40.6	kd	CGS001-558	AXL	Fibronectin type III domain containing
COPS5	836	40.51	cp	BRD-K13356952	methazolamide	Carbonic anhydrase inhibitor
COPS5	837	40.45	kd	CGS001-5827	PXMP2	-
COPS5	838	40.42	kd	CGS001-57680	CHD8	-
COPS5	839	40.4	kd	CGS001-51290	ERGIC2	-
COPS5	840	40.36	kd	CGS001-8737	RIPK1	Receptor interacting protein kinase (RIPK) family
COPS5	841	40.34	kd	CGS001-4038	LRP4	Low density lipoprotein receptors
COPS5	842	40.27	kd	CGS001-51684	SUFU	-
COPS5	843	40.25	cp	BRD-K62289640	lylamine	Cannabinoid receptor agonist
COPS5	844	40.24	kd	CGS001-11041	B3GNT1	-
COPS5	845	40.22	cp	BRD-K72895815	SSR-69071	Leukocyte elastase inhibitor
COPS5	846	40.2	kd	CGS001-55818	KDM3A	Histone demethylases
COPS5	847	40.16	kd	CGS001-6672	SP100	Zinc fingers, PHD-type
COPS5	848	40.04	kd	CGS001-4793	NFKBIB	Ankyrin repeat domain containing
COPS5	849	39.98	oe	ccsbBroad304_00945	LMNA	Intermediate filaments type V, lamins
COPS5	850	39.95	kd	CGS001-4175	MCM6	-
COPS5	851	39.82	oe	ccsbBroad304_01001	MEST	-
COPS5	852	39.76	kd	CGS001-9612	NCOR2	-
COPS5	853	39.74	kd	CGS001-9	NAT1	-
COPS5	854	39.71	kd	CGS001-6868	ADAM17	ADAM metallopeptidase domain containing
COPS5	855	39.65	cp	BRD-K64746805	MBCQ	Phosphodiesterase inhibitor
COPS5	856	39.64	kd	CGS001-5347	PLK1	Polo-like kinase (PLK) family
COPS5	857	39.61	oe	ccsbBroad304_03659	FOXJ2	Forkhead boxes
COPS5	858	39.6	cp	BRD-K99063460	didanosine	Nucleoside reverse transcriptase inhibitor
COPS5	859	39.57	kd	CGS001-9686	VGLL4	-
COPS5	860	39.47	kd	CGS001-55165	CEP55	-
COPS5	861	39.36	cc		Apolipoproteins LOF	-
COPS5	862	39.28	kd	CGS001-1633	DCK	-
COPS5	863	39.23	kd	CGS001-7780	SLC30A2	SLC30 zinc transporter family
COPS5	864	39.21	kd	CGS001-4601	MXI1	Basic helix-loop-helix proteins
COPS5	865	39.01	kd	CGS001-8022	LHX3	Homeoboxes / LIM class
COPS5	866	38.98	kd	CGS001-2805	GOT1	-
COPS5	867	38.97	kd	CGS001-22908	SACM1L	-
COPS5	868	38.89	cp	BRD-K06593056	LE-135	Retinoid receptor agonist
COPS5	869	38.86	kd	CGS001-1594	CYP27B1	Cytochrome P450s
COPS5	870	38.67	cp	BRD-K11630072	carmofur	Thymidylate synthase inhibitor
COPS5	871	38.66	cp	BRD-K76840893	RS-17053	Adrenergic receptor antagonist
COPS5	872	38.63	cp	BRD-K97399794	quercetin	Polar auxin transport inhibitor
COPS5	873	38.44	kd	CGS001-55793	FAM63A	-
COPS5	874	38.4	oe	ccsbBroad304_01234	POLB	DNA polymerases
COPS5	875	38.39	kd	CGS001-29911	HOOK2	-
COPS5	876	38.37	kd	CGS001-22818	COPZ1	-
COPS5	877	38.27	kd	CGS001-29915	HCFC2	-
COPS5	878	38.25	kd	CGS001-10868	USP20	Ubiquitin-specific peptidases
COPS5	879	38.22	cp	BRD-K61829047	7b-cis	Exportin antagonist
COPS5	880	38.22	kd	CGS001-642	BLMH	-
COPS5	881	38.12	cp	BRD-K05977823	tenovins	SIRT inhibitor
COPS5	882	38.07	kd	CGS001-148103	ZNF599	Zinc fingers, C2H2-type
COPS5	883	38.06	oe	ccsbBroad304_02869	ASF1A	-
COPS5	884	38.05	oe	ccsbBroad304_02771	HEY1	Basic helix-loop-helix proteins
COPS5	885	37.96	oe	ccsbBroad304_02958	HSPB8	Heat shock proteins / HSPB
COPS5	886	37.95	kd	CGS001-23670	TMEM2	-
COPS5	887	37.94	cp	BRD-A90515964	guaifenesin	Expectorant
COPS5	888	37.94	kd	CGS001-5829	PXN	-
COPS5	889	37.77	cp	BRD-A55913614	primaquine	Antimalarial
COPS5	890	37.75	oe	ccsbBroad304_06993	SRD5A1	-
COPS5	891	37.48	kd	CGS001-5927	KDM5A	Histone demethylases
COPS5	892	37.48	kd	CGS001-993	CDC25A	Protein tyrosine phosphatases / Class III Cys-based PTPs
COPS5	893	37.39	oe	ccsbBroad304_03235	TUBD1	Tubulins
COPS5	894	37.31	cc		Mediator complex LOF	-
COPS5	895	37.3	kd	CGS001-81544	GDPD5	-
COPS5	896	37.15	kd	CGS001-3148	HMGB2	High-mobility group / Canonical
COPS5	897	37.1	kd	CGS001-7292	TNFSF4	CD molecules
COPS5	898	37.05	kd	CGS001-55657	ZNF692	Zinc fingers, C2H2-type
COPS5	899	37.03	oe	ccsbBroad304_00980	MBNL1	Zinc fingers, CCCH-type domain containing
COPS5	900	37.01	kd	CGS001-8525	DGKZ	-
COPS5	901	36.97	cp	BRD-K88560311	rucaparib	PARP inhibitor
COPS5	902	36.93	oe	ccsbBroad304_08452	PIH1D1	-
COPS5	903	36.91	kd	CGS001-5371	PML	RING-type (C3HC4) zinc fingers
COPS5	904	36.9	kd	CGS001-7849	PAX8	Paired boxes
COPS5	905	36.89	oe	ccsbBroad304_04202	MED28	-
COPS5	906	36.87	oe	ccsbBroad304_09233	GPR128	Adhesion Class GPCRs
COPS5	907	36.85	cp	BRD-K92413528	thiazolidinecarboxylic-acid	Reducing agent
COPS5	908	36.83	cp	BRD-K19894101	MST-312	Telomerase inhibitor
COPS5	909	36.83	kd	CGS001-26054	SENP6	Ulp1 endopeptidase
COPS5	910	36.77	oe	ccsbBroad304_07656	TRIM16	Tripartite motif containing
COPS5	911	36.77	kd	CGS001-9289	GPR56	Adhesion Class GPCRs
COPS5	912	36.75	oe	ccsbBroad304_07569	TRIB1	Trbl family
COPS5	913	36.73	kd	CGS001-7251	TSG101	-
COPS5	914	36.72	kd	CGS001-6520	SLC3A2	SLC3 family
COPS5	915	36.65	kd	CGS001-2079	ERH	-
COPS5	916	36.51	oe	ccsbBroad304_00401	CYB5A	Cytochrome b genes
COPS5	917	36.5	kd	CGS001-23338	PHF15	-
COPS5	918	36.49	kd	CGS001-9710	KIAA0355	-
COPS5	919	36.49	kd	CGS001-60	ACTB	-
COPS5	920	36.47	kd	CGS001-54733	SLC35F2	SLC35 family of nucleotide sugar transporters
COPS5	921	36.44	kd	CGS001-8495	PPFIBP2	Sterile alpha motif (SAM) domain containing
COPS5	922	36.31	kd	CGS001-55781	RIOK2	RIO2 subfamily
COPS5	923	36.25	kd	CGS001-10472	ZNF238	-
COPS5	924	36.19	cp	BRD-K78122587	NNC-55-0396	T-type calcium channel blocker
COPS5	925	36.16	cp	BRD-A38747044	KU-14R	Imidazoline receptor ligand
COPS5	926	36.15	oe	ccsbBroad304_03164	MTERFD1	-
COPS5	927	36.08	kd	CGS001-11262	SP140	Zinc fingers, PHD-type
COPS5	928	36.03	oe	ccsbBroad304_00116	ASS1	-
COPS5	929	35.99	cp	BRD-A04308630	genipin	Choleretic agent
COPS5	930	35.94	kd	CGS001-5993	RFX5	-
COPS5	931	35.93	kd	CGS001-266977	GPR110	Adhesion Class GPCRs
COPS5	932	35.84	cp	BRD-K91623615	ABT-751	Tubulin inhibitor
COPS5	933	35.82	kd	CGS001-29940	DSE	-
COPS5	934	35.72	cp	BRD-A96799240	4-hydroxyretinoic-acid	Retinoid receptor binder
COPS5	935	35.64	kd	CGS001-51071	DERA	-
COPS5	936	35.6	oe	ccsbBroad304_02370	HRSP12	-
COPS5	937	35.51	kd	CGS001-513	ATP5D	ATPases / F-type
COPS5	938	35.41	cp	BRD-A35912562	pregnenolone	Glutamate receptor modulator
COPS5	939	35.39	kd	CGS001-29959	NRBP1	NRBP family
COPS5	940	35.36	oe	ccsbBroad304_06678	OTX1	Homeoboxes / PRD class
COPS5	941	35.34	oe	ccsbBroad304_01452	RPS13	S ribosomal proteins
COPS5	942	35.25	oe	ccsbBroad304_02579	YWHAQ	-
COPS5	943	35.17	kd	CGS001-2952	GSTT1	Glutathione S-transferases / Soluble
COPS5	944	35.15	kd	CGS001-7453	WARS	Aminoacyl tRNA synthetases / Class I
COPS5	945	35.06	kd	CGS001-9341	VAMP3	Vesicle-associated membrane proteins
COPS5	946	35.04	kd	CGS001-3202	HOXA5	Homeoboxes / ANTP class : HOXL subclass
COPS5	947	34.97	kd	CGS001-50604	IL20	Interleukins and interleukin receptors
COPS5	948	34.9	kd	CGS001-5629	PROX1	Homeoboxes / PROS class
COPS5	949	34.85	oe	ccsbBroad304_03155	DHH	-
COPS5	950	34.82	oe	ccsbBroad304_06828	PYCR1	-
COPS5	951	34.8	kd	CGS001-51026	GOLT1B	-
COPS5	952	34.74	kd	CGS001-11113	CIT	Other DMPK family kinases
COPS5	953	34.64	oe	ccsbBroad304_06433	IGHMBP2	Zinc fingers, AN1-type domain containing
COPS5	954	34.57	oe	ccsbBroad304_08602	HDAC8	Histone deacetylases
COPS5	955	34.55	kd	CGS001-10092	ARPC5	Actin related protein 2/3 complex subunits
COPS5	956	34.51	cp	BRD-K11911061	GR-127935	Serotonin receptor antagonist
COPS5	957	34.41	kd	CGS001-4893	NRAS	RAS subfamily
COPS5	958	34.27	kd	CGS001-275	AMT	-
COPS5	959	34.26	oe	ccsbBroad304_02367	CALCOCO2	-
COPS5	960	34.23	kd	CGS001-5048	PAFAH1B1	WD repeat domain containing
COPS5	961	34.18	kd	CGS001-10237	SLC35B1	SLC35 family of nucleotide sugar transporters
COPS5	962	34.12	kd	CGS001-23647	ARFIP2	-
COPS5	963	34.1	kd	CGS001-1497	CTNS	-
COPS5	964	34.05	kd	CGS001-9070	ASH2L	Zinc fingers, PHD-type
COPS5	965	33.95	oe	ccsbBroad304_01174	PEX13	-
COPS5	966	33.93	kd	CGS001-5709	PSMD3	Proteasome (prosome, macropain) subunits
COPS5	967	33.91	cp	BRD-A96107863	nisoldipine	Calcium channel blocker
COPS5	968	33.9	kd	CGS001-2242	FES	Fer family
COPS5	969	33.86	oe	ccsbBroad304_03396	FGFRL1	Immunoglobulin superfamily / I-set domain containing
COPS5	970	33.79	kd	CGS001-4907	NT5E	Adenosine turnover
COPS5	971	33.76	oe	ccsbBroad304_01034	MSH2	-
COPS5	972	33.73	kd	CGS001-5073	PARN	-
COPS5	973	33.71	kd	CGS001-5915	RARB	Retinoic acid receptors
COPS5	974	33.66	kd	CGS001-56940	DUSP22	Protein tyrosine phosphatases / Class I Cys-based PTPs : Atypical dual specificity phosphatases
COPS5	975	33.64	kd	CGS001-5693	PSMB5	Proteasome subunits
COPS5	976	33.57	cp	BRD-A34208323	VU-0404997-2	Glutamate receptor modulator
COPS5	977	33.54	oe	ccsbBroad304_01071	NDUFB5	Mitochondrial respiratory chain complex / Complex I
COPS5	978	33.52	cp	BRD-A43331270	niguldipine	Calcium channel blocker
COPS5	979	33.35	kd	CGS001-6223	RPS19	S ribosomal proteins
COPS5	980	33.34	kd	CGS001-3980	LIG3	-
COPS5	981	33.31	cp	BRD-K08206212	entecavir	Reverse transcriptase inhibitor
COPS5	982	33.18	cp	BRD-K15842202	eudesmic-acid	-666
COPS5	983	33.06	kd	CGS001-23435	TARDBP	RNA binding motif (RRM) containing
COPS5	984	32.99	kd	CGS001-192286	HIGD2A	-
COPS5	985	32.94	kd	CGS001-91949	COG7	Components of oligomeric golgi complex
COPS5	986	32.9	kd	CGS001-4713	NDUFB7	Mitochondrial respiratory chain complex / Complex I
COPS5	987	32.88	kd	CGS001-9641	IKBKE	IKK family
COPS5	988	32.87	kd	CGS001-10245	TIMM17B	-
COPS5	989	32.85	kd	CGS001-9712	USP6NL	-
COPS5	990	32.64	cp	BRD-A51410489	yohimbine	Adrenergic receptor antagonist
COPS5	991	32.58	kd	CGS001-23499	MACF1	EF-hand domain containing
COPS5	992	32.57	cc		C2 domain containing LOF	-
COPS5	993	32.53	oe	ccsbBroad304_01455	RPS16	S ribosomal proteins
COPS5	994	32.45	oe	ccsbBroad304_00098	ARG1	Arginase
COPS5	995	32.44	oe	ccsbBroad304_00477	LPAR1	GPCR / Class A : Lysophospholipid receptors : Lysophosphatidic acid
COPS5	996	32.4	kd	CGS001-501	ALDH7A1	Aldehyde dehydrogenases
COPS5	997	32.22	kd	CGS001-1949	EFNB3	Ephrins
COPS5	998	32.17	cp	BRD-K81528515	nilotinib	ABL inhibitor
COPS5	999	32.06	cc		Glycogen synthase kinase inhibitor	-
COPS5	1000	32.04	kd	CGS001-388	RHOB	-
COPS5	1001	31.92	kd	CGS001-9184	BUB3	WD repeat domain containing
COPS5	1002	31.8	oe	ccsbBroad304_00394	CTSD	Cathepsins
COPS5	1003	31.8	oe	ccsbBroad304_05930	CAMK2D	CAMK2 family
COPS5	1004	31.78	kd	CGS001-3326	HSP90AB1	Heat shock proteins / HSPC
COPS5	1005	31.67	kd	CGS001-7165	TPD52L2	-
COPS5	1006	31.65	cp	BRD-K61401890	deguelin	NADH-ubiquinone oxidoreductase (Complex I) inhibitor
COPS5	1007	31.51	kd	CGS001-51015	ISOC1	-
COPS5	1008	31.49	kd	CGS001-400	ARL1	ADP-ribosylation factors
COPS5	1009	31.39	kd	CGS001-1050	CEBPA	basic leucine zipper proteins
COPS5	1010	31.37	oe	ccsbBroad304_10758	CTBP2	-
COPS5	1011	31.28	kd	CGS001-10138	YAF2	-
COPS5	1012	31.25	cp	BRD-A62071884	siguazodan	Phosphodiesterase inhibitor
COPS5	1013	31.25	kd	CGS001-7570	ZNF22	Zinc fingers, C2H2-type
COPS5	1014	31.23	kd	CGS001-79080	CCDC86	-
COPS5	1015	31.22	kd	CGS001-10632	ATP5L	ATPases / F-type
COPS5	1016	31.21	oe	ccsbBroad304_00239	CCNG1	-
COPS5	1017	31.1	kd	CGS001-9453	GGPS1	Lanosterol biosynthesis pathway
COPS5	1018	31.04	cp	BRD-K70577657	H-9	PKA inhibitor
COPS5	1019	31.03	kd	CGS001-53340	SPA17	-
COPS5	1020	31.02	kd	CGS001-8624	PSMG1	-
COPS5	1021	30.98	kd	CGS001-1827	RCAN1	-
COPS5	1022	30.94	cp	BRD-K16485616	mocetinostat	HDAC inhibitor
COPS5	1023	30.91	kd	CGS001-57178	ZMIZ1	Zinc fingers, MIZ-type
COPS5	1024	30.9	oe	ccsbBroad304_02140	ZNHIT3	Zinc fingers, HIT-type
COPS5	1025	30.76	kd	CGS001-7358	UGDH	-
COPS5	1026	30.76	oe	ccsbBroad304_05763	ACTB	-
COPS5	1027	30.75	kd	CGS001-8050	PDHX	-
COPS5	1028	30.72	oe	ccsbBroad304_07754	FGFR1OP	-
COPS5	1029	30.66	kd	CGS001-9019	MPZL1	Immunoglobulin superfamily / V-set domain containing
COPS5	1030	30.66	kd	CGS001-9146	HGS	Zinc fingers, FYVE domain containing
COPS5	1031	30.63	kd	CGS001-11344	TWF2	Twinfilin subfamily
COPS5	1032	30.62	kd	CGS001-4926	NUMA1	-
COPS5	1033	30.58	kd	CGS001-2109	ETFB	-
COPS5	1034	30.53	cp	BRD-A58157837	butabindide	Tripeptidyl peptidase inhibitor
COPS5	1035	30.44	kd	CGS001-883	CCBL1	Hydrogen sulphide synthesis
COPS5	1036	30.39	cp	BRD-U66370498	androstanol	CAR antagonist
COPS5	1037	30.37	kd	CGS001-9475	ROCK2	Pleckstrin homology (PH) domain containing
COPS5	1038	30.31	kd	CGS001-55608	ANKRD10	Ankyrin repeat domain containing
COPS5	1039	30.25	oe	ccsbBroad304_02230	HERPUD1	-
COPS5	1040	30.2	cp	BRD-A54927599	KF-38789	P-selectin inhibitor
COPS5	1041	30.15	oe	ccsbBroad304_08724	CYP20A1	Cytochrome P450s
COPS5	1042	30.14	kd	CGS001-25803	SPDEF	ETS Transcription Factors
COPS5	1043	30.14	kd	CGS001-51752	ERAP1	Aminopeptidase N
COPS5	1044	30.05	cp	BRD-K91904471	SD-169	p38 MAPK inhibitor
COPS5	1045	30.02	cp	BRD-A07395371	esmolol	Adrenergic receptor antagonist
COPS5	1046	30	cp	BRD-K09638361	SA-63133	-666
COPS5	1047	29.79	kd	CGS001-8233	ZRSR2	RNA binding motif (RRM) containing
COPS5	1048	29.79	kd	CGS001-54851	ANKRD49	Ankyrin repeat domain containing
COPS5	1049	29.77	kd	CGS001-6727	SRP14	-
COPS5	1050	29.75	kd	CGS001-10450	PPIE	RNA binding motif (RRM) containing
COPS5	1051	29.7	kd	CGS001-7103	TSPAN8	Tetraspanins
COPS5	1052	29.69	kd	CGS001-8720	MBTPS1	Subtilisin
COPS5	1053	29.64	cp	BRD-K79353516	indolophenanthridine	CALY activator
COPS5	1054	29.41	kd	CGS001-81533	ITFG1	-
COPS5	1055	29.39	kd	CGS001-595	CCND1	-
COPS5	1056	29.36	cp	BRD-K13566078	BMS-345541	IKK inhibitor
COPS5	1057	29.31	cp	BRD-K20152659	gamma-homolinolenic-acid	Cholesterol inhibitor
COPS5	1058	29.3	oe	ccsbBroad304_07466	VGLL4	-
COPS5	1059	29.1	kd	CGS001-55163	PNPO	-
COPS5	1060	29.08	kd	CGS001-27	ABL2	Abl family
COPS5	1061	29.07	oe	ccsbBroad304_02786	ZNF281	Zinc fingers, C2H2-type
COPS5	1062	29.05	kd	CGS001-5194	PEX13	-
COPS5	1063	29.02	kd	CGS001-64750	SMURF2	-
COPS5	1064	28.93	kd	CGS001-79885	HDAC11	Histone deacetylases
COPS5	1065	28.9	cp	BRD-K65910366	KUC103904N	-666
COPS5	1066	28.9	kd	CGS001-10651	MTX2	-
COPS5	1067	28.87	kd	CGS001-994	CDC25B	Protein tyrosine phosphatases / Class III Cys-based PTPs
COPS5	1068	28.87	kd	CGS001-1645	AKR1C1	Aldo-keto reductases
COPS5	1069	28.82	kd	CGS001-64343	AZI2	-
COPS5	1070	28.82	oe	ccsbBroad304_04240	CLPB	Ankyrin repeat domain containing
COPS5	1071	28.77	cp	BRD-K02526760	QS-11	ARFGAP inhibitor
COPS5	1072	28.75	cp	BRD-K07403598	CAY-10470	NFkB pathway inhibitor
COPS5	1073	28.73	oe	ccsbBroad304_00110	ASGR2	C-type lectin domain containing
COPS5	1074	28.65	cp	BRD-K00615600	AG-14361	PARP inhibitor
COPS5	1075	28.65	kd	CGS001-1072	CFL1	-
COPS5	1076	28.63	kd	CGS001-4849	CNOT3	-
COPS5	1077	28.6	kd	CGS001-5310	PKD1	Voltage-gated ion channels / Transient receptor potential cation channels
COPS5	1078	28.56	kd	CGS001-204	AK2	Adenylate kinases
COPS5	1079	28.52	kd	CGS001-23149	FCHO1	-
COPS5	1080	28.4	cp	BRD-A75517195	thiazolopyrimidine	CDC inhibitor
COPS5	1081	28.38	oe	ccsbBroad304_02560	RNPS1	RNA binding motif (RRM) containing
COPS5	1082	28.32	kd	CGS001-238	ALK	Leukocyte tyrosine kinase (LTK) receptor family
COPS5	1083	28.29	cp	BRD-K40656405	L-165041	PPAR receptor agonist
COPS5	1084	28.16	kd	CGS001-6605	SMARCE1	-
COPS5	1085	28.15	kd	CGS001-22955	SCMH1	Sterile alpha motif (SAM) domain containing
COPS5	1086	28.09	cp	BRD-K86958018	olvanil	TRPV agonist
COPS5	1087	28.04	cp	BRD-K71003802	hippeastrine	Plant alkaloid
COPS5	1088	28.03	cp	BRD-K72034655	peucedanin	Apoptosis stimulant
COPS5	1089	27.93	kd	CGS001-10845	CLPX	ATPases / AAA-type
COPS5	1090	27.89	cp	BRD-K19284129	salvinorin-a	Opioid receptor agonist
COPS5	1091	27.77	oe	ccsbBroad304_08266	PIPOX	-
COPS5	1092	27.73	kd	CGS001-159296	NKX2-3	Homeoboxes / ANTP class : NKL subclass
COPS5	1093	27.7	cp	BRD-K51313569	palbociclib	CDK inhibitor
COPS5	1094	27.52	kd	CGS001-1491	CTH	Hydrogen sulphide synthesis
COPS5	1095	27.5	oe	ccsbBroad304_04678	GPR146	GPCR / Class A : Orphans
COPS5	1096	27.49	cp	BRD-A39268308	epibatidine	Acetylcholine receptor agonist
COPS5	1097	27.37	kd	CGS001-83448	PUS7L	-
COPS5	1098	27.36	cp	BRD-K77677632	SB-200646	Serotonin receptor antagonist
COPS5	1099	27.36	kd	CGS001-9643	MORF4L2	-
COPS5	1100	27.34	kd	CGS001-11035	RIPK3	Receptor interacting protein kinase (RIPK) family
COPS5	1101	27.32	oe	ccsbBroad304_03118	NRBP1	NRBP family
COPS5	1102	27.28	cp	BRD-K91442916	CAM-9-026	Membrane metalloendopeptidase inhibitor
COPS5	1103	27.27	kd	CGS001-821	CANX	-
COPS5	1104	27.23	kd	CGS001-103	ADAR	-
COPS5	1105	27.16	cp	BRD-A59985574	topotecan	Topoisomerase inhibitor
COPS5	1106	27.13	cp	BRD-K88849294	lobaric-acid	Tyrosine phosphatase inhibitor
COPS5	1107	27.08	kd	CGS001-11245	GPR176	GPCR / Class A : Orphans
COPS5	1108	27.02	oe	ccsbBroad304_01347	RAD1	-
COPS5	1109	26.92	kd	CGS001-9897	KIAA0196	-
COPS5	1110	26.9	kd	CGS001-23066	CAND2	-
COPS5	1111	26.89	cp	BRD-A80775386	hyperforin	Cyclooxygenase inhibitor
COPS5	1112	26.88	cp	BRD-K45252063	clofibrate	PPAR receptor agonist
COPS5	1113	26.76	kd	CGS001-8766	RAB11A	RAB, member RAS oncogene
COPS5	1114	26.74	kd	CGS001-10482	NXF1	-
COPS5	1115	26.72	cp	BRD-K55591206	epigallocatechin	Nitric oxide synthase inhibitor
COPS5	1116	26.72	kd	CGS001-5293	PIK3CD	Phosphatidylinositol kinases
COPS5	1117	26.51	kd	CGS001-5021	OXTR	GPCR / Class A : Vasopressin and oxytocin receptors
COPS5	1118	26.5	kd	CGS001-6832	SUPV3L1	-
COPS5	1119	26.39	kd	CGS001-9533	POLR1C	RNA polymerase subunits
COPS5	1120	26.28	oe	ccsbBroad304_01936	RAE1	WD repeat domain containing
COPS5	1121	26.22	kd	CGS001-143	PARP4	Poly (ADP-ribose) polymerases
COPS5	1122	26.18	kd	CGS001-200081	TXLNA	-
COPS5	1123	26.17	kd	CGS001-9871	SEC24D	-
COPS5	1124	26.08	oe	ccsbBroad304_06694	SERPINA5	Serine (or cysteine) peptidase inhibitors
COPS5	1125	26.07	cp	BRD-K26117720	gingerol	Nitric oxide synthase inhibitor
COPS5	1126	26.02	kd	CGS001-4783	NFIL3	basic leucine zipper proteins
COPS5	1127	26.01	kd	CGS001-165140	OXER1	GPCR / Class A : Leukotriene receptors
COPS5	1128	25.99	kd	CGS001-2195	FAT1	Cadherins / Cadherin-related
COPS5	1129	25.97	oe	ccsbBroad304_00677	GPR34	GPCR / Class A : Orphans
COPS5	1130	25.78	oe	ccsbBroad304_06179	ERG	ETS Transcription Factors
COPS5	1131	25.77	oe	ccsbBroad304_00219	CARS	Aminoacyl tRNA synthetases / Class I
COPS5	1132	25.6	kd	CGS001-1528	CYB5A	Cytochrome b genes
COPS5	1133	25.58	oe	ccsbBroad304_07582	NET1	Rho guanine nucleotide exchange factors
COPS5	1134	25.56	kd	CGS001-8780	RIOK3	RIO3 subfamily
COPS5	1135	25.52	oe	ccsbBroad304_00956	LYZ	-
COPS5	1136	25.51	kd	CGS001-1643	DDB2	WD repeat domain containing
COPS5	1137	25.49	kd	CGS001-10523	CHERP	G patch domain containing
COPS5	1138	25.46	kd	CGS001-64127	NOD2	Nucleotide-binding domain and leucine rich repeat containing
COPS5	1139	25.45	kd	CGS001-7314	UBB	-
COPS5	1140	25.41	kd	CGS001-9112	MTA1	GATA zinc finger domain containing
COPS5	1141	25.37	kd	CGS001-8477	GPR65	GPCR / Class A : Orphans
COPS5	1142	25.29	kd	CGS001-55802	DCP1A	-
COPS5	1143	25.29	oe	ccsbBroad304_06750	POLR2H	RNA polymerase subunits
COPS5	1144	25.09	cp	BRD-A72066420	mifobate	PPAR receptor antagonist
COPS5	1145	25.07	cp	BRD-K43330982	JTE-013	Lysophospholipid receptor antagonist
COPS5	1146	24.87	oe	ccsbBroad304_00127	ATP5B	ATPases / F-type
COPS5	1147	24.81	kd	CGS001-7693	ZNF134	Zinc fingers, C2H2-type
COPS5	1148	24.76	oe	ccsbBroad304_00112	ASNA1	-
COPS5	1149	24.69	kd	CGS001-10971	YWHAQ	-
COPS5	1150	24.63	cp	BRD-A35623999	CGP-37157	L-type calcium channel blocker
COPS5	1151	24.62	kd	CGS001-5684	PSMA3	Proteasome subunits
COPS5	1152	24.62	kd	CGS001-4323	MMP14	Matrix metallopeptidase
COPS5	1153	24.59	oe	ccsbBroad304_02401	AKR1A1	Aldo-keto reductases
COPS5	1154	24.56	oe	ccsbBroad304_01515	SDHD	Mitochondrial respiratory chain complex / Complex II
COPS5	1155	24.43	kd	CGS001-2625	GATA3	GATA zinc finger domain containing
COPS5	1156	24.32	cp	BRD-K06467078	corynanthine	Adrenergic receptor antagonist
COPS5	1157	24.32	kd	CGS001-4726	NDUFS6	Mitochondrial respiratory chain complex / Complex I
COPS5	1158	24.3	oe	ccsbBroad304_00492	EIF5A	-
COPS5	1159	24.21	oe	ccsbBroad304_00478	S1PR3	GPCR / Class A : Lysophospholipid receptors : Sphingosine 1-phosphate
COPS5	1160	24.18	oe	ccsbBroad304_04780	GPR139	GPCR / Class A : Orphans
COPS5	1161	24.14	kd	CGS001-6777	STAT5B	SH2 domain containing
COPS5	1162	24.1	kd	CGS001-4708	NDUFB2	Mitochondrial respiratory chain complex / Complex I
COPS5	1163	24.07	kd	CGS001-3458	IFNG	Interferons
COPS5	1164	24.06	kd	CGS001-6097	RORC	Retinoic acid-related orphans
COPS5	1165	24.05	kd	CGS001-7468	WHSC1	Zinc fingers, PHD-type
COPS5	1166	23.93	oe	ccsbBroad304_10971	MLLT6	Zinc fingers, PHD-type
COPS5	1167	23.84	kd	CGS001-3784	KCNQ1	Voltage-gated potassium channels
COPS5	1168	23.78	kd	CGS001-4835	NQO2	-
COPS5	1169	23.76	oe	ccsbBroad304_05745	CD24	CD molecules
COPS5	1170	23.69	cp	BRD-A61470182	n-formylmethionylalanine	macrophage activator
COPS5	1171	23.65	kd	CGS001-6364	CCL20	Chemokine ligands
COPS5	1172	23.63	kd	CGS001-3017	HIST1H2BD	Histones / Replication-dependent
COPS5	1173	23.52	cp	BRD-K93618743	ipriflavone	Bone resorption inhibitor
COPS5	1174	23.42	cp	BRD-K89402695	L-655240	Thromboxane receptor antagonist
COPS5	1175	23.3	cp	BRD-A49906757	scopolamine	Acetylcholine receptor antagonist
COPS5	1176	23.07	cp	BRD-M47937986	cefatrizine	Bacterial cell wall synthesis inhibitor
COPS5	1177	23.06	kd	CGS001-5607	MAP2K5	MAPKK:STE7 family
COPS5	1178	22.97	cp	BRD-A69512159	carbidopa	Aromatic L-amino acid decarboxylase inhibitor
COPS5	1179	22.94	kd	CGS001-4092	SMAD7	SMADs
COPS5	1180	22.93	oe	ccsbBroad304_00561	FGFR1	Type V RTKs: FGF (fibroblast growth factor) receptor family
COPS5	1181	22.89	kd	CGS001-3856	KRT8	Intermediate filaments type II, keratins (basic)
COPS5	1182	22.83	oe	ccsbBroad304_00844	IL1R1	Interleukins and interleukin receptors
COPS5	1183	22.79	kd	CGS001-3397	ID1	Basic helix-loop-helix proteins
COPS5	1184	22.78	cc		BMP Signaling LOF	-
COPS5	1185	22.75	kd	CGS001-4616	GADD45B	-
COPS5	1186	22.7	oe	ccsbBroad304_02619	PRSS23	Serine peptidases / Serine peptidases
COPS5	1187	22.7	kd	CGS001-5737	PTGFR	GPCR / Class A : Prostanoid receptors
COPS5	1188	22.66	kd	CGS001-2831	NPBWR1	GPCR / Class A : Neuropeptide receptors : W/B
COPS5	1189	22.6	kd	CGS001-4709	NDUFB3	Mitochondrial respiratory chain complex / Complex I
COPS5	1190	22.58	cc		Serine proteases GOF	-
COPS5	1191	22.55	kd	CGS001-9053	MAP7	-
COPS5	1192	22.54	oe	ccsbBroad304_04690	ZNF653	Zinc fingers, C2H2-type
COPS5	1193	22.49	kd	CGS001-3978	LIG1	-
COPS5	1194	22.26	cp	BRD-A10070317	propranolol	Adrenergic receptor antagonist
COPS5	1195	22.23	cp	BRD-A83237092	fulvestrant	Estrogen receptor antagonist
COPS5	1196	22.22	oe	ccsbBroad304_07273	ASMTL	Pseudoautosomal regions / PAR1
COPS5	1197	22.22	kd	CGS001-1981	EIF4G1	Parkinson disease
COPS5	1198	22.12	kd	CGS001-79643	CHMP6	Charged multivesicular body proteins
COPS5	1199	21.9	cp	BRD-U08759356	EI-346-erlotinib-analog	EGFR inhibitor
COPS5	1200	21.9	oe	ccsbBroad304_00371	MAPK14	MAPK:p38 subfamily
COPS5	1201	21.89	cp	BRD-K03384561	roquinimex	Angiogenesis inhibitor
COPS5	1202	21.87	cp	BRD-K96271548	coumaric-acid	Antioxidant
COPS5	1203	21.83	cp	BRD-A31204924	mitotane	Antineoplastic
COPS5	1204	21.8	oe	ccsbBroad304_00378	CSNK1D	Casein kinase 1 (CK1) family
COPS5	1205	21.78	kd	CGS001-56139	PCDHA10	Cadherins / Protocadherins : Clustered
COPS5	1206	21.69	cp	BRD-A47829399	artesunate	DNA synthesis inhibitor
COPS5	1207	21.69	kd	CGS001-54899	PXK	Slob family
COPS5	1208	21.63	kd	CGS001-25989	ULK3	Unc-51-like kinase (ULK) family
COPS5	1209	21.59	kd	CGS001-8535	CBX4	-
COPS5	1210	21.58	kd	CGS001-351	APP	Endogenous ligands
COPS5	1211	21.56	kd	CGS001-219333	USP12	Ubiquitin-specific peptidases
COPS5	1212	21.55	kd	CGS001-25799	ZNF324	Zinc fingers, C2H2-type
COPS5	1213	21.51	cp	BRD-K43164539	cholic-acid	Bile acid
COPS5	1214	21.49	oe	ccsbBroad304_06800	PSMB7	Proteasome subunits
COPS5	1215	21.43	cp	BRD-A75478957	PD-166793	Metalloproteinase inhibitor
COPS5	1216	21.34	kd	CGS001-115950	ZNF653	Zinc fingers, C2H2-type
COPS5	1217	21.31	oe	ccsbBroad304_00469	DUT	-
COPS5	1218	21.29	kd	CGS001-2961	GTF2E2	General transcription factors
COPS5	1219	21.27	kd	CGS001-1612	DAPK1	Death-associated kinase (DAPK) family
COPS5	1220	21.24	cp	BRD-K43290182	Ro-04-6790	Serotonin receptor antagonist
COPS5	1221	21.19	cc		FLT3 inhibitor	-
COPS5	1222	21.13	kd	CGS001-6193	RPS5	S ribosomal proteins
COPS5	1223	21.12	cp	BRD-K31611373	fluprostenol	Prostanoid receptor agonist
COPS5	1224	21.07	cp	BRD-A16754160	ampicillin	Bacterial cell wall synthesis inhibitor
COPS5	1225	21.02	cp	BRD-A24191444	ifenprodil	Adrenergic receptor antagonist
COPS5	1226	21	cp	BRD-A41450521	tosufloxacin	Bacterial DNA gyrase inhibitor
COPS5	1227	20.98	kd	CGS001-355	FAS	Tumour necrosis factor (TNF) receptor family
COPS5	1228	20.94	cp	BRD-K07212038	selinidin	Mast cell stabilizer
COPS5	1229	20.88	kd	CGS001-6199	RPS6KB2	p70 subfamily
COPS5	1230	20.88	oe	ccsbBroad304_01218	PLK1	Polo-like kinase (PLK) family
COPS5	1231	20.83	oe	ccsbBroad304_08055	ATP5S	-
COPS5	1232	20.82	cp	BRD-A82096673	KU-C103428N	CDC inhibitor
COPS5	1233	20.8	kd	CGS001-4864	NPC1	-
COPS5	1234	20.79	kd	CGS001-4891	SLC11A2	SLC11 family of proton-coupled metal ion transporters
COPS5	1235	20.72	cp	BRD-K82865713	prostaglandin-b2	cAMP inhibitor
COPS5	1236	20.72	cp	BRD-K34820100	tebuthiuron	Photosynthesis inhibitor
COPS5	1237	20.72	kd	CGS001-150	ADRA2A	GPCR / Class A : Adrenoceptors : alpha
COPS5	1238	20.71	cp	BRD-K93658967	aloisine	CDK inhibitor
COPS5	1239	20.66	kd	CGS001-516	ATP5G1	ATPases / F-type
COPS5	1240	20.63	kd	CGS001-23786	BCL2L13	-
COPS5	1241	20.61	kd	CGS001-8318	CDC45	-
COPS5	1242	20.49	cp	BRD-K61737877	VEGF-receptor-2-kinase-inhibitor-IV	VEGFR inhibitor
COPS5	1243	20.49	kd	CGS001-7919	DDX39B	DEAD-boxes
COPS5	1244	20.45	oe	ccsbBroad304_03859	ENOPH1	-
COPS5	1245	20.42	oe	ccsbBroad304_01070	NDUFB3	Mitochondrial respiratory chain complex / Complex I
COPS5	1246	20.42	kd	CGS001-162963	ZNF610	Zinc fingers, C2H2-type
COPS5	1247	20.38	cp	BRD-A79465854	auranofin	NFkB pathway inhibitor
COPS5	1248	20.37	oe	ccsbBroad304_01189	PHF1	Zinc fingers, PHD-type
COPS5	1249	20.36	kd	CGS001-10099	TSPAN3	Tetraspanins
COPS5	1250	20.34	cp	BRD-K09991945	GSK-3-inhibitor-II	PKC inhibitor
COPS5	1251	20.33	kd	CGS001-8807	IL18RAP	CD molecules
COPS5	1252	20.27	oe	ccsbBroad304_04633	TP53RK	Bud32 family
COPS5	1253	20.26	kd	CGS001-9123	SLC16A3	SLC16 family of monocarboxylate transporters
COPS5	1254	20.25	kd	CGS001-85236	HIST1H2BK	Histones / Replication-dependent
COPS5	1255	20.24	kd	CGS001-3755	KCNG1	Voltage-gated potassium channels
COPS5	1256	20.21	kd	CGS001-8639	AOC3	Oxidoreductases
COPS5	1257	20.19	kd	CGS001-4613	MYCN	Basic helix-loop-helix proteins
COPS5	1258	20.16	cp	BRD-K02590140	O-2050	Cannabinoid receptor antagonist
COPS5	1259	20.16	cp	BRD-K18059238	gamma-linolenic-acid	Cyclooxygenase inhibitor
COPS5	1260	20.13	kd	CGS001-23046	KIF21B	Kinesins
COPS5	1261	20.1	kd	CGS001-5986	RFNG	Beta 3-glycosyltransferases
COPS5	1262	20.08	kd	CGS001-84290	CAPNS2	EF-hand domain containing
COPS5	1263	20.05	cp	BRD-K90543092	levonorgestrel	Estrogen receptor agonist
COPS5	1264	20.01	kd	CGS001-10452	TOMM40	-
COPS5	1265	20	cp	BRD-K33106058	cytarabine	Ribonucleotide reductase inhibitor
COPS5	1266	19.97	kd	CGS001-10668	CGRRF1	RING-type (C3HC4) zinc fingers
COPS5	1267	19.97	oe	ccsbBroad304_07688	FAM114A2	-
COPS5	1268	19.94	kd	CGS001-51293	CD320	CD molecules
COPS5	1269	19.92	cp	BRD-K32830106	guanfacine	Adrenergic receptor agonist
COPS5	1270	19.87	kd	CGS001-55031	USP47	Ubiquitin-specific peptidases
COPS5	1271	19.86	oe	ccsbBroad304_02378	STUB1	Tetratricopeptide (TTC) repeat domain containing
COPS5	1272	19.78	kd	CGS001-7398	USP1	Ubiquitin-specific peptidases
COPS5	1273	19.72	cp	BRD-K97509413	coumestrol	Estrogen receptor agonist
COPS5	1274	19.65	kd	CGS001-79258	MMEL1	-
COPS5	1275	19.63	kd	CGS001-4605	MYBL2	-
COPS5	1276	19.6	kd	CGS001-6890	TAP1	ATP binding cassette transporters / subfamily B
COPS5	1277	19.53	cp	BRD-K79425933	benperidol	Dopamine receptor antagonist
COPS5	1278	19.45	kd	CGS001-7465	WEE1	WEE family
COPS5	1279	19.41	kd	CGS001-182	JAG1	CD molecules
COPS5	1280	19.39	kd	CGS001-56033	BARX1	Homeoboxes / ANTP class : NKL subclass
COPS5	1281	19.37	cp	BRD-K51302260	KU-C103871	GSP agonist
COPS5	1282	19.36	kd	CGS001-10352	WARS2	Aminoacyl tRNA synthetases / Class I
COPS5	1283	19.31	kd	CGS001-8438	RAD54L	-
COPS5	1284	19.29	kd	CGS001-283455	KSR2	RAF family
COPS5	1285	19.25	kd	CGS001-2274	FHL2	-
COPS5	1286	19.24	kd	CGS001-3895	KTN1	-
COPS5	1287	19.24	kd	CGS001-223	ALDH9A1	Aldehyde dehydrogenases
COPS5	1288	19.22	cp	BRD-K46384212	o-3M3FBS	phospholipase activator
COPS5	1289	19.14	kd	CGS001-8649	LAMTOR3	-
COPS5	1290	19.14	kd	CGS001-10552	ARPC1A	Actin related protein 2/3 complex subunits
COPS5	1291	19.13	cp	BRD-K31491153	1-phenylbiguanide	Serotonin receptor agonist
COPS5	1292	19.08	oe	ccsbBroad304_00523	EXT1	Exostosin glycosyltransferase family
COPS5	1293	19.07	oe	ccsbBroad304_01781	WNT7B	Endogenous ligands
COPS5	1294	19	kd	CGS001-8239	USP9X	Ubiquitin-specific peptidases
COPS5	1295	18.96	kd	CGS001-79187	FSD1	Fibronectin type III domain containing
COPS5	1296	18.88	kd	CGS001-4792	NFKBIA	Ankyrin repeat domain containing
COPS5	1297	18.88	oe	ccsbBroad304_06658	NT5E	Adenosine turnover
COPS5	1298	18.87	kd	CGS001-2160	F11	Chymotrypsin
COPS5	1299	18.83	kd	CGS001-5575	PRKAR1B	Protein kinase A
COPS5	1300	18.81	kd	CGS001-54815	GATAD2A	GATA zinc finger domain containing
COPS5	1301	18.79	kd	CGS001-10616	RBCK1	RING-type (C3HC4) zinc fingers
COPS5	1302	18.75	kd	CGS001-4734	NEDD4	-
COPS5	1303	18.75	oe	ccsbBroad304_00175	ZFP36L1	RING-type (C3HC4) zinc fingers
COPS5	1304	18.74	cp	BRD-K71035033	masitinib	KIT inhibitor
COPS5	1305	18.71	kd	CGS001-9826	ARHGEF11	Rho guanine nucleotide exchange factors
COPS5	1306	18.7	kd	CGS001-4927	NUP88	-
COPS5	1307	18.65	cp	BRD-A22707317	SB-205384	GABA receptor modulator
COPS5	1308	18.62	kd	CGS001-3554	IL1R1	Interleukins and interleukin receptors
COPS5	1309	18.59	kd	CGS001-4697	NDUFA4	-
COPS5	1310	18.58	oe	ccsbBroad304_02271	LPGAT1	-
COPS5	1311	18.57	kd	CGS001-5292	PIM1	PIM family
COPS5	1312	18.56	cp	BRD-K41903098	diphenoxylate	Opioid receptor agonist
COPS5	1313	18.55	kd	CGS001-9020	MAP3K14	MAPKKK:STE-unique family
COPS5	1314	18.53	kd	CGS001-4853	NOTCH2	Ankyrin repeat domain containing
COPS5	1315	18.49	kd	CGS001-54438	GFOD1	-
COPS5	1316	18.48	cp	BRD-K34098590	tienilic-acid	Sodium/potassium/chloride transporter inhibitor
COPS5	1317	18.41	kd	CGS001-7597	ZBTB25	BTB/POZ domain containing
COPS5	1318	18.4	kd	CGS001-83881	MIXL1	Homeoboxes / PRD class
COPS5	1319	18.36	kd	CGS001-23635	SSBP2	-
COPS5	1320	18.33	oe	ccsbBroad304_02292	BCL2L11	-
COPS5	1321	18.32	oe	ccsbBroad304_08053	TAF5L	WD repeat domain containing
COPS5	1322	18.32	kd	CGS001-165082	GPR113	Adhesion Class GPCRs
COPS5	1323	18.3	kd	CGS001-386724	AMIGO3	Immunoglobulin superfamily / Immunoglobulin-like domain containing
COPS5	1324	18.26	kd	CGS001-9121	SLC16A5	SLC16 family of monocarboxylate transporters
COPS5	1325	18.22	cp	BRD-K91733562	secoisolariciresinol	Antioxidant
COPS5	1326	18.2	kd	CGS001-10493	VAT1	-
COPS5	1327	18.19	kd	CGS001-8681	JMJD7-PLA2G4B	-
COPS5	1328	18.17	kd	CGS001-8797	TNFRSF10A	Tumour necrosis factor (TNF) receptor family
COPS5	1329	18.16	kd	CGS001-7984	ARHGEF5	Rho guanine nucleotide exchange factors
COPS5	1330	18.16	cp	BRD-K82135108	elesclomol	Oxidative stress inducer
COPS5	1331	18.15	kd	CGS001-284312	ZSCAN1	Zinc fingers, C2H2-type
COPS5	1332	18.15	kd	CGS001-10061	ABCF2	ATP binding cassette transporters / subfamily F
COPS5	1333	18.14	cp	BRD-A72988804	tiaprofenic-acid	Cyclooxygenase inhibitor
COPS5	1334	18.13	kd	CGS001-2280	FKBP1A	Cis-trans-isomerases
COPS5	1335	18.11	kd	CGS001-10939	AFG3L2	ATPases / AAA-type
COPS5	1336	18.05	cp	BRD-K66788707	fludarabine	DNA synthesis inhibitor
COPS5	1337	18.02	kd	CGS001-338	APOB	Apolipoproteins
COPS5	1338	17.98	kd	CGS001-1788	DNMT3A	Methyltransferases
COPS5	1339	17.94	kd	CGS001-9854	C2CD2L	-
COPS5	1340	17.84	kd	CGS001-23509	POFUT1	Fucosyltransferases
COPS5	1341	17.84	kd	CGS001-2203	FBP1	-
COPS5	1342	17.82	kd	CGS001-55770	EXOC2	-
COPS5	1343	17.82	cp	BRD-K22193694	dioxybenzone	Topical sunscreen agent
COPS5	1344	17.81	kd	CGS001-2067	ERCC1	-
COPS5	1345	17.79	cp	BRD-K83289131	CAY-10618	NAMPT inhibitor
COPS5	1346	17.79	cp	BRD-K99922388	DPO-1	Potassium channel blocker
COPS5	1347	17.79	kd	CGS001-3586	IL10	Interleukins and interleukin receptors
COPS5	1348	17.79	oe	ccsbBroad304_00294	CETN3	EF-hand domain containing
COPS5	1349	17.78	kd	CGS001-8915	BCL10	-
COPS5	1350	17.77	oe	ccsbBroad304_09768	ZNF366	Zinc fingers, C2H2-type
COPS5	1351	17.74	kd	CGS001-5645	PRSS2	Serine peptidases
COPS5	1352	17.69	kd	CGS001-8974	P4HA2	-
COPS5	1353	17.67	cp	BRD-A39172021	ampiroxicam	Cyclooxygenase inhibitor
COPS5	1354	17.64	cp	BRD-K17415526	tyrphostin-AG-835	Protein tyrosine kinase inhibitor
COPS5	1355	17.48	kd	CGS001-10019	SH2B3	Pleckstrin homology (PH) domain containing
COPS5	1356	17.46	cp	BRD-K10467831	tibolone	Androgen receptor agonist
COPS5	1357	17.46	kd	CGS001-55500	ETNK1	-
COPS5	1358	17.43	kd	CGS001-8091	HMGA2	High-mobility group / Canonical
COPS5	1359	17.4	cp	BRD-A73859745	glycodeoxycholic-acid	Apoptosis stimulant
COPS5	1360	17.38	kd	CGS001-9488	PIGB	Dolichyl D-mannosyl phosphate dependent mannosyltransferases
COPS5	1361	17.37	oe	ccsbBroad304_08203	LAP3	Leucyl aminopeptidase
COPS5	1362	17.37	kd	CGS001-22889	KIAA0907	-
COPS5	1363	17.37	oe	ccsbBroad304_05417	P2RY8	GPCR / Class A : Purinergic receptors, P2Y
COPS5	1364	17.34	kd	CGS001-8826	IQGAP1	-
COPS5	1365	17.29	cp	BRD-K50495309	SRC-kinase-inhibitor-I	SRC inhibitor
COPS5	1366	17.29	oe	ccsbBroad304_04383	PCGF5	Polycomb group ring fingers
COPS5	1367	17.26	kd	CGS001-10921	RNPS1	RNA binding motif (RRM) containing
COPS5	1368	17.26	kd	CGS001-353345	GPR141	GPCR / Class A : Orphans
COPS5	1369	17.21	kd	CGS001-50813	COPS7A	-
COPS5	1370	17.2	kd	CGS001-6429	SRSF4	RNA binding motif (RRM) containing
COPS5	1371	17.17	cp	BRD-K59851896	calycanthine	GABA release inhibitor
COPS5	1372	17.16	kd	CGS001-51005	AMDHD2	-
COPS5	1373	17.08	cp	BRD-K68174511	torin-2	MTOR inhibitor
COPS5	1374	17.05	kd	CGS001-3157	HMGCS1	Lanosterol biosynthesis pathway
COPS5	1375	17.04	cp	BRD-K96527333	dehydroisoandosterone	GABA receptor modulator
COPS5	1376	16.99	oe	ccsbBroad304_00889	JUNB	basic leucine zipper proteins
COPS5	1377	16.97	kd	CGS001-6723	SRM	-
COPS5	1378	16.94	kd	CGS001-2592	GALT	-
COPS5	1379	16.91	cp	BRD-K54094468	remoxipride	Dopamine receptor antagonist
COPS5	1380	16.87	kd	CGS001-10587	TXNRD2	-
COPS5	1381	16.83	cp	BRD-K49657628	tyrphostin-AG-18	EGFR inhibitor
COPS5	1382	16.82	kd	CGS001-10298	PAK4	PAKB subfamily
COPS5	1383	16.81	cp	BRD-K53263234	CITCO	CAR agonist
COPS5	1384	16.78	kd	CGS001-50865	HEBP1	Endogenous ligands
COPS5	1385	16.7	kd	CGS001-6478	SIAH2	-
COPS5	1386	16.67	cp	BRD-K14993104	bemegride	Chemoreceptor agonist
COPS5	1387	16.64	oe	ccsbBroad304_04170	PANK2	-
COPS5	1388	16.57	cp	BRD-K32398298	alprazolam	Benzodiazepine receptor agonist
COPS5	1389	16.56	kd	CGS001-23528	ZNF281	Zinc fingers, C2H2-type
COPS5	1390	16.55	kd	CGS001-83999	KREMEN1	-
COPS5	1391	16.54	kd	CGS001-57657	HCN3	Cyclic nucleotide-regulated channels
COPS5	1392	16.51	kd	CGS001-51022	GLRX2	-
COPS5	1393	16.51	kd	CGS001-220	ALDH1A3	Aldehyde dehydrogenases
COPS5	1394	16.51	cp	BRD-K55044200	amoxicillin	Penicillin binding protein inhibitor
COPS5	1395	16.44	kd	CGS001-1440	CSF3	Endogenous ligands
COPS5	1396	16.42	cp	BRD-A45498368	WYE-125132	MTOR inhibitor
COPS5	1397	16.4	kd	CGS001-10312	TCIRG1	ATPases / V-type
COPS5	1398	16.39	kd	CGS001-6919	TCEA2	-
COPS5	1399	16.38	cp	BRD-K47278471	diphenhydramine	Histamine receptor antagonist
COPS5	1400	16.37	cc		Histone deacetylases LOF	-
COPS5	1401	16.36	kd	CGS001-2194	FASN	Short chain dehydrogenase/reductase superfamily / Atypical members
COPS5	1402	16.34	kd	CGS001-8480	RAE1	WD repeat domain containing
COPS5	1403	16.31	cp	BRD-K61323504	SB-225002	CC chemokine receptor antagonist
COPS5	1404	16.27	kd	CGS001-27034	ACAD8	-
COPS5	1405	16.24	kd	CGS001-2184	FAH	-
COPS5	1406	16.2	cp	BRD-K89046952	ciclacillin	Bacterial cell wall synthesis inhibitor
COPS5	1407	16.2	kd	CGS001-1719	DHFR	Oxidoreductases
COPS5	1408	16.19	cp	BRD-K56047318	RHC-80267	Triacylglycerol lipase inhibitor
COPS5	1409	16.18	cp	BRD-K51677086	erythromycin	NFkB pathway inhibitor
COPS5	1410	16.13	oe	ccsbBroad304_00262	CD59	CD molecules
COPS5	1411	15.96	kd	CGS001-10494	STK25	YSK subfamily
COPS5	1412	15.95	kd	CGS001-2146	EZH2	Chromatin-modifying enzymes / K-methyltransferases
COPS5	1413	15.92	cp	BRD-K40227168	vinburnine	Adrenergic receptor antagonist
COPS5	1414	15.9	kd	CGS001-6335	SCN9A	Voltage-gated sodium channels
COPS5	1415	15.84	oe	ccsbBroad304_00794	HSF1	-
COPS5	1416	15.83	kd	CGS001-3880	KRT19	Intermediate filaments type I, keratins (acidic)
COPS5	1417	15.76	kd	CGS001-163486	DENND1B	DENN/MADD domain containing
COPS5	1418	15.75	oe	ccsbBroad304_01709	NR2C1	Testicular receptors
COPS5	1419	15.75	kd	CGS001-9700	ESPL1	-
COPS5	1420	15.72	cp	BRD-A23637604	oxymetholone	Androgen receptor agonist
COPS5	1421	15.71	cp	BRD-K55034111	pefloxacin	Bacterial DNA gyrase inhibitor
COPS5	1422	15.6	cp	BRD-K76872913	benzanthrone	Aromatic hydrocarbon derivative
COPS5	1423	15.59	oe	ccsbBroad304_00207	CALM2	EF-hand domain containing
COPS5	1424	15.56	kd	CGS001-2108	ETFA	-
COPS5	1425	15.55	kd	CGS001-403	ARL3	ADP-ribosylation factors
COPS5	1426	15.51	oe	ccsbBroad304_01748	UFD1L	-
COPS5	1427	15.48	oe	ccsbBroad304_01767	VDR	Vitamin D receptors
COPS5	1428	15.34	cp	BRD-A00758722	noretynodrel	Progestogen hormone
COPS5	1429	15.33	cp	BRD-K83144676	olmesartan	Angiotensin antagonist
COPS5	1430	15.33	kd	CGS001-79722	ANKRD55	Ankyrin repeat domain containing
COPS5	1431	15.31	kd	CGS001-7186	TRAF2	RING-type (C3HC4) zinc fingers
COPS5	1432	15.3	cc		Ubiquitin-specific peptidases LOF	-
COPS5	1433	15.29	oe	ccsbBroad304_10438	LGALS8	Lectins, galactoside-binding
COPS5	1434	15.28	kd	CGS001-2057	EPOR	Prolactin receptor family
COPS5	1435	15.26	kd	CGS001-3670	ISL1	Homeoboxes / LIM class
COPS5	1436	15.25	oe	ccsbBroad304_03878	SENP2	-
COPS5	1437	15.17	cc		NADH ubiquinone oxidoreductase core subunits GOF	-
COPS5	1438	15.16	oe	ccsbBroad304_06180	ESD	-
COPS5	1439	15.14	kd	CGS001-5355	PLP2	-
COPS5	1440	15.13	kd	CGS001-1062	CENPE	Kinesins
COPS5	1441	15.12	cp	BRD-A65013509	oxybutynin	Acetylcholine receptor antagonist
COPS5	1442	15.09	oe	ccsbBroad304_00834	IFNGR1	Interferon receptor family
COPS5	1443	14.98	kd	CGS001-330	BIRC3	Inhibitors of apoptosis (IAP) protein family
COPS5	1444	14.97	cp	BRD-A07824748	flavanone	11-beta-HSD1 inhibitor
COPS5	1445	14.95	kd	CGS001-10444	ZER1	ZYG11 cell cycle regulator family
COPS5	1446	14.92	oe	ccsbBroad304_06354	SERPIND1	Serine (or cysteine) peptidase inhibitors
COPS5	1447	14.92	cp	BRD-A29260609	acebutolol	Adrenergic receptor antagonist
COPS5	1448	14.9	kd	CGS001-23361	ZNF629	Zinc fingers, C2H2-type
COPS5	1449	14.9	kd	CGS001-80204	FBXO11	Protein arginine N-methyltransferases
COPS5	1450	14.89	kd	CGS001-7187	TRAF3	-
COPS5	1451	14.85	kd	CGS001-1844	DUSP2	Protein tyrosine phosphatases / Class I Cys-based PTPs : MAP kinase phosphatases
COPS5	1452	14.85	cp	BRD-K42095107	daidzein	Estrogen receptor agonist
COPS5	1453	14.81	kd	CGS001-5025	P2RX4	Ligand-gated ion channels / Purinergic receptors, ionotropic
COPS5	1454	14.77	cp	BRD-K35483542	alitretinoin	Retinoid receptor agonist
COPS5	1455	14.71	kd	CGS001-1855	DVL1	Dishevelled homologs
COPS5	1456	14.64	kd	CGS001-474354	LRRC18	-
COPS5	1457	14.59	kd	CGS001-29079	MED4	-
COPS5	1458	14.58	oe	ccsbBroad304_08292	IP6K2	-
COPS5	1459	14.56	kd	CGS001-929	CD14	CD molecules
COPS5	1460	14.53	cp	BRD-K51967704	BIIB021	HSP inhibitor
COPS5	1461	14.53	kd	CGS001-156	ADRBK1	BARK/GRK2 subfamily
COPS5	1462	14.52	cp	BRD-K67566344	KU-0063794	MTOR inhibitor
COPS5	1463	14.47	cp	BRD-K71499074	diclofenamide	Carbonic anhydrase inhibitor
COPS5	1464	14.46	cp	BRD-K59331372	SB-366791	TRPV antagonist
COPS5	1465	14.45	kd	CGS001-4637	MYL6	EF-hand domain containing
COPS5	1466	14.44	cp	BRD-K47328134	lysylphenylalanyl-tyrosine	Heparin activation inhibitor
COPS5	1467	14.42	kd	CGS001-9989	PPP4R1	Serine/threonine phosphatases / Protein phosphatase 4, regulatory subunits
COPS5	1468	14.36	kd	CGS001-83933	HDAC10	Histone deacetylases
COPS5	1469	14.35	oe	ccsbBroad304_02533	NOXA1	-
COPS5	1470	14.35	cp	BRD-K72222507	quinapril	ACE inhibitor
COPS5	1471	14.25	cp	BRD-A29437505	RWJ-21757	TLR agonist
COPS5	1472	14.24	kd	CGS001-23530	NNT	-
COPS5	1473	14.22	kd	CGS001-26520	TIMM9	-
COPS5	1474	14.16	cp	BRD-K53220666	trimetozine	Sedative
COPS5	1475	14.14	cp	BRD-K04710043	hexamethylenebisacetamide	AKT inhibitor
COPS5	1476	14.13	cp	BRD-K49519092	immethridine	Histamine receptor agonist
COPS5	1477	14.09	cp	BRD-K93325701	damnacanthal	SRC inhibitor
COPS5	1478	14.01	kd	CGS001-2073	ERCC5	-
COPS5	1479	13.97	oe	ccsbBroad304_10427	DHX8	DEAH-boxes
COPS5	1480	13.89	kd	CGS001-84636	GPR174	GPCR / Class A : Orphans
COPS5	1481	13.89	oe	ccsbBroad304_01659	TERF1	-
COPS5	1482	13.87	cp	BRD-K87932577	CDK1-5-inhibitor	CDK inhibitor
COPS5	1483	13.86	oe	ccsbBroad304_04525	TGIF2LY	Homeoboxes / TALE class
COPS5	1484	13.86	cp	BRD-A52282606	lacidipine	Calcium channel blocker
COPS5	1485	13.86	cp	BRD-K77175907	calcifediol	Vitamin D receptor agonist
COPS5	1486	13.79	cp	BRD-K96319534	phentermine	Dopamine uptake inhibitor
COPS5	1487	13.79	kd	CGS001-3113	HLA-DPA1	Immunoglobulin superfamily / C1-set domain containing
COPS5	1488	13.78	kd	CGS001-10544	PROCR	CD molecules
COPS5	1489	13.75	kd	CGS001-9618	TRAF4	RING-type (C3HC4) zinc fingers
COPS5	1490	13.73	cp	BRD-K90574421	ipsapirone	Serotonin receptor agonist
COPS5	1491	13.69	kd	CGS001-80212	CCDC92	-
COPS5	1492	13.59	oe	ccsbBroad304_06225	FTH1	-
COPS5	1493	13.56	kd	CGS001-122402	TDRD9	Tudor domain containing
COPS5	1494	13.54	kd	CGS001-80150	ASRGL1	-
COPS5	1495	13.5	kd	CGS001-8884	SLC5A6	Sodium iodide symporter, sodium-dependent multivitamin transporter and sodium-coupled monocarboxylate transporters
COPS5	1496	13.48	kd	CGS001-143187	VTI1A	-
COPS5	1497	13.47	cc		Aldehyde dehydrogenases LOF	-
COPS5	1498	13.46	cp	BRD-K01493881	apigenin	Casein kinase inhibitor
COPS5	1499	13.43	cp	BRD-K81916719	triclabendazole	Microtubule inhibitor
COPS5	1500	13.42	oe	ccsbBroad304_03182	GLOD4	-
COPS5	1501	13.35	kd	CGS001-11157	LSM6	-
COPS5	1502	13.35	cp	BRD-K67637637	olopatadine	Histamine receptor antagonist
COPS5	1503	13.29	kd	CGS001-2770	GNAI1	-
COPS5	1504	13.26	oe	ccsbBroad304_00237	CCND3	-
COPS5	1505	13.25	kd	CGS001-10682	EBP	-
COPS5	1506	13.24	cp	BRD-K73982490	BI-78D3	JNK inhibitor
COPS5	1507	13.22	kd	CGS001-6282	S100A11	EF-hand domain containing
COPS5	1508	13.17	kd	CGS001-51728	POLR3K	RNA polymerase subunits
COPS5	1509	13.17	kd	CGS001-857	CAV1	-
COPS5	1510	13.14	oe	ccsbBroad304_02266	RHOBTB1	BTB/POZ domain containing
COPS5	1511	13.13	kd	CGS001-10497	UNC13B	-
COPS5	1512	13.12	cp	BRD-K51805276	temefos	Cholinesterase inhibitor
COPS5	1513	13.11	oe	ccsbBroad304_00880	IRF2	-
COPS5	1514	13.1	kd	CGS001-7471	WNT1	Endogenous ligands
COPS5	1515	13.1	kd	CGS001-25966	C2CD2	-
COPS5	1516	13.09	kd	CGS001-375346	TMEM110	-
COPS5	1517	13.06	oe	ccsbBroad304_00770	HOXA2	Homeoboxes / ANTP class : HOXL subclass
COPS5	1518	13.06	cp	BRD-K70976396	cefoxitin	Bacterial cell wall synthesis inhibitor
COPS5	1519	13.02	cp	BRD-K93080877	Ala-Ala-Phe-CMK	Tripeptidyl peptidase inhibitor
COPS5	1520	13.01	oe	ccsbBroad304_04817	GABPB2	Ankyrin repeat domain containing
COPS5	1521	12.96	kd	CGS001-10013	HDAC6	Histone deacetylases
COPS5	1522	12.94	oe	ccsbBroad304_01186	PHB	-
COPS5	1523	12.94	cp	BRD-M00539986	formoterol	Adrenergic receptor agonist
COPS5	1524	12.94	kd	CGS001-50810	HDGFRP3	-
COPS5	1525	12.9	kd	CGS001-1642	DDB1	-
COPS5	1526	12.9	kd	CGS001-1027	CDKN1B	-
COPS5	1527	12.88	kd	CGS001-4055	LTBR	Tumor necrosis factor receptor superfamily
COPS5	1528	12.86	kd	CGS001-94103	ORMDL3	-
COPS5	1529	12.8	cp	BRD-K08109516	L-701324	Glutamate receptor antagonist
COPS5	1530	12.76	kd	CGS001-55139	ANKZF1	Ankyrin repeat domain containing
COPS5	1531	12.72	kd	CGS001-26298	EHF	-
COPS5	1532	12.7	kd	CGS001-4811	NID1	-
COPS5	1533	12.66	kd	CGS001-24140	FTSJ1	-
COPS5	1534	12.64	oe	ccsbBroad304_02451	HOXB13	Homeoboxes / ANTP class : HOXL subclass
COPS5	1535	12.64	kd	CGS001-2583	B4GALNT1	Beta 4-glycosyltransferases
COPS5	1536	12.63	kd	CGS001-10607	TBL3	WD repeat domain containing
COPS5	1537	12.62	kd	CGS001-146434	ZNF597	Zinc fingers, C2H2-type
COPS5	1538	12.59	cp	BRD-K04993501	cefixime	Bacterial cell wall synthesis inhibitor
COPS5	1539	12.58	kd	CGS001-1676	DFFA	-
COPS5	1540	12.42	kd	CGS001-84765	ZNF577	Zinc fingers, C2H2-type
COPS5	1541	12.4	cp	BRD-A49046702	SKF-89976A	GABA uptake inhibitor
COPS5	1542	12.4	kd	CGS001-8019	BRD3	Bromodomain kinase (BRDK) family
COPS5	1543	12.37	kd	CGS001-7913	DEK	-
COPS5	1544	12.36	kd	CGS001-64333	ARHGAP9	Rho GTPase activating proteins
COPS5	1545	12.33	cp	BRD-K67680372	CI-966	GAT inhibitor
COPS5	1546	12.29	kd	CGS001-23014	FBXO21	F-boxes / other
COPS5	1547	12.29	oe	ccsbBroad304_04471	C5ORF62	-
COPS5	1548	12.26	kd	CGS001-7027	TFDP1	-
COPS5	1549	12.24	kd	CGS001-6944	VPS72	-
COPS5	1550	12.23	cp	BRD-A29731977	17-hydroxyprogesterone-caproate	progesterone receptor agonist
COPS5	1551	12.21	oe	ccsbBroad304_01446	RPS3A	S ribosomal proteins
COPS5	1552	12.19	kd	CGS001-5029	P2RY2	GPCR / Class A : Purinergic receptors, P2Y
COPS5	1553	12.19	cp	BRD-K32836707	CAY-10577	Casein kinase inhibitor
COPS5	1554	12.15	cp	BRD-K81855038	roxatidine	Histamine receptor antagonist
COPS5	1555	12.15	kd	CGS001-4836	NMT1	-
COPS5	1556	12.13	kd	CGS001-7855	FZD5	GPCR / Class F : Frizzled receptors
COPS5	1557	12.1	cp	BRD-K05977355	fluconazole	Sterol demethylase inhibitor
COPS5	1558	12.09	cp	BRD-K13646352	midostaurin	FLT3 inhibitor
COPS5	1559	12.07	cp	BRD-A94709349	metaxalone	Muscle relaxant
COPS5	1560	12.06	cp	BRD-A59174698	ritodrine	Adrenergic receptor agonist
COPS5	1561	12.03	kd	CGS001-10671	DCTN6	-
COPS5	1562	12.02	cp	BRD-A14208071	oxyphenonium	Cholinergic receptor antagonist
COPS5	1563	12.01	oe	ccsbBroad304_06870	RNH1	-
COPS5	1564	12.01	cp	BRD-K28307902	flutamide	Androgen receptor antagonist
COPS5	1565	12	kd	CGS001-388677	NOTCH2NL	-
COPS5	1566	11.95	cp	BRD-K45158365	valsartan	Angiotensin receptor antagonist
COPS5	1567	11.91	cp	BRD-K53913732	SB-408124	Orexin receptor antagonist
COPS5	1568	11.9	cp	BRD-K46678324	RHO-kinase-inhibitor-II	Rho associated kinase inhibitor
COPS5	1569	11.9	kd	CGS001-51311	TLR8	Toll-like receptor family
COPS5	1570	11.88	kd	CGS001-9805	SCRN1	-
COPS5	1571	11.87	kd	CGS001-5578	PRKCA	Delta subfamily
COPS5	1572	11.81	kd	CGS001-7097	TLR2	Toll-like receptor family
COPS5	1573	11.77	kd	CGS001-6804	STX1A	-
COPS5	1574	11.72	oe	ccsbBroad304_08534	STRADB	STLK subfamily
COPS5	1575	11.71	cp	BRD-A48430263	pioglitazone	Insulin sensitizer
COPS5	1576	11.7	kd	CGS001-3249	HPN	Serine peptidases / Transmembrane
COPS5	1577	11.7	kd	CGS001-7915	ALDH5A1	Aldehyde dehydrogenases
COPS5	1578	11.64	oe	ccsbBroad304_06625	NDUFS4	Mitochondrial respiratory chain complex / Complex I
COPS5	1579	11.63	oe	ccsbBroad304_02243	DLGAP5	-
COPS5	1580	11.61	oe	ccsbBroad304_03023	CRCP	-
COPS5	1581	11.59	cp	BRD-K49448285	bisindolylmaleimide	CDK inhibitor
COPS5	1582	11.53	kd	CGS001-93487	MAPK1IP1L	-
COPS5	1583	11.53	kd	CGS001-7917	BAG6	-
COPS5	1584	11.49	kd	CGS001-822	CAPG	-
COPS5	1585	11.34	kd	CGS001-2524	FUT2	Fucosyltransferases
COPS5	1586	11.33	kd	CGS001-8935	SKAP2	Pleckstrin homology (PH) domain containing
COPS5	1587	11.29	cp	BRD-A50675702	fipronil	GABA gated chloride channel blocker
COPS5	1588	11.29	kd	CGS001-2119	ETV5	ETS Transcription Factors
COPS5	1589	11.23	kd	CGS001-4841	NONO	RNA binding motif (RRM) containing
COPS5	1590	11.22	kd	CGS001-23266	LPHN2	Adhesion Class GPCRs
COPS5	1591	11.21	kd	CGS001-83637	ZMIZ2	Zinc fingers, MIZ-type
COPS5	1592	11.21	kd	CGS001-6188	RPS3	S ribosomal proteins
COPS5	1593	11.19	kd	CGS001-286380	FOXD4L3	-
COPS5	1594	11.17	kd	CGS001-3169	FOXA1	Forkhead boxes
COPS5	1595	11.16	kd	CGS001-23335	WDR7	WD repeat domain containing
COPS5	1596	11.16	kd	CGS001-3672	ITGA1	Integrins
COPS5	1597	11.15	kd	CGS001-344561	GPR148	GPCR / Class A : Orphans
COPS5	1598	11.14	oe	ccsbBroad304_02154	COX5A	Mitochondrial respiratory chain complex
COPS5	1599	11.12	oe	ccsbBroad304_04801	ZNF543	Zinc fingers, C2H2-type
COPS5	1600	11.1	kd	CGS001-2263	FGFR2	Type V RTKs: FGF (fibroblast growth factor) receptor family
COPS5	1601	11.09	kd	CGS001-488	ATP2A2	Calcium-ATPases
COPS5	1602	11.07	cp	BRD-K86191271	cytosporone-b	NUR77 receptor agonist
COPS5	1603	11.06	cp	BRD-K50387473	XMD-892	MAP kinase inhibitor
COPS5	1604	11.03	oe	ccsbBroad304_05836	BIRC5	Inhibitors of apoptosis (IAP) protein family
COPS5	1605	11.02	oe	ccsbBroad304_06820	PTS	-
COPS5	1606	11.01	cp	BRD-K70557564	zosuquidar	P-glycoprotein inhibitor
COPS5	1607	11	kd	CGS001-527	ATP6V0C	ATPases / V-type
COPS5	1608	11	kd	CGS001-2030	SLC29A1	SLC29 family
COPS5	1609	10.97	oe	ccsbBroad304_00164	BLMH	-
COPS5	1610	10.97	kd	CGS001-6897	TARS	Aminoacyl tRNA synthetases / Class II
COPS5	1611	10.91	oe	ccsbBroad304_03798	PHTF2	-
COPS5	1612	10.91	kd	CGS001-3476	IGBP1	-
COPS5	1613	10.87	oe	ccsbBroad304_03769	CTNNBIP1	Catenins
COPS5	1614	10.87	kd	CGS001-6502	SKP2	F-boxes / Leucine-rich repeats
COPS5	1615	10.87	kd	CGS001-10241	CALCOCO2	-
COPS5	1616	10.86	kd	CGS001-5134	PDCD2	Zinc fingers, MYND-type
COPS5	1617	10.86	kd	CGS001-32	ACACB	Carboxylases
COPS5	1618	10.84	kd	CGS001-8092	ALX1	Homeoboxes / PRD class
COPS5	1619	10.83	kd	CGS001-1677	DFFB	-
COPS5	1620	10.79	kd	CGS001-27161	EIF2C2	-
COPS5	1621	10.76	kd	CGS001-51182	HSPA14	Heat shock proteins / HSP70
COPS5	1622	10.76	kd	CGS001-2634	GBP2	-
COPS5	1623	10.71	kd	CGS001-4258	MGST2	Glutathione S-transferases / Microsomal
COPS5	1624	10.67	cp	BRD-K52620403	STO-609	Calmodulin antagonist
COPS5	1625	10.65	oe	ccsbBroad304_00322	CLCN5	Ion channels / Chloride channels : Voltage-sensitive
COPS5	1626	10.55	cp	BRD-A15034104	bergenin	Interleukin inhibitor
COPS5	1627	10.5	cp	BRD-K24526313	levcromakalim	Potassium channel activator
COPS5	1628	10.5	cp	BRD-A72758037	asiatic-acid	Apoptosis stimulant
COPS5	1629	10.46	oe	ccsbBroad304_04398	MRPL43	Mitochondrial ribosomal proteins / large subunits
COPS5	1630	10.44	cp	BRD-A18620900	estriol	Estrogen receptor agonist
COPS5	1631	10.42	kd	CGS001-6307	MSMO1	Fatty acid hydroxylase domain containing
COPS5	1632	10.39	kd	CGS001-8655	DYNLL1	Cytoplasmic dyneins
COPS5	1633	10.39	kd	CGS001-183	AGT	Endogenous ligands
COPS5	1634	10.38	kd	CGS001-6284	S100A13	S100 calcium binding proteins
COPS5	1635	10.37	kd	CGS001-10001	MED6	-
COPS5	1636	10.37	kd	CGS001-136	ADORA2B	GPCR / Class A : Adenosine receptors
COPS5	1637	10.32	kd	CGS001-2950	GSTP1	Glutathione S-transferases
COPS5	1638	10.31	kd	CGS001-23475	QPRT	-
COPS5	1639	10.3	kd	CGS001-3709	ITPR2	Ion channels / Inositol triphosphate receptors
COPS5	1640	10.29	kd	CGS001-6576	SLC25A1	Mitochondrial di- and tri-carboxylic acid transporter subfamily
COPS5	1641	10.29	kd	CGS001-8575	PRKRA	-
COPS5	1642	10.26	cp	BRD-A28422058	L-689560	Glutamate receptor antagonist
COPS5	1643	10.26	kd	CGS001-6098	ROS1	Type XVII RTKs: ROS receptors
COPS5	1644	10.22	kd	CGS001-51284	TLR7	Toll-like receptor family
COPS5	1645	10.19	kd	CGS001-6391	SDHC	Mitochondrial respiratory chain complex / Complex II
COPS5	1646	10.16	kd	CGS001-6617	SNAPC1	-
COPS5	1647	10.13	kd	CGS001-1349	COX7B	Mitochondrial respiratory chain complex
COPS5	1648	10.1	kd	CGS001-9978	RBX1	RING-type (C3HC4) zinc fingers
COPS5	1649	10.08	oe	ccsbBroad304_02319	PREB	WD repeat domain containing
COPS5	1650	10.08	kd	CGS001-56938	ARNTL2	Basic helix-loop-helix proteins
COPS5	1651	10.06	kd	CGS001-10105	PPIF	-
COPS5	1652	10.06	kd	CGS001-4282	MIF	-
COPS5	1653	10.05	kd	CGS001-79145	CHCHD7	Coiled-coil-helix-coiled-coil-helix domain containing
COPS5	1654	10.05	oe	ccsbBroad304_01152	PCNA	-
COPS5	1655	10.04	kd	CGS001-1503	CTPS	-
COPS5	1656	9.99	kd	CGS001-11320	MGAT4A	-
COPS5	1657	9.98	kd	CGS001-4086	SMAD1	SMADs
COPS5	1658	9.94	kd	CGS001-1875	E2F5	-
COPS5	1659	9.93	cp	BRD-A07875874	cilnidipine	Calcium channel blocker
COPS5	1660	9.93	kd	CGS001-55832	CAND1	-
COPS5	1661	9.93	oe	ccsbBroad304_03728	DIABLO	-
COPS5	1662	9.92	cp	BRD-A49172652	lansoprazole	ATPase inhibitor
COPS5	1663	9.92	kd	CGS001-140609	NEK7	NIMA (never in mitosis gene a)- related kinase (NEK) family
COPS5	1664	9.85	kd	CGS001-4485	MST1	-
COPS5	1665	9.85	kd	CGS001-2197	FAU	S ribosomal proteins
COPS5	1666	9.83	oe	ccsbBroad304_01789	SF1	Zinc fingers, CCHC domain containing
COPS5	1667	9.81	oe	ccsbBroad304_00620	GCDH	-
COPS5	1668	9.81	cp	BRD-A10715913	sulpiride	Dopamine receptor antagonist
COPS5	1669	9.8	kd	CGS001-22934	RPIA	-
COPS5	1670	9.79	kd	CGS001-56005	C19ORF10	-
COPS5	1671	9.75	oe	ccsbBroad304_00068	SLC25A6	Mitochondrial nucleotide transporter subfamily
COPS5	1672	9.73	oe	ccsbBroad304_05902	BNIP3	-
COPS5	1673	9.72	cp	BRD-K19136521	indirubin	CDK inhibitor
COPS5	1674	9.69	cp	BRD-M41783010	acamprosate	Glutamate receptor antagonist
COPS5	1675	9.68	oe	ccsbBroad304_02467	AGPAT1	1-acylglycerol-3-phosphate O-acyltransferases
COPS5	1676	9.67	cp	BRD-K52020312	metronidazole	DNA inhibitor
COPS5	1677	9.67	oe	ccsbBroad304_11405	UBE3C	-
COPS5	1678	9.66	kd	CGS001-27109	ATP5S	-
COPS5	1679	9.63	oe	ccsbBroad304_01163	PDHA1	-
COPS5	1680	9.59	oe	ccsbBroad304_00570	FIGF	-
COPS5	1681	9.58	oe	ccsbBroad304_03433	DDIT4	-
COPS5	1682	9.56	kd	CGS001-5261	PHKG2	Phosphorylase kinase (PHK) family
COPS5	1683	9.54	oe	ccsbBroad304_00125	FXYD2	Ion transport regulator
COPS5	1684	9.51	cp	BRD-K53318339	vinpocetine	Phosphodiesterase inhibitor
COPS5	1685	9.51	cp	BRD-A37817666	picrotoxin	GABA receptor antagonist
COPS5	1686	9.49	oe	ccsbBroad304_00147	BAG1	-
COPS5	1687	9.49	kd	CGS001-1155	TBCB	-
COPS5	1688	9.48	cp	BRD-A74904029	EI-231	Casein kinase inhibitor
COPS5	1689	9.47	kd	CGS001-8204	NRIP1	-
COPS5	1690	9.4	cp	BRD-K42573370	avrainvillamide-analog-2	nucleophosmin inhibitor
COPS5	1691	9.4	cp	BRD-K66412701	pazufloxacin	Topoisomerase inhibitor
COPS5	1692	9.4	cp	BRD-A39747742	estradiol-valerate	Estrogen receptor agonist
COPS5	1693	9.36	cp	BRD-K19462402	buflomedil	Adrenergic receptor antagonist
COPS5	1694	9.35	cp	BRD-K49372556	mofezolac	Cyclooxygenase inhibitor
COPS5	1695	9.34	kd	CGS001-5518	PPP2R1A	Serine/threonine phosphatases / Protein phosphatase 2, regulatory subunits
COPS5	1696	9.32	kd	CGS001-23523	CABIN1	-
COPS5	1697	9.29	kd	CGS001-23223	RRP12	-
COPS5	1698	9.26	kd	CGS001-645	BLVRB	Short chain dehydrogenase/reductase superfamily / Atypical members
COPS5	1699	9.26	oe	ccsbBroad304_01351	PEX19	-
COPS5	1700	9.24	kd	CGS001-6926	TBX3	T-boxes
COPS5	1701	9.24	kd	CGS001-2168	FABP1	Fatty acid-binding proteins
COPS5	1702	9.24	oe	ccsbBroad304_02857	BAMBI	-
COPS5	1703	9.23	oe	ccsbBroad304_06469	KARS	Aminoacyl tRNA synthetases / Class II
COPS5	1704	9.23	cp	BRD-A31007383	SDZ-WAG-994	Adenosine receptor agonist
COPS5	1705	9.22	kd	CGS001-6185	RPN2	-
COPS5	1706	9.21	kd	CGS001-4856	NOV	-
COPS5	1707	9.14	cp	BRD-K54142781	cirazoline	Adrenergic receptor agonist
COPS5	1708	9.07	cp	BRD-K01555864	dibenzoylmethane	Antineoplastic
COPS5	1709	9.07	kd	CGS001-83694	RPS6KL1	RSKL family
COPS5	1710	9.07	cp	BRD-K02123250	JNJ-38877605	Tyrosine kinase inhibitor
COPS5	1711	9.06	oe	ccsbBroad304_03175	MRPS16	Mitochondrial ribosomal proteins / small subunits
COPS5	1712	9.05	kd	CGS001-5055	SERPINB2	Serine (or cysteine) peptidase inhibitors
COPS5	1713	9.03	oe	ccsbBroad304_07596	DLC1	Rho GTPase activating proteins
COPS5	1714	9.03	oe	ccsbBroad304_04565	COG7	Components of oligomeric golgi complex
COPS5	1715	8.99	oe	ccsbBroad304_00138	ATP6V0B	ATPases / V-type
COPS5	1716	8.96	cp	BRD-K36529613	PU-H71	HSP inhibitor
COPS5	1717	8.95	kd	CGS001-868	CBLB	RING-type (C3HC4) zinc fingers
COPS5	1718	8.92	kd	CGS001-2877	GPX2	-
COPS5	1719	8.9	oe	ccsbBroad304_06220	FOS	basic leucine zipper proteins
COPS5	1720	8.9	kd	CGS001-2015	EMR1	Adhesion Class GPCRs
COPS5	1721	8.9	cp	BRD-A21858158	praziquantel	Anthelmintic
COPS5	1722	8.89	kd	CGS001-7391	USF1	Basic helix-loop-helix proteins
COPS5	1723	8.88	kd	CGS001-2593	GAMT	-
COPS5	1724	8.84	cp	BRD-K60274257	dephostatin	Tyrosine phosphatase inhibitor
COPS5	1725	8.84	oe	ccsbBroad304_08340	POLR3K	RNA polymerase subunits
COPS5	1726	8.83	kd	CGS001-54101	RIPK4	Receptor interacting protein kinase (RIPK) family
COPS5	1727	8.82	kd	CGS001-4154	MBNL1	Zinc fingers, CCCH-type domain containing
COPS5	1728	8.82	kd	CGS001-55256	ADI1	-
COPS5	1729	8.81	cp	BRD-K18895904	olanzapine	Dopamine receptor antagonist
COPS5	1730	8.8	cp	BRD-K10065684	dantron	Laxative
COPS5	1731	8.79	kd	CGS001-125965	COX6B2	Mitochondrial respiratory chain complex / Complex IV
COPS5	1732	8.77	oe	ccsbBroad304_08167	DNTTIP2	-
COPS5	1733	8.75	oe	ccsbBroad304_00762	FOXA3	Forkhead boxes
COPS5	1734	8.74	kd	CGS001-10461	MERTK	Type XI RTKs: TAM (TYRO3-, AXL- and MER-TK) receptor family
COPS5	1735	8.74	kd	CGS001-95	ACY1	-
COPS5	1736	8.73	cp	BRD-A97730597	hexylcaine	Sodium channel blocker
COPS5	1737	8.72	kd	CGS001-22926	ATF6	basic leucine zipper proteins
COPS5	1738	8.71	cp	BRD-K62792802	LY-83583	Guanylyl cyclase inhibitor
COPS5	1739	8.7	cp	BRD-A92161634	scopoline	Acetylcholine receptor antagonist
COPS5	1740	8.67	kd	CGS001-9374	PPT2	-
COPS5	1741	8.65	cp	BRD-K46317332	proadifen	Nitric oxide synthase inhibitor
COPS5	1742	8.6	kd	CGS001-9632	SEC24C	-
COPS5	1743	8.58	cp	BRD-K76534306	enrofloxacin	Bacterial DNA gyrase inhibitor
COPS5	1744	8.54	kd	CGS001-23483	TGDS	Short chain dehydrogenase/reductase superfamily / Extended SDR fold
COPS5	1745	8.52	kd	CGS001-4668	NAGA	-
COPS5	1746	8.48	oe	ccsbBroad304_01310	PSMB2	Proteasome subunits
COPS5	1747	8.47	cp	BRD-K66782112	BRD-K66782112	Histamine receptor antagonist
COPS5	1748	8.43	oe	ccsbBroad304_02100	BUB3	WD repeat domain containing
COPS5	1749	8.42	kd	CGS001-22930	RAB3GAP1	-
COPS5	1750	8.41	kd	CGS001-9589	WTAP	-
COPS5	1751	8.39	kd	CGS001-3601	IL15RA	IL-2 receptor family
COPS5	1752	8.37	kd	CGS001-5950	RBP4	Lipocalins
COPS5	1753	8.36	kd	CGS001-8028	MLLT10	Zinc fingers, PHD-type
COPS5	1754	8.35	cp	BRD-K99174507	cardiogenol-c	Cardiomyogenesis inducer
COPS5	1755	8.35	kd	CGS001-1632	ECI1	-
COPS5	1756	8.3	cp	BRD-K32526544	DCEBIO	Potassium channel activator
COPS5	1757	8.3	kd	CGS001-221	ALDH3B1	Aldehyde dehydrogenases
COPS5	1758	8.24	kd	CGS001-10477	UBE2E3	Ubiquitin-conjugating enzymes E2
COPS5	1759	8.24	kd	CGS001-6887	TAL2	Basic helix-loop-helix proteins
COPS5	1760	8.24	kd	CGS001-11015	KDELR3	-
COPS5	1761	8.24	kd	CGS001-91464	ISX	Homeoboxes / PRD class
COPS5	1762	8.23	cp	BRD-K66353228	zoxazolamine	Myorelaxant
COPS5	1763	8.17	kd	CGS001-2863	GPR39	GPCR / Class A : Orphans
COPS5	1764	8.15	oe	ccsbBroad304_06720	PHYH	-
COPS5	1765	8.15	oe	ccsbBroad304_02386	EIF1B	-
COPS5	1766	8.13	kd	CGS001-116113	FOXP4	Forkhead boxes
COPS5	1767	8.11	cp	BRD-A42831637	tetrahydrocannabinol-7-oic-acid	Anti-inflammatory
COPS5	1768	8.11	kd	CGS001-124641	OVCA2	-
COPS5	1769	8.08	oe	ccsbBroad304_03788	LPAR5	GPCR / Class A : Lysophospholipid receptors : Lysophosphatidic acid
COPS5	1770	8.07	cp	BRD-A55416093	colforsin	Adenylyl cyclase activator
COPS5	1771	8.07	cp	BRD-K43468059	byssochlamic-acid	Mycotoxin
COPS5	1772	8.05	cp	BRD-A95445494	maackiain	Sodium/glucose cotransporter inhibitor
COPS5	1773	8.05	oe	ccsbBroad304_10994	NEK2	NIMA (never in mitosis gene a)- related kinase (NEK) family
COPS5	1774	8.03	cp	BRD-K51018020	VAMA-37	DNA dependent protein kinase inhibitor
COPS5	1775	8.03	cp	BRD-A93477898	PETCM	Caspase activator
COPS5	1776	8.01	kd	CGS001-3146	HMGB1	High-mobility group / Canonical
COPS5	1777	8	kd	CGS001-4043	LRPAP1	-
COPS5	1778	7.96	oe	ccsbBroad304_06496	KNG1	Endogenous ligands
COPS5	1779	7.95	kd	CGS001-4710	NDUFB4	Mitochondrial respiratory chain complex / Complex I
COPS5	1780	7.94	cp	BRD-K94144010	cotinine	Nicotine metabolite
COPS5	1781	7.93	cp	BRD-K39670393	amthamine	Histamine receptor agonist
COPS5	1782	7.9	kd	CGS001-10906	TRAFD1	-
COPS5	1783	7.89	kd	CGS001-10139	ARFRP1	ADP-ribosylation factors
COPS5	1784	7.87	cp	BRD-K25875056	SC-9	Protein tyrosine kinase activator
COPS5	1785	7.87	cp	BRD-A27143604	DPN	Estrogen receptor agonist
COPS5	1786	7.86	cc		PKC inhibitor	-
COPS5	1787	7.86	cp	BRD-K40990712	hexamethyleneamiloride	Sodium/hydrogen antiport inhibitor
COPS5	1788	7.86	kd	CGS001-166	AES	-
COPS5	1789	7.86	cp	BRD-A09539288	homatropine	Acetylcholine receptor antagonist
COPS5	1790	7.85	kd	CGS001-2064	ERBB2	Type I RTKs: ErbB (epidermal growth factor) receptor family
COPS5	1791	7.85	kd	CGS001-5608	MAP2K6	MAPKK:STE7 family
COPS5	1792	7.85	cp	BRD-K80396088	gliquidone	Sulfonylurea
COPS5	1793	7.83	kd	CGS001-5529	PPP2R5E	Serine/threonine phosphatases / Protein phosphatase 2, regulatory subunits
COPS5	1794	7.8	cp	BRD-K17823458	danoprevir	HCV inhibitor
COPS5	1795	7.77	kd	CGS001-56647	BCCIP	-
COPS5	1796	7.76	oe	ccsbBroad304_01150	PCCB	Carboxylases
COPS5	1797	7.75	cp	BRD-K59637651	NSC-119889	Protein synthesis inhibitor
COPS5	1798	7.74	kd	CGS001-7703	PCGF2	Polycomb group ring fingers
COPS5	1799	7.73	oe	ccsbBroad304_09309	CREB3L1	basic leucine zipper proteins
COPS5	1800	7.69	oe	ccsbBroad304_04472	HIST1H2BK	Histones / Replication-dependent
COPS5	1801	7.68	cp	BRD-K61993165	niacin	NAD precursor with lipid lowering effects
COPS5	1802	7.68	cp	BRD-K51751936	alfadolone	GABA receptor agonist
COPS5	1803	7.68	kd	CGS001-5516	PPP2CB	Serine/threonine phosphatases / Protein phosphatase, catalytic subunits
COPS5	1804	7.68	kd	CGS001-51135	IRAK4	Interleukin-1 receptor-associated kinase (IRAK) family
COPS5	1805	7.57	cp	BRD-K25079130	avrainvillamide-analog-4	nucleophosmin inhibitor
COPS5	1806	7.56	kd	CGS001-24138	IFIT5	Tetratricopeptide (TTC) repeat domain containing
COPS5	1807	7.49	cp	BRD-K50398167	meclofenamic-acid	Cyclooxygenase inhibitor
COPS5	1808	7.49	cp	BRD-K02867583	minaprine	Serotonin reuptake inhibitor
COPS5	1809	7.46	oe	ccsbBroad304_12008	NLK	nmo subfamily
COPS5	1810	7.45	kd	CGS001-29957	SLC25A24	Mitochondrial nucleotide transporter subfamily
COPS5	1811	7.43	kd	CGS001-9690	UBE3C	-
COPS5	1812	7.42	kd	CGS001-79017	GGCT	Leukotriene and lipoxin metabolism
COPS5	1813	7.42	kd	CGS001-85027	C5ORF62	-
COPS5	1814	7.39	kd	CGS001-84923	FAM104A	-
COPS5	1815	7.38	oe	ccsbBroad304_01287	MAPK8	MAPK:JNK subfamily
COPS5	1816	7.38	oe	ccsbBroad304_10232	PDIA5	Protein disulfide isomerases
COPS5	1817	7.37	kd	CGS001-399664	MEX3D	Mex-3 homologs
COPS5	1818	7.37	oe	ccsbBroad304_01288	MAPK9	MAPK:JNK subfamily
COPS5	1819	7.37	cp	BRD-K92723993	imatinib	BCR-ABL kinase inhibitor
COPS5	1820	7.36	oe	ccsbBroad304_07075	TLR5	Toll-like receptor family
COPS5	1821	7.36	cp	BRD-A53952395	prilocaine	Local anesthetic
COPS5	1822	7.34	kd	CGS001-8435	SOAT2	-
COPS5	1823	7.34	oe	ccsbBroad304_06680	P2RX4	Ligand-gated ion channels / Purinergic receptors, ionotropic
COPS5	1824	7.33	cp	BRD-K91696562	orantinib	FGFR inhibitor
COPS5	1825	7.29	cp	BRD-K20197062	SA-94315	Caspase inhibitor
COPS5	1826	7.29	kd	CGS001-7088	TLE1	WD repeat domain containing
COPS5	1827	7.27	cp	BRD-K29178788	dictamnine	Furoquinoline alkaloid
COPS5	1828	7.26	oe	ccsbBroad304_00515	ERH	-
COPS5	1829	7.24	cp	BRD-A12016240	LY-278584	Serotonin receptor antagonist
COPS5	1830	7.2	kd	CGS001-22949	PTGR1	-
COPS5	1831	7.18	kd	CGS001-8764	TNFRSF14	Tumour necrosis factor (TNF) receptor family
COPS5	1832	7.18	kd	CGS001-661	POLR3D	RNA polymerase subunits
COPS5	1833	7.17	cc		JAK inhibitor	-
COPS5	1834	7.17	cp	BRD-K96263742	GW-7647	PPAR receptor agonist
COPS5	1835	7.15	cp	BRD-K92446736	zatebradine	HCN channel blocker
COPS5	1836	7.13	kd	CGS001-662	BNIP1	-
COPS5	1837	7.12	kd	CGS001-5087	PBX1	Homeoboxes / TALE class
COPS5	1838	7.11	kd	CGS001-89882	TPD52L3	-
COPS5	1839	7.08	oe	ccsbBroad304_06558	MAOB	Catecholamine turnover
COPS5	1840	7.08	kd	CGS001-5034	P4HB	Protein disulfide isomerases
COPS5	1841	7.07	cp	BRD-A45499626	UBP-302	Glutamate receptor antagonist
COPS5	1842	7.07	cp	BRD-K72903603	zidovudine	Reverse transcriptase inhibitor
COPS5	1843	7.06	kd	CGS001-7291	TWIST1	Basic helix-loop-helix proteins
COPS5	1844	7.04	kd	CGS001-23649	POLA2	DNA polymerases
COPS5	1845	7.04	kd	CGS001-7077	TIMP2	-
COPS5	1846	7.04	kd	CGS001-3799	KIF5B	Kinesins
COPS5	1847	7.01	kd	CGS001-79600	TCTN1	Tectonic proteins
COPS5	1848	7	kd	CGS001-9143	SYNGR3	-
COPS5	1849	7	oe	ccsbBroad304_03445	UGT1A1	UDP glucuronosyltransferases
COPS5	1850	6.99	kd	CGS001-7538	ZFP36	RING-type (C3HC4) zinc fingers
COPS5	1851	6.97	kd	CGS001-27241	BBS9	-
COPS5	1852	6.96	kd	CGS001-27035	NOX1	-
COPS5	1853	6.93	kd	CGS001-6817	SULT1A1	Sulfotransferases, cytosolic
COPS5	1854	6.93	kd	CGS001-3033	HADH	-
COPS5	1855	6.91	cp	BRD-K30189597	SYK-inhibitor	SYK inhibitor
COPS5	1856	6.89	kd	CGS001-81579	PLA2G12A	Phospholipase A2
COPS5	1857	6.88	oe	ccsbBroad304_08775	SQRDL	-
COPS5	1858	6.88	cp	BRD-K51671335	sulpiride	Dopamine receptor antagonist
COPS5	1859	6.88	oe	ccsbBroad304_04399	PGBD1	-
COPS5	1860	6.87	cp	BRD-K05464208	JX-401	p38 MAPK inhibitor
COPS5	1861	6.87	kd	CGS001-2113	ETS1	ETS Transcription Factors
COPS5	1862	6.84	cp	BRD-K54472332	elvitegravir	HIV integrase inhibitor
COPS5	1863	6.8	cc		X linked mental retardation group 1 LOF	-
COPS5	1864	6.76	kd	CGS001-64094	SMOC2	EF-hand domain containing
COPS5	1865	6.76	kd	CGS001-8660	IRS2	Pleckstrin homology (PH) domain containing
COPS5	1866	6.74	kd	CGS001-4998	ORC1	ATPases / AAA-type
COPS5	1867	6.74	kd	CGS001-79716	NPEPL1	Leucyl aminopeptidase
COPS5	1868	6.73	cp	BRD-A02759312	betaxolol	Adrenergic receptor antagonist
COPS5	1869	6.71	kd	CGS001-115650	TNFRSF13C	Tumour necrosis factor (TNF) receptor family
COPS5	1870	6.71	cp	BRD-K10852020	tolcapone	Catechol O methyltransferase inhibitor
COPS5	1871	6.68	kd	CGS001-6648	SOD2	-
COPS5	1872	6.68	kd	CGS001-8243	SMC1A	Structural maintenance of chromosomes proteins
COPS5	1873	6.64	kd	CGS001-2494	NR5A2	Fushi tarazu F1-like receptors
COPS5	1874	6.63	kd	CGS001-3638	INSIG1	-
COPS5	1875	6.62	cp	BRD-K77625572	etomoxir	Carnitine palmitoyltransferase inhibitor
COPS5	1876	6.59	kd	CGS001-7357	UGCG	Glycosyltransferase family 2 domain containing
COPS5	1877	6.58	kd	CGS001-283383	GPR133	Adhesion Class GPCRs
COPS5	1878	6.57	oe	ccsbBroad304_00789	HSBP1	-
COPS5	1879	6.57	kd	CGS001-10365	KLF2	Kruppel-like transcription factors
COPS5	1880	6.56	kd	CGS001-678	ZFP36L2	RING-type (C3HC4) zinc fingers
COPS5	1881	6.55	cp	BRD-K48300629	zonisamide	Sodium channel blocker
COPS5	1882	6.55	kd	CGS001-167465	ZNF366	Zinc fingers, C2H2-type
COPS5	1883	6.51	kd	CGS001-57154	SMURF1	-
COPS5	1884	6.5	kd	CGS001-3127	HLA-DRB5	Immunoglobulin superfamily / C1-set domain containing
COPS5	1885	6.5	cp	BRD-A20239487	atenolol	Adrenergic receptor antagonist
COPS5	1886	6.48	cp	BRD-K34330170	rotenonic-acid	Retinoid receptor antagonist
COPS5	1887	6.48	cp	BRD-K18618618	cimetidine	Histamine receptor antagonist
COPS5	1888	6.48	oe	ccsbBroad304_04072	HMGN5	High-mobility group / Canonical
COPS5	1889	6.48	cp	BRD-A45664787	iloprost	Platelet aggregation inhibitor
COPS5	1890	6.47	kd	CGS001-79618	HMBOX1	Homeoboxes / HNF class
COPS5	1891	6.44	cp	BRD-K96862998	pirfenidone	TGF beta receptor inhibitor
COPS5	1892	6.41	cc		HSP inhibitor	-
COPS5	1893	6.4	kd	CGS001-51002	TPRKB	-
COPS5	1894	6.39	oe	ccsbBroad304_06350	HAL	-
COPS5	1895	6.38	kd	CGS001-11232	POLG2	DNA polymerases
COPS5	1896	6.37	oe	ccsbBroad304_02197	VPS26A	-
COPS5	1897	6.36	oe	ccsbBroad304_06976	SMARCE1	-
COPS5	1898	6.3	kd	CGS001-4602	MYB	-
COPS5	1899	6.29	kd	CGS001-7771	ZFP112	-
COPS5	1900	6.29	kd	CGS001-1820	ARID3A	-
COPS5	1901	6.28	kd	CGS001-7074	TIAM1	Rho guanine nucleotide exchange factors
COPS5	1902	6.27	kd	CGS001-118442	GPR62	GPCR / Class A : Orphans
COPS5	1903	6.27	cp	BRD-K25504083	cytochalasin-d	Actin polymerization inhibitor
COPS5	1904	6.26	kd	CGS001-3084	NRG1	Immunoglobulin superfamily / I-set domain containing
COPS5	1905	6.22	kd	CGS001-51231	VRK3	Vaccina related kinase (VRK) family
COPS5	1906	6.21	oe	ccsbBroad304_00722	HSD17B10	Short chain dehydrogenase/reductase superfamily / Classical SDR fold cluster 1
COPS5	1907	6.19	kd	CGS001-11142	PKIG	-
COPS5	1908	6.18	kd	CGS001-4695	NDUFA2	Mitochondrial respiratory chain complex / Complex I
COPS5	1909	6.16	kd	CGS001-26149	ZNF658	Zinc fingers, C2H2-type
COPS5	1910	6.16	kd	CGS001-253430	IPMK	-
COPS5	1911	6.13	kd	CGS001-174	AFP	-
COPS5	1912	6.12	oe	ccsbBroad304_01114	NUP88	-
COPS5	1913	6.11	oe	ccsbBroad304_03186	GMNN	-
COPS5	1914	6.11	kd	CGS001-8837	CFLAR	Endogenous ligands
COPS5	1915	6.11	kd	CGS001-64241	ABCG8	ATP binding cassette transporters / subfamily G
COPS5	1916	6.1	kd	CGS001-25932	CLIC4	Ion channels / Chloride channels : Intracellular
COPS5	1917	6.09	kd	CGS001-23326	USP22	Ubiquitin-specific peptidases
COPS5	1918	6.09	kd	CGS001-5888	RAD51	-
COPS5	1919	6.08	cp	BRD-K94379058	BML-190	Cannabinoid receptor inverse agonist
COPS5	1920	6.08	kd	CGS001-4923	NTSR1	GPCR / Class A : Neurotensin receptors
COPS5	1921	6.06	cp	BRD-K62609077	scoulerine	Adrenergic receptor antagonist
COPS5	1922	6.05	kd	CGS001-79090	TRAPPC6A	Trafficking protein particle complex
COPS5	1923	6.05	kd	CGS001-5686	PSMA5	Proteasome subunits
COPS5	1924	6.03	kd	CGS001-58497	PRUNE	-
COPS5	1925	6.01	kd	CGS001-10010	TANK	-
COPS5	1926	6.01	kd	CGS001-9270	ITGB1BP1	-
COPS5	1927	5.99	kd	CGS001-9354	UBE4A	U-box domain containing
COPS5	1928	5.97	kd	CGS001-10975	UQCR11	Mitochondrial respiratory chain complex / Complex III
COPS5	1929	5.94	cp	BRD-K69837166	trap-101	Nociceptin/orphanin FQ (NOP) receptor antagonist
COPS5	1930	5.94	kd	CGS001-10614	HEXIM1	-
COPS5	1931	5.92	oe	ccsbBroad304_01203	PIM1	PIM family
COPS5	1932	5.9	kd	CGS001-142	PARP1	Poly (ADP-ribose) polymerases
COPS5	1933	5.89	kd	CGS001-7508	XPC	-
COPS5	1934	5.88	oe	ccsbBroad304_00975	MAT2A	-
COPS5	1935	5.88	cp	BRD-A42346008	metanephrine	Epinephrine metabolite
COPS5	1936	5.87	oe	ccsbBroad304_07012	STK3	MST subfamily
COPS5	1937	5.86	oe	ccsbBroad304_00102	RND3	-
COPS5	1938	5.85	cp	BRD-K66766661	17-beta-estradiol	Estrogen receptor agonist
COPS5	1939	5.83	kd	CGS001-54749	EPDR1	-
COPS5	1940	5.83	kd	CGS001-4723	NDUFV1	Mitochondrial respiratory chain complex / Complex I
COPS5	1941	5.83	oe	ccsbBroad304_06133	TOR1A	-
COPS5	1942	5.79	kd	CGS001-65263	PYCRL	-
COPS5	1943	5.79	kd	CGS001-2987	GUK1	-
COPS5	1944	5.79	oe	ccsbBroad304_11024	PDGFRA	Type III RTKs: PDGFR, CSFR, Kit, FLT3 receptor family
COPS5	1945	5.79	oe	ccsbBroad304_00518	ETFA	-
COPS5	1946	5.78	kd	CGS001-23443	SLC35A3	SLC35 family of nucleotide sugar transporters
COPS5	1947	5.78	oe	ccsbBroad304_03441	UGT1A9	UDP glucuronosyltransferases
COPS5	1948	5.77	oe	ccsbBroad304_01835	CXCR4	Chemokine receptors
COPS5	1949	5.77	cp	BRD-A94793051	gestrinone	Progesterone receptor antagonist
COPS5	1950	5.76	kd	CGS001-25937	WWTR1	Hippo Signaling
COPS5	1951	5.76	kd	CGS001-10270	AKAP8	A-kinase anchor proteins
COPS5	1952	5.74	cp	BRD-K18742343	H-8	PKA inhibitor
COPS5	1953	5.74	kd	CGS001-26271	FBXO5	F-boxes / other
COPS5	1954	5.71	cp	BRD-A45140972	meclocycline	Bacterial 30S ribosomal subunit inhibitor
COPS5	1955	5.71	kd	CGS001-60493	FASTKD5	-
COPS5	1956	5.7	cp	BRD-K87142802	veliparib	PARP inhibitor
COPS5	1957	5.69	oe	ccsbBroad304_01831	TUBA1A	Tubulins
COPS5	1958	5.69	oe	ccsbBroad304_04114	SUV39H2	Histone methyltransferases (HMTs)
COPS5	1959	5.68	kd	CGS001-9519	TBPL1	-
COPS5	1960	5.68	oe	ccsbBroad304_01025	ALDH6A1	Aldehyde dehydrogenases
COPS5	1961	5.65	oe	ccsbBroad304_06453	ING2	Zinc fingers, PHD-type
COPS5	1962	5.65	oe	ccsbBroad304_00815	ID2	Basic helix-loop-helix proteins
COPS5	1963	5.63	kd	CGS001-9961	MVP	-
COPS5	1964	5.61	kd	CGS001-1906	EDN1	Endogenous ligands
COPS5	1965	5.61	oe	ccsbBroad304_00573	FKBP4	Tetratricopeptide (TTC) repeat domain containing
COPS5	1966	5.6	oe	ccsbBroad304_00350	COX5B	Mitochondrial respiratory chain complex
COPS5	1967	5.6	kd	CGS001-6093	ROCK1	Pleckstrin homology (PH) domain containing
COPS5	1968	5.58	kd	CGS001-114609	TIRAP	-
COPS5	1969	5.57	cp	BRD-K47679368	bromfenac	Cyclooxygenase inhibitor
COPS5	1970	5.54	kd	CGS001-2997	GYS1	Glycosyltransferase group 1 domain containing
COPS5	1971	5.53	cp	BRD-K68488863	ENMD-2076	FLT3 inhibitor
COPS5	1972	5.52	cp	BRD-K73397362	purmorphamine	Smoothened receptor agonist
COPS5	1973	5.49	kd	CGS001-5605	MAP2K2	MAPKK:STE7 family
COPS5	1974	5.48	cp	BRD-A27887842	prednisolone	Glucocorticoid receptor agonist
COPS5	1975	5.47	kd	CGS001-389114	ZNF662	Zinc fingers, C2H2-type
COPS5	1976	5.47	oe	ccsbBroad304_14158	GPR87	GPCR / Class A : Orphans
COPS5	1977	5.46	oe	ccsbBroad304_05894	BLVRA	-
COPS5	1978	5.46	oe	ccsbBroad304_00063	AMPD2	-
COPS5	1979	5.46	cp	BRD-A81233518	glycopyrrolate	Acetylcholine receptor antagonist
COPS5	1980	5.45	oe	ccsbBroad304_06318	GPER	-
COPS5	1981	5.42	kd	CGS001-27333	GOLIM4	-
COPS5	1982	5.41	kd	CGS001-5499	PPP1CA	Serine/threonine phosphatases / Protein phosphatase, catalytic subunits
COPS5	1983	5.39	kd	CGS001-4016	LOXL1	-
COPS5	1984	5.39	kd	CGS001-9355	LHX2	Homeoboxes / LIM class
COPS5	1985	5.38	kd	CGS001-3485	IGFBP2	insulin-like growth factor (IGF) binding proteins
COPS5	1986	5.37	kd	CGS001-1022	CDK7	Cyclin-dependent kinases, CDK7 subfamily
COPS5	1987	5.36	cp	BRD-A29082194	gitoxigenin	ATPase inhibitor
COPS5	1988	5.36	cp	BRD-K98763141	niflumic-acid	Cyclooxygenase inhibitor
COPS5	1989	5.35	kd	CGS001-2957	GTF2A1	General transcription factors
COPS5	1990	5.35	cp	BRD-A02367930	ethinyl-estradiol	DNA directed DNA polymerase stimulant
COPS5	1991	5.32	kd	CGS001-3716	JAK1	Janus kinase (JakA) family
COPS5	1992	5.3	oe	ccsbBroad304_14044	PCGF3	Polycomb group ring fingers
COPS5	1993	5.29	kd	CGS001-80746	TSEN2	tRNA splicing endonuclease subunits
COPS5	1994	5.29	kd	CGS001-1080	CFTR	ATP binding cassette transporters / subfamily C
COPS5	1995	5.28	oe	ccsbBroad304_01754	UCK2	-
COPS5	1996	5.25	kd	CGS001-5546	PRCC	-
COPS5	1997	5.25	kd	CGS001-3570	IL6R	IL-6 receptor family
COPS5	1998	5.25	cp	BRD-A44008656	doxylamine	Histamine receptor antagonist
COPS5	1999	5.24	kd	CGS001-8334	HIST1H2AC	Histones / Replication-dependent
[truncated: 131,377 more rows]
