# Supplementary material for: Integrating multi-omics data reveals function and therapeutic potential of deubiquitinating enzymes
Source: eLife. 2022 Jun 23;11:e72879. doi: 10.7554/eLife.72879 (PMC9225015; doi:10.7554/eLife.72879)
Supplement: Supplementary file 6. [file elife-72879-supp6.tsv]

DUB	gene	evidence_score	depmap_support	PPID_support	co_expression_support	cmap_support	DepMap_coDependency	DepMap_correlation	DepMap_z_score	DepMap_codependency_rank	Biogrid_merge	IntAct_merge	NURSA_merge	PathwayCommons_merge	DUB_HUGO	CCLE_Proteomics_coexpressed_Gene	CCLE_Proteomics_coexpressed_Gene_HUGO	CCLE_Proteomics_correlation	CCLE_Proteomics_p_adj	CCLE_Proteomics_z_score	CCLE_Proteomics_z_score_sig	CCLE_Proteomics_co_exp_rank	CMAP_Score	CMAP_Perturbation_Type	CMAP_Gene_Name	CMAP_Gene_Description
PSMD14	PSMA1	4	1	1	1	1	PSMA1	0.459672166084748	8.15376518840428	6	TRUE	TRUE	FALSE	TRUE	PSMD14	PSA1_HUMAN Isoform Long of Proteasome subunit alpha type-1	PSMA1	0.5375805	2.6750433487166e-27	2.87278965978247	TRUE	24	99.82	kd	PSMA1	Proteasome subunits
USP8	PTPN23	3	1	1	1	0	PTPN23	0.563438581507247	10.0092430388681	1	TRUE	FALSE	FALSE	TRUE	USP8	PTN23_HUMAN Tyrosine-protein phosphatase non-receptor type 23	PTPN23	0.496720237849148	8.26051509541013e-23	2.6477101031047	TRUE	184	NA	NA	NA	NA
PRPF8	HNRNPK	3	1	1	1	0	HNRNPK	0.471907736907625	8.3725530356783	1	TRUE	FALSE	FALSE	TRUE	PRPF8	Q5T6W1_HUMAN Heterogeneous nuclear ribonucleoprotein K	HNRNPK	-0.450929	8.89778364303148e-09	-2.57243433830029	TRUE	997	NA	NA	NA	NA
PRPF8	HNRNPK	3	1	1	1	0	HNRNPK	0.471907736907625	8.3725530356783	1	TRUE	FALSE	FALSE	TRUE	PRPF8	HNRPK_HUMAN Isoform 3 of Heterogeneous nuclear ribonucleoprotein K	HNRNPK	-0.3675408	4.21290133381326e-12	-2.11308880060245	TRUE	1859	NA	NA	NA	NA
PRPF8	HNRNPK	3	1	1	1	0	HNRNPK	0.471907736907625	8.3725530356783	1	TRUE	FALSE	FALSE	TRUE	PRPF8	Q5T6W1_HUMAN Heterogeneous nuclear ribonucleoprotein K	HNRNPK	-0.450929	8.89778364303148e-09	-2.57243433830029	TRUE	997	NA	NA	NA	NA
PRPF8	HNRNPK	3	1	1	1	0	HNRNPK	0.471907736907625	8.3725530356783	1	TRUE	FALSE	FALSE	TRUE	PRPF8	HNRPK_HUMAN Isoform 3 of Heterogeneous nuclear ribonucleoprotein K	HNRNPK	-0.3675408	4.21290133381326e-12	-2.11308880060245	TRUE	1859	NA	NA	NA	NA
VCPIP1	HUWE1	3	1	1	1	0	HUWE1	0.415160853251321	7.35784528771949	1	TRUE	TRUE	FALSE	TRUE	VCPIP1	HUWE1_HUMAN E3 ubiquitin-protein ligase HUWE1	HUWE1	0.4463572	4.57024728161743e-18	2.37028431982944	TRUE	102	NA	NA	NA	NA
USP39	LSM5	3	1	1	1	0	LSM5	0.35686720906357	6.31547945892223	1	FALSE	FALSE	FALSE	TRUE	USP39	LSM5_HUMAN U6 snRNA-associated Sm-like protein LSm5	LSM5	-0.5817838	1.09485120774181e-13	-3.29325057448651	TRUE	128	NA	NA	NA	NA
PAN2	PAN3	3	1	1	1	0	PAN3	0.335374856519535	5.93116837004586	1	TRUE	TRUE	FALSE	TRUE	PAN2	PAN3_HUMAN PAB-dependent poly(A)-specific ribonuclease subunit 3	PAN3	0.4185763	6.44012983494953e-13	2.21725268647808	TRUE	98	NA	NA	NA	NA
COPS5	COPS4	3	1	1	1	0	COPS4	0.315041291925648	5.56757790995994	1	TRUE	TRUE	FALSE	TRUE	COPS5	CSN4_HUMAN COP9 signalosome complex subunit 4	COPS4	0.8321041	2.49747580863415e-94	4.49517869572166	TRUE	2	NA	NA	NA	NA
TNFAIP3	NFKBIA	3	1	1	0	1	NFKBIA	0.292394690408426	5.16262735507765	2	FALSE	FALSE	FALSE	TRUE	TNFAIP3	IKBA_HUMAN NF-kappa-B inhibitor alpha	NFKBIA	-0.05354299	0.563177057280605	-0.383425696345551	FALSE	5878	95.99	oe	NFKBIA	Ankyrin repeat domain containing
EIF3H	EIF3M	3	1	1	1	0	EIF3M	0.366541804433063	6.48847374948537	2	TRUE	TRUE	FALSE	TRUE	EIF3H	EIF3M_HUMAN Eukaryotic translation initiation factor 3 subunit M	EIF3M	0.8202141	2.74111916132093e-89	4.4296823971659	TRUE	4	NA	NA	NA	NA
OTUB1	UBE2D2	3	1	1	1	0	UBE2D2	0.258838418777974	4.56259777420661	2	TRUE	TRUE	FALSE	TRUE	OTUB1	UB2D2_HUMAN Ubiquitin-conjugating enzyme E2 D2	UBE2D2	0.4291664	2.32778138724147e-14	2.27558846034985	TRUE	694	NA	NA	NA	NA
COPS5	COPS3	3	1	1	1	0	COPS3	0.301086861100522	5.31805462049843	2	TRUE	TRUE	TRUE	TRUE	COPS5	CSN3_HUMAN COP9 signalosome complex subunit 3	COPS3	0.7951249	8.81815401761702e-80	4.29147804613771	TRUE	3	NA	NA	NA	NA
BRCC3	BABAM1	3	1	1	1	0	BABAM1	0.208699024709295	3.66604049455771	2	TRUE	TRUE	TRUE	TRUE	BRCC3	BABA1_HUMAN BRISC and BRCA1-A complex member 1	BABAM1	0.4590234	3.49381236375669e-19	2.44005633133213	TRUE	3	NA	NA	NA	NA
PSMD14	PSMA6	3	1	1	1	0	PSMA6	0.489990563496375	8.69589738628144	3	TRUE	FALSE	FALSE	TRUE	PSMD14	PSA6_HUMAN Proteasome subunit alpha type-6	PSMA6	0.6185642	2.75807413804222e-38	3.31888996199862	TRUE	9	NA	NA	NA	NA
EIF3H	EIF3E	3	1	1	1	0	EIF3E	0.347364155022443	6.14555254939878	3	TRUE	TRUE	FALSE	TRUE	EIF3H	EIF3E_HUMAN Eukaryotic translation initiation factor 3 subunit E	EIF3E	0.8866054	5.65467008996316e-124	4.79540017734294	TRUE	2	NA	NA	NA	NA
USP15	USP14	3	1	1	1	0	USP14	0.218378466882201	3.83912145224086	3	TRUE	FALSE	FALSE	TRUE	USP15	UBP14_HUMAN Ubiquitin carboxyl-terminal hydrolase 14	USP14	0.4101596	3.98894124568173e-15	2.17088912919849	TRUE	354	NA	NA	NA	NA
USP8	STAMBP	3	1	1	0	1	STAMBP	0.377109345942281	6.67743507309257	4	FALSE	FALSE	FALSE	TRUE	USP8	STABP_HUMAN STAM-binding protein	STAMBP	0.321562629789823	2.50643664732273e-09	1.6828509784818	FALSE	1578	97.75	kd	STAMBP	-
PSMD14	PSMD7	3	1	1	1	0	PSMD7	0.486670592905794	8.63653201387331	4	TRUE	TRUE	FALSE	TRUE	PSMD14	PSMD7_HUMAN 26S proteasome non-ATPase regulatory subunit 7	PSMD7	0.5340158	6.91445870792079e-27	2.85315343981092	TRUE	26	NA	NA	NA	NA
PRPF8	SNRNP200	3	1	1	1	0	SNRNP200	0.419873280106294	7.44210958089886	4	TRUE	TRUE	FALSE	TRUE	PRPF8	U520_HUMAN U5 small nuclear ribonucleoprotein 200 kDa helicase	SNRNP200	0.9339228	4.61876108947733e-166	5.05604900470057	TRUE	2	NA	NA	NA	NA
USP14	USP15	3	1	1	1	0	USP15	0.218378466882201	3.83912145224086	4	TRUE	FALSE	FALSE	TRUE	USP14	UBP15_HUMAN Ubiquitin carboxyl-terminal hydrolase 15	USP15	0.4101596	3.98894124568173e-15	2.17088912919849	TRUE	551	NA	NA	NA	NA
COPS5	COPS6	3	1	1	1	0	COPS6	0.270586743922481	4.77267303793163	4	TRUE	TRUE	FALSE	TRUE	COPS5	CSN6_HUMAN COP9 signalosome complex subunit 6	COPS6	0.7789471	2.40257593090485e-74	4.20236231705652	TRUE	4	NA	NA	NA	NA
CYLD	TRAF2	3	1	1	0	1	TRAF2	0.242422258688271	4.26905557838062	5	TRUE	FALSE	FALSE	TRUE	CYLD	TRAF2_HUMAN Isoform 2 of TNF receptor-associated factor 2	TRAF2	0.2518121	6.91063944973094e-05	1.29862881502204	FALSE	1257	99.91	oe	TRAF2	RING-type (C3HC4) zinc fingers
CYLD	TRAF2	3	1	1	0	1	TRAF2	0.242422258688271	4.26905557838062	5	TRUE	FALSE	FALSE	TRUE	CYLD	TRAF2_HUMAN Isoform 2 of TNF receptor-associated factor 2	TRAF2	0.2518121	6.91063944973094e-05	1.29862881502204	FALSE	1257	99.47	kd	TRAF2	RING-type (C3HC4) zinc fingers
COPS5	CAND1	3	1	1	1	0	CAND1	0.260468536202734	4.59174638421672	5	TRUE	FALSE	FALSE	TRUE	COPS5	CAND1_HUMAN Cullin-associated NEDD8-dissociated protein 1	CAND1	0.4528717	1.23522914862433e-18	2.40616957104403	TRUE	224	NA	NA	NA	NA
TNFAIP3	IRAK1	3	1	1	0	1	IRAK1	-0.2179582	-3.963143	6	TRUE	FALSE	FALSE	TRUE	TNFAIP3	IRAK1_HUMAN Interleukin-1 receptor-associated kinase 1	IRAK1	-0.002587465	0.97835183426977	-0.102736185961578	FALSE	9873	-99.89	kd	IRAK1	Interleukin-1 receptor-associated kinase (IRAK) family
EIF3F	EIF3G	3	1	1	1	0	EIF3G	0.328933005296691	5.81597973014439	6	TRUE	TRUE	FALSE	TRUE	EIF3F	K7ENA8_HUMAN Eukaryotic translation initiation factor 3 subunit G (Fragment)	EIF3G	0.6064095	1.984560531173e-36	3.25193555829335	TRUE	4	NA	NA	NA	NA
EIF3F	EIF3G	3	1	1	1	0	EIF3G	0.328933005296691	5.81597973014439	6	TRUE	TRUE	FALSE	TRUE	EIF3F	K7ER90_HUMAN Eukaryotic translation initiation factor 3 subunit G (Fragment)	EIF3G	0.5642457	1.3940883379497e-30	3.01967543776809	TRUE	9	NA	NA	NA	NA
EIF3F	EIF3G	3	1	1	1	0	EIF3G	0.328933005296691	5.81597973014439	6	TRUE	TRUE	FALSE	TRUE	EIF3F	K7ENA8_HUMAN Eukaryotic translation initiation factor 3 subunit G (Fragment)	EIF3G	0.6064095	1.984560531173e-36	3.25193555829335	TRUE	4	NA	NA	NA	NA
EIF3F	EIF3G	3	1	1	1	0	EIF3G	0.328933005296691	5.81597973014439	6	TRUE	TRUE	FALSE	TRUE	EIF3F	K7ER90_HUMAN Eukaryotic translation initiation factor 3 subunit G (Fragment)	EIF3G	0.5642457	1.3940883379497e-30	3.01967543776809	TRUE	9	NA	NA	NA	NA
COPS5	GPS1	3	1	1	1	0	GPS1	0.254380893081698	4.48289144375628	6	TRUE	TRUE	FALSE	TRUE	COPS5	CSN1_HUMAN Isoform 2 of COP9 signalosome complex subunit 1	GPS1	0.7073494	6.06074885957764e-55	3.80796498020996	TRUE	6	NA	NA	NA	NA
EIF3H	RPS3	3	1	1	1	0	RPS3	0.233544012948143	4.11030105019625	7	FALSE	FALSE	TRUE	TRUE	EIF3H	RS3_HUMAN 40S ribosomal protein S3	RPS3	0.7135835	2.17558019070909e-56	3.84230564251664	TRUE	9	NA	NA	NA	NA
EIF3H	RPS3	3	1	1	1	0	RPS3	0.233544012948143	4.11030105019625	7	FALSE	FALSE	TRUE	TRUE	EIF3H	E9PJN9_HUMAN 40S ribosomal protein S3 (Fragment)	RPS3	0.4338106	8.00303113856545e-06	2.30117112727606	TRUE	593	NA	NA	NA	NA
EIF3H	RPS3	3	1	1	1	0	RPS3	0.233544012948143	4.11030105019625	7	FALSE	FALSE	TRUE	TRUE	EIF3H	RS3_HUMAN 40S ribosomal protein S3	RPS3	0.7135835	2.17558019070909e-56	3.84230564251664	TRUE	9	NA	NA	NA	NA
EIF3H	RPS3	3	1	1	1	0	RPS3	0.233544012948143	4.11030105019625	7	FALSE	FALSE	TRUE	TRUE	EIF3H	E9PJN9_HUMAN 40S ribosomal protein S3 (Fragment)	RPS3	0.4338106	8.00303113856545e-06	2.30117112727606	TRUE	593	NA	NA	NA	NA
COPS5	COPS2	3	1	1	1	0	COPS2	0.241984477603521	4.26122748580559	7	TRUE	TRUE	FALSE	TRUE	COPS5	CSN2_HUMAN COP9 signalosome complex subunit 2	COPS2	0.7519275	3.10322787801322e-66	4.05352431970941	TRUE	5	NA	NA	NA	NA
PSMD14	PSMD2	3	0	1	1	1	PSMD2	0.441310810360625	7.82544037625883	13	TRUE	TRUE	FALSE	TRUE	PSMD14	PSMD2_HUMAN 26S proteasome non-ATPase regulatory subunit 2	PSMD2	0.4713174	2.6072867948862e-20	2.50777807182367	TRUE	47	99.84	kd	PSMD2	Proteasome subunits
PRPF8	SNRPD1	3	0	1	1	1	SNRPD1	0.364080317160683	6.44445917025466	26	TRUE	FALSE	FALSE	TRUE	PRPF8	SMD1_HUMAN Small nuclear ribonucleoprotein Sm D1	SNRPD1	0.6078182	1.21810484434125e-36	3.2596954099145	TRUE	170	98.11	kd	SNRPD1	-
PSMD14	PSMA3	3	0	1	1	1	PSMA3	0.377522845088384	6.68482897316763	35	TRUE	FALSE	FALSE	TRUE	PSMD14	PSA3_HUMAN Proteasome subunit alpha type-3	PSMA3	0.6924827	1.03834697692621e-51	3.72607147123276	TRUE	3	99.82	kd	PSMA3	Proteasome subunits
PRPF8	PRPF6	3	0	1	1	1	PRPF6	0.314329329264138	5.55484709581927	69	TRUE	TRUE	FALSE	TRUE	PRPF8	PRP6_HUMAN Pre-mRNA-processing factor 6	PRPF6	0.7918234	1.2258817310268e-78	4.27329166853621	TRUE	11	96.51	kd	PRPF6	-
PSMD14	PSMA7	3	0	1	1	1	PSMA7	0.266381007971813	4.69746903411604	143	TRUE	TRUE	FALSE	TRUE	PSMD14	PSA7_HUMAN Proteasome subunit alpha type-7	PSMA7	0.5989662	2.46143218932358e-35	3.2109339940343	TRUE	13	96.55	kd	PSMA7	Proteasome subunits
PSMD14	PSMD3	3	0	1	1	1	PSMD3	0.231248858528957	4.06926071772592	223	TRUE	TRUE	FALSE	TRUE	PSMD14	PSMD3_HUMAN 26S proteasome non-ATPase regulatory subunit 3	PSMD3	0.3893896	1.35402100946927e-13	2.05647717621253	TRUE	139	99.58	kd	PSMD3	Proteasome (prosome, macropain) subunits
PSMD14	PSMD1	3	0	1	1	1	PSMD1	0.225525474351086	3.96691919876243	231	TRUE	TRUE	FALSE	TRUE	PSMD14	PSMD1_HUMAN 26S proteasome non-ATPase regulatory subunit 1	PSMD1	0.4333036	5.79739762922126e-17	2.29837830781704	TRUE	83	99.95	kd	PSMD1	Proteasome subunits
PSMD14	PSMB2	3	0	1	1	1	PSMB2	0.218008608184361	3.8325078998805	256	TRUE	FALSE	FALSE	TRUE	PSMD14	PSB2_HUMAN Proteasome subunit beta type-2	PSMB2	0.4672894	6.16485926546881e-20	2.48558975470151	TRUE	51	99.79	kd	PSMB2	Proteasome subunits
CYLD	HSPD1	3	0	1	1	1	HSPD1	-0.1201058	-2.213415	361	TRUE	FALSE	TRUE	TRUE	CYLD	CH60_HUMAN 60 kDa heat shock protein, mitochondrial	HSPD1	-0.3727093	5.91090546382749e-10	-2.1415595843775	TRUE	75	96.7	kd	HSPD1	Heat Shock Proteins / Chaperonins
PSMD14	PSMB1	3	0	1	1	1	PSMB1	0.1792004	3.138567	463	TRUE	FALSE	FALSE	TRUE	PSMD14	PSB1_HUMAN Proteasome subunit beta type-1	PSMB1	0.5571137	1.11776916903467e-29	2.98038867567392	TRUE	20	99.82	kd	PSMB1	Proteasome subunits
CYLD	TBK1	3	0	1	1	1	TBK1	0.1024402	1.765996	881	TRUE	TRUE	FALSE	TRUE	CYLD	TBK1_HUMAN Serine/threonine-protein kinase TBK1	TBK1	0.3997848	1.92386393648857e-11	2.11373933960587	TRUE	21	99.95	kd	TBK1	IKK family
PSMD14	PSMB5	3	0	1	1	1	PSMB5	0.1216828	2.110078	1462	TRUE	FALSE	FALSE	TRUE	PSMD14	PSB5_HUMAN Proteasome subunit beta type-5	PSMB5	0.5116013	2.24852824968855e-24	2.72968272627198	TRUE	30	99.76	kd	PSMB5	Proteasome subunits
COPS5	SRSF3	3	0	1	1	1	SRSF3	0.07529593	1.28062	2506	TRUE	FALSE	FALSE	TRUE	COPS5	SRSF3_HUMAN Serine/arginine-rich splicing factor 3	SRSF3	-0.3897704	1.27215467645441e-13	-2.23554098885939	TRUE	563	92.26	kd	SRSF3	RNA binding motif (RRM) containing
PSMD14	COPS5	3	0	1	1	1	COPS5	0.09255303	1.5892	2868	FALSE	TRUE	FALSE	TRUE	PSMD14	CSN5_HUMAN COP9 signalosome complex subunit 5	COPS5	0.4950046	1.23701654300391e-22	2.63825947831232	TRUE	39	97.94	kd	COPS5	-
PRPF8	EEF1D	3	0	1	1	1	EEF1D	0.06561501	1.107513	5766	TRUE	FALSE	FALSE	TRUE	PRPF8	EF1D_HUMAN Isoform 3 of Elongation factor 1-delta	EEF1D	-0.5491312	1.09482429705024e-28	-3.11338308599014	TRUE	344	-92.83	kd	EEF1D	-
CYLD	SFPQ	3	0	1	1	1	SFPQ	0.04699483	0.7745601	6542	TRUE	FALSE	FALSE	TRUE	CYLD	SFPQ_HUMAN Splicing factor, proline- and glutamine-rich	SFPQ	-0.3768911	3.55687014135623e-10	-2.16459511182077	TRUE	58	99.45	kd	SFPQ	RNA binding motif (RRM) containing
CYLD	SFPQ	3	0	1	1	1	SFPQ	0.04699483	0.7745601	6542	TRUE	FALSE	FALSE	TRUE	CYLD	SFPQ_HUMAN Splicing factor, proline- and glutamine-rich	SFPQ	-0.3768911	3.55687014135623e-10	-2.16459511182077	TRUE	58	93.06	oe	SFPQ	RNA binding motif (RRM) containing
PRPF8	ATF1	3	0	1	1	1	ATF1	-0.05302153	-1.013862	7536	FALSE	FALSE	TRUE	FALSE	PRPF8	ATF1_HUMAN Cyclic AMP-dependent transcription factor ATF-1	ATF1	-0.4154547	1.76297031549138e-14	-2.37702345992715	TRUE	1315	-93.92	kd	ATF1	basic leucine zipper proteins
PRPF8	PRPF4B	3	0	1	1	1	PRPF4B	0.002703819	-0.01742048	17504	TRUE	TRUE	FALSE	TRUE	PRPF8	PRP4B_HUMAN Serine/threonine-protein kinase PRP4 homolog	PRPF4B	0.4884266	5.70921782860306e-22	2.60202443610039	TRUE	699	92.83	kd	PRPF4B	PRP4 subfamily
USP28	TP53	2	1	1	0	0	TP53	0.641606984444853	11.4069952852603	1	TRUE	TRUE	TRUE	TRUE	USP28	P53_HUMAN Cellular tumor antigen p53	TP53	0.2295308	4.25419209725592e-05	1.17589183629955	FALSE	766	NA	NA	NA	NA
USP1	WDR48	2	1	1	0	0	WDR48	0.547210505907753	9.71906403723342	1	TRUE	TRUE	TRUE	TRUE	USP1	WDR48_HUMAN WD repeat-containing protein 48	WDR48	0.260104691045502	1.51074100946831e-05	1.34430871568789	FALSE	819	NA	NA	NA	NA
USP22	SUPT20H	2	1	1	0	0	SUPT20H	0.54213592096803	9.62832388862547	1	TRUE	TRUE	FALSE	TRUE	USP22	SP20H_HUMAN Transcription factor SPT20 homolog	SUPT20H	0.06044018	0.382791869961895	0.244452834575545	FALSE	6829	NA	NA	NA	NA
UCHL5	NFRKB	2	1	1	0	0	NFRKB	0.53503128137508	9.5012837345778	1	TRUE	TRUE	TRUE	TRUE	UCHL5	NFRKB_HUMAN Nuclear factor related to kappa-B-binding protein	NFRKB	0.063258990033446	0.41993629399401	0.259980305014784	FALSE	5786	NA	NA	NA	NA
USP7	MDM2	2	1	1	0	0	MDM2	0.498610381194531	8.85003088649771	1	TRUE	TRUE	FALSE	TRUE	USP7	MDM2_HUMAN Isoform 11 of E3 ubiquitin-protein ligase Mdm2	MDM2	0.165599602755447	0.0376215958492717	0.823725580474791	FALSE	2915	NA	NA	NA	NA
ZRANB1	HECTD1	2	1	1	0	0	HECTD1	0.450860822467718	7.99620695679671	1	TRUE	FALSE	FALSE	TRUE	NA	NA	NA	NA	NA	NA	NA	NA	NA	NA	NA	NA
USP18	ISG15	2	1	1	0	0	ISG15	0.4052303680466	7.18027535561095	1	TRUE	FALSE	FALSE	TRUE	NA	NA	NA	NA	NA	NA	NA	NA	NA	NA	NA	NA
EIF3F	RPLP2	2	1	0	1	0	RPLP2	0.396153319566607	7.01796597705491	1	FALSE	FALSE	FALSE	FALSE	EIF3F	RLA2_HUMAN 60S acidic ribosomal protein P2	RPLP2	0.4283668	1.47306813328521e-16	2.27118384804327	TRUE	96	NA	NA	NA	NA
USP14	PLAA	2	1	0	1	0	PLAA	0.390130505424546	6.91027026267032	1	FALSE	FALSE	FALSE	FALSE	USP14	PLAP_HUMAN Phospholipase A-2-activating protein	PLAA	0.3867169	2.09609406927061e-13	2.04175455576257	TRUE	700	NA	NA	NA	NA
STAMBP	USP8	2	1	1	0	0	USP8	0.377109345942281	6.67743507309257	1	FALSE	FALSE	FALSE	TRUE	STAMBP	UBP8_HUMAN Ubiquitin carboxyl-terminal hydrolase 8	USP8	0.3215626	2.50643664732273e-09	1.68285081438398	FALSE	1554	NA	NA	NA	NA
EIF3H	EIF3F	2	1	1	0	0	EIF3F	0.368730396243621	6.52760860455059	1	TRUE	TRUE	TRUE	TRUE	EIF3H	EIF3F_HUMAN Eukaryotic translation initiation factor 3 subunit F	EIF3F	0.2859496	1.72000395239835e-07	1.48667590433636	FALSE	2151	NA	NA	NA	NA
TNFAIP3	TNIP1	2	1	1	0	0	TNIP1	0.353466722083172	6.25467434922244	1	TRUE	TRUE	FALSE	TRUE	TNFAIP3	TNIP1_HUMAN TNFAIP3-interacting protein 1	TNIP1	0.1610434	0.0159400956241496	0.798627648098733	FALSE	1197	NA	NA	NA	NA
OTUB1	UBE2D3	2	1	1	0	0	UBE2D3	0.351465886752877	6.218896823106	1	TRUE	FALSE	FALSE	TRUE	NA	NA	NA	NA	NA	NA	NA	NA	NA	NA	NA	NA
USP19	APEH	2	1	0	1	0	APEH	0.27673684666977	4.88264483737375	1	FALSE	FALSE	FALSE	FALSE	USP19	ACPH_HUMAN Acylamino-acid-releasing enzyme	APEH	0.4686777	4.59850042266516e-20	2.49323723252194	TRUE	18	NA	NA	NA	NA
ATXN3	TP53	2	1	1	0	0	TP53	0.261574585032119	4.61152396924845	1	TRUE	FALSE	FALSE	TRUE	ATXN3	P53_HUMAN Cellular tumor antigen p53	TP53	0.03925219	0.580669407112773	0.127738375463986	FALSE	8912	NA	NA	NA	NA
USP42	TP53	2	1	1	0	0	TP53	-0.2863561	-5.186186	1	TRUE	TRUE	FALSE	TRUE	USP42	P53_HUMAN Cellular tumor antigen p53	TP53	0.09364103	0.151383177948816	0.427340368966207	FALSE	5909	NA	NA	NA	NA
CYLD	TRAF3	2	1	0	0	1	TRAF3	0.383109473135429	6.78472511545863	2	FALSE	FALSE	FALSE	FALSE	CYLD	TRAF3_HUMAN TNF receptor-associated factor 3	TRAF3	0.1123103	0.136324428620206	0.530180409482445	FALSE	5246	99.44	kd	TRAF3	-
ZRANB1	ZGPAT	2	1	0	0	1	ZGPAT	0.246609376359435	4.34392666325425	2	FALSE	FALSE	FALSE	FALSE	NA	NA	NA	NA	NA	NA	NA	NA	-90.91	kd	ZGPAT	G patch domain containing
ZRANB1	ZGPAT	2	1	0	0	1	ZGPAT	0.246609376359435	4.34392666325425	2	FALSE	FALSE	FALSE	FALSE	NA	NA	NA	NA	NA	NA	NA	NA	-95.51	oe	ZGPAT	G patch domain containing
USP28	TP53BP1	2	1	1	0	0	TP53BP1	0.579927601986489	10.3040880727889	2	TRUE	TRUE	TRUE	TRUE	USP28	TP53B_HUMAN Tumor suppressor p53-binding protein 1	TP53BP1	0.3371538	3.25038807087239e-10	1.76873524584256	FALSE	50	NA	NA	NA	NA
PSMD7	SNRNP200	2	1	1	0	0	SNRNP200	0.581336185625599	10.3292753718996	2	FALSE	TRUE	FALSE	TRUE	PSMD7	U520_HUMAN U5 small nuclear ribonucleoprotein 200 kDa helicase	SNRNP200	0.004843278	0.951901342818294	-0.0618037921836873	FALSE	10202	NA	NA	NA	NA
USP1	TP53	2	1	1	0	0	TP53	-0.2753767	-4.989861	2	TRUE	FALSE	FALSE	FALSE	USP1	P53_HUMAN Cellular tumor antigen p53	TP53	0.1219432246967	0.0644253980079786	0.583243564394153	FALSE	4092	NA	NA	NA	NA
USP22	TADA1	2	1	1	0	0	TADA1	0.508920012889108	9.03438044871242	2	TRUE	TRUE	FALSE	TRUE	USP22	TADA1_HUMAN Transcriptional adapter 1	TADA1	0.1224156	0.051986708283988	0.585845653031269	FALSE	3927	NA	NA	NA	NA
UCHL5	TFPT	2	1	1	0	0	TFPT	0.45245078686971	8.02463757877503	2	TRUE	TRUE	FALSE	TRUE	UCHL5	TFPT_HUMAN TCF3 fusion partner	TFPT	0.210117576600524	0.00301375589252522	1.06895371386879	FALSE	715	NA	NA	NA	NA
USP7	TP53	2	1	1	0	0	TP53	-0.4401295	-7.935854	2	TRUE	TRUE	TRUE	TRUE	USP7	P53_HUMAN Cellular tumor antigen p53	TP53	-0.013399997233412	0.862141597376538	-0.162297232160343	FALSE	9692	NA	NA	NA	NA
USP5	RAN	2	1	0	1	0	RAN	0.39708914895287	7.03469981806652	2	FALSE	FALSE	FALSE	FALSE	USP5	RAN_HUMAN GTP-binding nuclear protein Ran	RAN	0.495712206797947	1.04796068776294e-22	2.64215734425836	TRUE	418	NA	NA	NA	NA
EIF3F	RPS13	2	1	1	0	0	RPS13	0.388350507048506	6.87844158720576	2	FALSE	FALSE	FALSE	TRUE	EIF3F	RS13_HUMAN 40S ribosomal protein S13	RPS13	-0.02787201	0.701800925962543	-0.242016598759435	FALSE	9048	NA	NA	NA	NA
USP14	UBC	2	1	1	0	0	UBC	0.285822519730489	5.04510843459913	2	TRUE	FALSE	TRUE	TRUE	NA	NA	NA	NA	NA	NA	NA	NA	NA	NA	NA	NA
BAP1	NCOA6	2	1	1	0	0	NCOA6	0.193257014541871	3.38991736053955	2	FALSE	FALSE	TRUE	FALSE	BAP1	NCOA6_HUMAN Nuclear receptor coactivator 6	NCOA6	-0.0446097297592721	0.518119078560473	-0.334216656833103	FALSE	8774	NA	NA	NA	NA
CYLD	NFKBIA	2	1	0	0	1	NFKBIA	0.282567717936389	4.9869083646438	3	FALSE	FALSE	FALSE	FALSE	CYLD	IKBA_HUMAN NF-kappa-B inhibitor alpha	NFKBIA	0.1365114	0.121872331159046	0.663492644215648	FALSE	4371	90.25	oe	NFKBIA	Ankyrin repeat domain containing
PSMD7	PSMB3	2	1	1	0	0	PSMB3	0.545156358382929	9.68233322005739	3	TRUE	TRUE	FALSE	TRUE	PSMD7	PSB3_HUMAN Proteasome subunit beta type-3	PSMB3	0.3451978	1.080590963992e-10	1.81304577785119	FALSE	675	NA	NA	NA	NA
USP8	HGS	2	1	1	0	0	HGS	0.438248198950361	7.7706769191886	3	FALSE	FALSE	FALSE	TRUE	USP8	HGS_HUMAN Hepatocyte growth factor-regulated tyrosine kinase substrate	HGS	0.146780263631614	0.0129461190106368	0.720058881242104	FALSE	5206	NA	NA	NA	NA
USP22	TAF5L	2	1	1	0	0	TAF5L	0.496172369431511	8.80643607976728	3	TRUE	TRUE	FALSE	TRUE	USP22	TAF5L_HUMAN TAF5-like RNA polymerase II p300/CBP-associated factor-associated factor 65 kDa subunit 5L	TAF5L	0.1073088	0.0894804723529412	0.502629548487775	FALSE	4553	NA	NA	NA	NA
UCHL5	INO80	2	1	1	0	0	INO80	0.424719400736093	7.52876449186072	3	TRUE	TRUE	FALSE	TRUE	UCHL5	INO80_HUMAN DNA helicase INO80	INO80	-0.145008993998149	0.0509803093245691	-0.887267976039833	FALSE	2099	NA	NA	NA	NA
USP18	IFNAR2	2	1	1	0	0	IFNAR2	-0.3813015	-6.883933	3	TRUE	FALSE	FALSE	TRUE	NA	NA	NA	NA	NA	NA	NA	NA	NA	NA	NA	NA
EIF3F	FAU	2	1	1	0	0	FAU	0.384795840606515	6.81487954912199	3	FALSE	FALSE	FALSE	TRUE	EIF3F	E9PR30_HUMAN 40S ribosomal protein S30	FAU	0.1419312	0.0182007092777279	0.693347718977002	FALSE	4125	NA	NA	NA	NA
USPL1	EAF1	2	1	1	0	0	EAF1	0.26162929761015	4.61250230097808	3	TRUE	FALSE	FALSE	TRUE	NA	NA	NA	NA	NA	NA	NA	NA	NA	NA	NA	NA
USP39	TTK	2	1	1	0	0	TTK	0.344446026127542	6.09337262675964	3	FALSE	FALSE	TRUE	FALSE	USP39	TTK_HUMAN Dual specificity protein kinase TTK	TTK	0.03350964	0.63895268176993	0.0961054259878403	FALSE	9119	NA	NA	NA	NA
OTUB1	UBR4	2	1	0	1	0	UBR4	0.217930598684927	3.83111298903448	3	FALSE	FALSE	FALSE	FALSE	OTUB1	UBR4_HUMAN Isoform 2 of E3 ubiquitin-protein ligase UBR4	UBR4	0.4941925	1.49939578449454e-22	2.6337860095102	TRUE	329	NA	NA	NA	NA
COPS5	COPS8	2	1	1	0	0	COPS8	0.299929433337978	5.29735831362334	3	TRUE	TRUE	FALSE	TRUE	COPS5	CSN8_HUMAN COP9 signalosome complex subunit 8	COPS8	0.2956457	5.77115148392316e-08	1.54008706164725	FALSE	1483	NA	NA	NA	NA
UCHL3	COMMD6	2	1	0	1	0	COMMD6	0.259026423164457	4.56595953603957	3	FALSE	FALSE	FALSE	FALSE	UCHL3	COMD6_HUMAN COMM domain-containing protein 6	COMMD6	0.474279391586814	4.06205132498069e-20	2.52409426066216	TRUE	500	NA	NA	NA	NA
USP19	UBR4	2	1	0	1	0	UBR4	0.247264007739926	4.35563231986554	3	FALSE	FALSE	FALSE	FALSE	USP19	UBR4_HUMAN Isoform 2 of E3 ubiquitin-protein ligase UBR4	UBR4	0.383833	3.33713430985085e-13	2.02586853596401	TRUE	154	NA	NA	NA	NA
USP42	PPM1D	2	1	0	1	0	PPM1D	0.242516380980597	4.27073860682422	3	FALSE	FALSE	FALSE	FALSE	USP42	PPM1D_HUMAN Protein phosphatase 1D	PPM1D	0.4308952	6.96824766440961e-07	2.28511158910874	TRUE	24	NA	NA	NA	NA
CYLD	TNFAIP3	2	1	0	0	1	TNFAIP3	0.272139755790714	4.80044290076519	4	FALSE	FALSE	FALSE	FALSE	CYLD	TNAP3_HUMAN Tumor necrosis factor alpha-induced protein 3	TNFAIP3	0.135621	0.0704514311417233	0.658587858325484	FALSE	4404	-94.74	oe	TNFAIP3	OTU domain containing
CYLD	TNFAIP3	2	1	0	0	1	TNFAIP3	0.272139755790714	4.80044290076519	4	FALSE	FALSE	FALSE	FALSE	CYLD	TNAP3_HUMAN Tumor necrosis factor alpha-induced protein 3	TNFAIP3	0.135621	0.0704514311417233	0.658587858325484	FALSE	4404	-95.52	kd	TNFAIP3	OTU domain containing
PSMD7	KPNB1	2	1	0	1	0	KPNB1	0.529664642096506	9.40532127627876	4	FALSE	FALSE	FALSE	FALSE	PSMD7	IMB1_HUMAN Importin subunit beta-1	KPNB1	0.4679446	5.36845541896458e-20	2.48919893677163	TRUE	68	NA	NA	NA	NA
USP22	TADA2B	2	1	1	0	0	TADA2B	0.472012091299918	8.37441902731643	4	TRUE	TRUE	FALSE	TRUE	USP22	TAD2B_HUMAN Transcriptional adapter 2-beta	TADA2B	0.1893749	0.00240711062648252	0.954692272365552	FALSE	1968	NA	NA	NA	NA
UCHL5	INO80E	2	1	1	0	0	INO80E	0.378504571382012	6.70238351030402	4	TRUE	TRUE	FALSE	TRUE	UCHL5	IN80E_HUMAN INO80 complex subunit E	INO80E	0.162768664972622	0.0207550429219931	0.808131304089872	FALSE	1616	NA	NA	NA	NA
USP7	TP53BP1	2	1	1	0	0	TP53BP1	-0.3774219	-6.81456	4	FALSE	TRUE	TRUE	TRUE	USP7	TP53B_HUMAN Tumor suppressor p53-binding protein 1	TP53BP1	0.014606071547863	0.848970620855413	-0.00802525215432886	FALSE	9628	NA	NA	NA	NA
USP5	CHEK1	2	1	0	1	0	CHEK1	0.391454100117851	6.93393784939787	4	FALSE	FALSE	FALSE	FALSE	USP5	CHK1_HUMAN Serine/threonine-protein kinase Chk1	CHEK1	0.380464818733686	1.11393694036042e-12	2.00731484329719	TRUE	1294	NA	NA	NA	NA
EIF3F	EIF3H	2	1	1	0	0	EIF3H	0.368730396243621	6.52760860455059	4	TRUE	TRUE	TRUE	TRUE	EIF3F	EIF3H_HUMAN Eukaryotic translation initiation factor 3 subunit H	EIF3H	0.2859496	1.72000395239835e-07	1.48667590433636	FALSE	896	NA	NA	NA	NA
STAMBP	IST1	2	1	0	1	0	IST1	0.247101417551682	4.35272499679996	4	FALSE	FALSE	FALSE	FALSE	STAMBP	IST1_HUMAN Isoform 5 of IST1 homolog	IST1	0.4278015	1.63817349702869e-16	2.26806988188906	TRUE	513	NA	NA	NA	NA
COPS6	HSPE1	2	1	0	1	0	HSPE1	0.329374252723385	5.82386980540112	4	FALSE	FALSE	FALSE	FALSE	COPS6	CH10_HUMAN 10 kDa heat shock protein, mitochondrial	HSPE1	-0.392585	8.0006644076695e-14	-2.2510452682467	TRUE	423	NA	NA	NA	NA
UCHL3	TP53BP1	2	1	0	1	0	TP53BP1	-0.2532922	-4.594961	4	FALSE	FALSE	FALSE	FALSE	UCHL3	TP53B_HUMAN Tumor suppressor p53-binding protein 1	TP53BP1	-0.419215750362015	7.92510302315817e-16	-2.39774127972478	TRUE	972	NA	NA	NA	NA
USP42	MDM2	2	1	1	0	0	MDM2	0.239540417497069	4.21752452686402	4	TRUE	FALSE	FALSE	TRUE	USP42	MDM2_HUMAN Isoform 11 of E3 ubiquitin-protein ligase Mdm2	MDM2	-0.1518198	0.0729773766041049	-0.924785434685971	FALSE	3589	NA	NA	NA	NA
USP15	UBE2R2	2	1	0	1	0	UBE2R2	0.216764382028166	3.81025952535211	4	FALSE	FALSE	FALSE	FALSE	USP15	UB2R2_HUMAN Ubiquitin-conjugating enzyme E2 R2	UBE2R2	0.4126006	2.59782493021762e-15	2.18433542564716	TRUE	335	NA	NA	NA	NA
OTUD6B	IKBKG	2	1	0	1	0	IKBKG	-0.1910335	-3.481695	4	FALSE	FALSE	FALSE	FALSE	OTUD6B	NEMO_HUMAN Isoform 2 of NF-kappa-B essential modulator	IKBKG	0.6369527	2.77731769249748e-40	3.42018337545468	TRUE	52	NA	NA	NA	NA
USP10	G3BP1	2	1	1	0	0	G3BP1	0.1772768	3.104171	4	TRUE	TRUE	TRUE	TRUE	USP10	G3BP1_HUMAN Ras GTPase-activating protein-binding protein 1	G3BP1	0.3209146	2.72134091985912e-09	1.67928129365529	FALSE	25	NA	NA	NA	NA
BAP1	KMT2C	2	1	1	0	0	KMT2C	0.1871421	3.280576	4	TRUE	FALSE	FALSE	FALSE	BAP1	KMT2C_HUMAN Isoform 3 of Histone-lysine N-methyltransferase 2C	KMT2C	0.161982017145587	0.00551617295508715	0.803798039082494	FALSE	4442	NA	NA	NA	NA
USP22	TAF6L	2	1	1	0	0	TAF6L	0.462083595439513	8.1968846672598	5	TRUE	TRUE	FALSE	TRUE	USP22	TAF6L_HUMAN TAF6-like RNA polymerase II p300/CBP-associated factor-associated factor 65 kDa subunit 6L	TAF6L	0.3367762	9.5237591984988e-10	1.76665522882535	FALSE	221	NA	NA	NA	NA
PRPF8	SF3A1	2	1	1	0	0	SF3A1	0.417997674204582	7.40857131909559	5	TRUE	FALSE	FALSE	TRUE	PRPF8	SF3A1_HUMAN Splicing factor 3A subunit 1	SF3A1	-0.06099958	0.357522172694872	-0.424500468830655	FALSE	8403	NA	NA	NA	NA
USP18	STAT2	2	1	1	0	0	STAT2	-0.3459141	-6.25116	5	TRUE	FALSE	FALSE	TRUE	NA	NA	NA	NA	NA	NA	NA	NA	NA	NA	NA	NA
USP5	SARS	2	1	0	1	0	SARS	0.390650674601225	6.91957156099399	5	FALSE	FALSE	FALSE	FALSE	USP5	Q5T5C7_HUMAN Serine--tRNA ligase, cytoplasmic	SARS	0.47149925310628	2.507250985876e-20	2.50877981323177	TRUE	554	NA	NA	NA	NA
EIF3F	EIF3M	2	1	1	0	0	EIF3M	0.366927097657437	6.4953632911627	5	TRUE	TRUE	FALSE	TRUE	EIF3F	EIF3M_HUMAN Eukaryotic translation initiation factor 3 subunit M	EIF3M	0.2490872	7.36173999166867e-06	1.28361864984672	FALSE	1457	NA	NA	NA	NA
OTULIN	BBS9	2	1	0	1	0	BBS9	0.232276626031476	4.08763853128521	5	FALSE	FALSE	FALSE	FALSE	OTULIN	PTHB1_HUMAN Isoform 3 of Protein PTHB1	BBS9	0.3894846	2.62852305231756e-06	2.05700048557862	TRUE	976	NA	NA	NA	NA
USP38	TP53BP1	2	1	1	0	0	TP53BP1	-0.2481324	-4.502697	5	FALSE	FALSE	TRUE	FALSE	USP38	TP53B_HUMAN Tumor suppressor p53-binding protein 1	TP53BP1	-0.3037596	0.000123756051470333	-1.76174880754571	FALSE	1339	NA	NA	NA	NA
USP15	CAND1	2	1	1	0	0	CAND1	0.216514787335585	3.80579644910734	5	TRUE	FALSE	FALSE	TRUE	USP15	CAND1_HUMAN Cullin-associated NEDD8-dissociated protein 1	CAND1	0.368755	3.50401699830008e-12	1.94281107678623	FALSE	684	NA	NA	NA	NA
BRCC3	ABRAXAS2	2	1	1	0	0	ABRAXAS2	0.199335721454671	3.49861251002735	5	FALSE	FALSE	FALSE	TRUE	NA	NA	NA	NA	NA	NA	NA	NA	NA	NA	NA	NA
CYLD	BCL10	2	1	0	0	1	BCL10	-0.2326097	-4.22513	6	FALSE	FALSE	FALSE	FALSE	CYLD	BCL10_HUMAN B-cell lymphoma/leukemia 10	BCL10	0.2355656	0.000221727734291112	1.20913465064137	FALSE	1560	99.95	oe	BCL10	-
USP22	TADA3	2	1	1	0	0	TADA3	0.444077164290141	7.87490636601921	6	TRUE	TRUE	FALSE	TRUE	USP22	TADA3_HUMAN Transcriptional adapter 3	TADA3	0.07041739	0.292311775040669	0.299412491843291	FALSE	6312	NA	NA	NA	NA
UCHL5	INO80B	2	1	1	0	0	INO80B	0.341019605269657	6.0321037857547	6	TRUE	TRUE	FALSE	TRUE	UCHL5	IN80B_HUMAN INO80 complex subunit B	INO80B	-0.0146340556866452	0.882727028210356	-0.169095067390639	FALSE	8833	NA	NA	NA	NA
PRPF8	PHF5A	2	1	1	0	0	PHF5A	0.409975596641089	7.26512618636013	6	FALSE	FALSE	FALSE	TRUE	PRPF8	PHF5A_HUMAN PHD finger-like domain-containing protein 5A	PHF5A	-0.3353657	4.12964862108874e-10	-1.93585163023563	FALSE	2295	NA	NA	NA	NA
USP39	PES1	2	1	0	1	0	PES1	0.328800017217798	5.8136017311188	6	FALSE	FALSE	FALSE	FALSE	USP39	PESC_HUMAN Pescadillo homolog	PES1	0.5894657	5.60888991234823e-34	3.15860030316559	TRUE	120	NA	NA	NA	NA
USP9X	USP7	2	1	1	0	0	USP7	0.195269469105948	3.42590265359901	6	TRUE	TRUE	FALSE	TRUE	USP9X	UBP7_HUMAN Ubiquitin carboxyl-terminal hydrolase 7	USP7	0.0712124	0.272799040467775	0.303791820044706	FALSE	7867	NA	NA	NA	NA
USP36	DHX37	2	1	0	1	0	DHX37	0.200310388029135	3.51604081024512	6	FALSE	FALSE	FALSE	FALSE	USP36	DHX37_HUMAN Probable ATP-dependent RNA helicase DHX37	DHX37	0.4885775	5.51508232537771e-22	2.60285567171453	TRUE	49	NA	NA	NA	NA
USP15	UBA6	2	1	0	1	0	UBA6	0.212906919490181	3.74128310105257	6	FALSE	FALSE	FALSE	FALSE	USP15	UBA6_HUMAN Ubiquitin-like modifier-activating enzyme 6	UBA6	0.547002	1.9897495216425e-28	2.92468817759938	TRUE	9	NA	NA	NA	NA
BAP1	ASXL1	2	1	1	0	0	ASXL1	0.1709299	2.990679	6	TRUE	TRUE	TRUE	TRUE	BAP1	ASXL1_HUMAN Putative Polycomb group protein ASXL1	ASXL1	0.314531598344984	3.25038894622168e-07	1.64412040365707	FALSE	978	NA	NA	NA	NA
USP8	VPS36	2	1	0	1	0	VPS36	0.32425614239394	5.73235136647414	7	FALSE	FALSE	FALSE	FALSE	USP8	VPS36_HUMAN Vacuolar protein-sorting-associated protein 36	VPS36	0.488015782016231	6.28003462126394e-22	2.59976143716709	TRUE	209	NA	NA	NA	NA
USP22	ATXN7	2	1	1	0	0	ATXN7	0.4375235761831	7.75771972596649	7	TRUE	FALSE	FALSE	TRUE	USP22	ATX7_HUMAN Isoform b of Ataxin-7	ATXN7	0.1106759	0.0875983160801372	0.521177284977859	FALSE	4399	NA	NA	NA	NA
UCHL5	ACTR8	2	1	1	0	0	ACTR8	0.294376567931961	5.19806589106524	7	TRUE	TRUE	FALSE	TRUE	UCHL5	ARP8_HUMAN Actin-related protein 8	ACTR8	-0.0043351246098004	0.964504805240016	-0.112363203251513	FALSE	9455	NA	NA	NA	NA
USP7	USP28	2	1	1	0	0	USP28	-0.3312105	-5.988241	7	TRUE	FALSE	FALSE	TRUE	USP7	UBP28_HUMAN Isoform 2 of Ubiquitin carboxyl-terminal hydrolase 28	USP28	0.159773368144347	0.00627694022846461	0.79163165267458	FALSE	3095	NA	NA	NA	NA
PRPF8	SNRPB	2	1	1	0	0	SNRPB	0.408957049296643	7.2469132411642	7	TRUE	FALSE	FALSE	TRUE	PRPF8	RSMB_HUMAN Isoform SM-B1 of Small nuclear ribonucleoprotein-associated proteins B and B'	SNRPB	-0.04508469	0.513207743329441	-0.336832984648816	FALSE	8942	NA	NA	NA	NA
EIF3F	RPS3A	2	1	1	0	0	RPS3A	0.312342455809725	5.51931922611953	7	FALSE	FALSE	FALSE	TRUE	EIF3F	RS3A_HUMAN 40S ribosomal protein S3a	RPS3A	-0.01349423	0.861129962477145	-0.162816315206111	FALSE	9760	NA	NA	NA	NA
PAN2	ARHGAP9	2	1	0	1	0	ARHGAP9	0.208612273650903	3.66448927332014	7	FALSE	FALSE	FALSE	FALSE	PAN2	RHG09_HUMAN Isoform 2 of Rho GTPase-activating protein 9	ARHGAP9	0.4571141	1.00579978555244e-07	2.42953891477767	TRUE	24	NA	NA	NA	NA
USP47	PRMT3	2	1	0	1	0	PRMT3	0.203600582903706	3.57487375430142	7	FALSE	FALSE	FALSE	FALSE	USP47	ANM3_HUMAN Protein arginine N-methyltransferase 3	PRMT3	0.6794473	4.95804219766667e-49	3.65426571427786	TRUE	6	NA	NA	NA	NA
USP36	RRP12	2	1	0	1	0	RRP12	0.19873353056569	3.4878445572971	7	FALSE	FALSE	FALSE	FALSE	USP36	RRP12_HUMAN RRP12-like protein	RRP12	0.4316917	7.86866260927701e-17	2.28949912500442	TRUE	93	NA	NA	NA	NA
PRPF8	EIF4A3	2	0	1	1	0	EIF4A3	0.408385810543327	7.23669875269228	8	TRUE	TRUE	FALSE	TRUE	PRPF8	IF4A3_HUMAN Eukaryotic initiation factor 4A-III	EIF4A3	0.5949163	9.40703831093829e-35	3.18862504033195	TRUE	194	NA	NA	NA	NA
PSMD14	PSMB3	2	0	1	1	0	PSMB3	0.453690160279267	8.04679917991084	9	TRUE	TRUE	FALSE	TRUE	PSMD14	PSB3_HUMAN Proteasome subunit beta type-3	PSMB3	0.5913456	3.03283790303569e-34	3.16895576924254	TRUE	14	NA	NA	NA	NA
COPS5	IARS	2	0	1	1	0	IARS	0.211576456430394	3.7174926990401	9	TRUE	FALSE	FALSE	TRUE	COPS5	SYIC_HUMAN Isoleucine--tRNA ligase, cytoplasmic	IARS	0.4447659	6.28537377609145e-18	2.36151861252147	TRUE	253	NA	NA	NA	NA
COPS6	DDB1	2	0	1	1	0	DDB1	0.284672643005126	5.02454715004488	10	TRUE	TRUE	FALSE	TRUE	COPS6	DDB1_HUMAN DNA damage-binding protein 1	DDB1	0.4451449	5.82021976784785e-18	2.36360634146618	TRUE	143	NA	NA	NA	NA
TNFAIP3	TRAF2	2	0	1	0	1	TRAF2	0.201347191111901	3.53458019167727	11	TRUE	TRUE	FALSE	TRUE	TNFAIP3	TRAF2_HUMAN Isoform 2 of TNF receptor-associated factor 2	TRAF2	-0.02972208	0.714656563628009	-0.252207745695436	FALSE	7703	99.91	oe	TRAF2	RING-type (C3HC4) zinc fingers
TNFAIP3	TRAF2	2	0	1	0	1	TRAF2	0.201347191111901	3.53458019167727	11	TRUE	TRUE	FALSE	TRUE	TNFAIP3	TRAF2_HUMAN Isoform 2 of TNF receptor-associated factor 2	TRAF2	-0.02972208	0.714656563628009	-0.252207745695436	FALSE	7703	95.85	kd	TRAF2	RING-type (C3HC4) zinc fingers
PSMD14	PSMA2	2	0	1	1	0	PSMA2	0.448093378537067	7.94672147640484	11	TRUE	FALSE	FALSE	TRUE	PSMD14	PSA2_HUMAN Proteasome subunit alpha type-2	PSMA2	0.6131222	1.95599823854811e-37	3.28891259810119	TRUE	10	NA	NA	NA	NA
PRPF8	SMU1	2	0	1	1	0	SMU1	0.400241690721064	7.0910713463662	11	TRUE	TRUE	FALSE	TRUE	PRPF8	SMU1_HUMAN WD40 repeat-containing protein SMU1	SMU1	0.7542604	6.83741211670588e-67	4.06637514518466	TRUE	25	NA	NA	NA	NA
COPS5	RPL7	2	0	1	0	1	RPL7	0.206727920390963	3.63079459742687	12	TRUE	FALSE	FALSE	TRUE	COPS5	RL7_HUMAN 60S ribosomal protein L7	RPL7	0.2995606	3.66910856732515e-08	1.56165236519779	FALSE	1436	98.53	kd	RPL7	L ribosomal proteins
COPS6	GPS1	2	0	1	1	0	GPS1	0.283478812722907	5.00319991898895	13	TRUE	TRUE	FALSE	TRUE	COPS6	CSN1_HUMAN Isoform 2 of COP9 signalosome complex subunit 1	GPS1	0.7671891	1.10821763663784e-70	4.13759314309365	TRUE	5	NA	NA	NA	NA
USP15	SENP8	2	0	1	1	0	SENP8	0.195838712216578	3.436081457396	13	TRUE	FALSE	FALSE	TRUE	USP15	SENP8_HUMAN Sentrin-specific protease 8	SENP8	0.3895352	3.62853276350517e-11	2.05727921667256	TRUE	507	NA	NA	NA	NA
ZRANB1	UBC	2	0	1	0	1	UBC	0.199231580624338	3.49675033715354	16	TRUE	TRUE	FALSE	TRUE	NA	NA	NA	NA	NA	NA	NA	NA	-96.7	kd	UBC	-
PRPF8	RPL4	2	0	1	1	0	RPL4	0.383383517071563	6.78962537583169	16	TRUE	FALSE	FALSE	TRUE	PRPF8	RL4_HUMAN 60S ribosomal protein L4	RPL4	0.4822151	2.3474662978238e-21	2.56780826633764	TRUE	741	NA	NA	NA	NA
USP4	USP19	2	0	1	1	0	USP19	0.193990337415387	3.4030301229252	16	TRUE	FALSE	FALSE	TRUE	USP4	UBP19_HUMAN Isoform 6 of Ubiquitin carboxyl-terminal hydrolase 19	USP19	0.536280511327231	3.78475682700161e-27	2.86562864664279	TRUE	17	NA	NA	NA	NA
COPS6	PSMC2	2	0	1	1	0	PSMC2	0.278623316694905	4.91637736376922	17	FALSE	TRUE	FALSE	TRUE	COPS6	PRS7_HUMAN 26S protease regulatory subunit 7	PSMC2	0.4997319	4.05340041925785e-23	2.66429990322087	TRUE	58	NA	NA	NA	NA
USP7	TRIM27	2	0	1	1	0	TRIM27	-0.2412668	-4.379932	18	TRUE	TRUE	TRUE	TRUE	USP7	TRI27_HUMAN Zinc finger protein RFP	TRIM27	0.455710407492691	6.91906594093518e-19	2.42180664702837	TRUE	23	NA	NA	NA	NA
COPS6	COPS5	2	0	1	1	0	COPS5	0.270586743922481	4.77267303793163	18	TRUE	TRUE	FALSE	TRUE	COPS6	CSN5_HUMAN COP9 signalosome complex subunit 5	COPS5	0.7789471	2.40257593090485e-74	4.20236231705652	TRUE	4	NA	NA	NA	NA
PSMD14	PSMA5	2	0	1	1	0	PSMA5	0.420755240283333	7.45788017070698	19	TRUE	TRUE	FALSE	TRUE	PSMD14	PSA5_HUMAN Proteasome subunit alpha type-5	PSMA5	0.4058443	8.45120207740786e-15	2.14711821438288	TRUE	107	76.44	kd	PSMA5	Proteasome subunits
EIF3F	RPS28	2	0	1	1	0	RPS28	0.264192200416898	4.65833032126239	20	FALSE	FALSE	FALSE	TRUE	EIF3F	RS28_HUMAN 40S ribosomal protein S28	RPS28	0.4301127	1.05960743269612e-16	2.28080117248806	TRUE	93	NA	NA	NA	NA
EIF3H	EIF4G2	2	0	1	1	0	EIF4G2	0.1832152	3.210357	20	TRUE	TRUE	FALSE	TRUE	EIF3H	IF4G2_HUMAN Isoform 2 of Eukaryotic translation initiation factor 4 gamma 2	EIF4G2	0.6184818	2.82305582703665e-38	3.31843605998004	TRUE	45	NA	NA	NA	NA
PSMD7	PSMD14	2	0	1	1	0	PSMD14	0.486670592905794	8.63653201387331	21	TRUE	TRUE	FALSE	TRUE	PSMD7	PSDE_HUMAN 26S proteasome non-ATPase regulatory subunit 14	PSMD14	0.5340158	6.91445870792079e-27	2.85315343981092	TRUE	14	NA	NA	NA	NA
COPS5	DYNC1H1	2	0	1	1	0	DYNC1H1	0.1829752	3.206064	21	TRUE	FALSE	FALSE	TRUE	COPS5	DYHC1_HUMAN Cytoplasmic dynein 1 heavy chain 1	DYNC1H1	0.4892495	4.72322735696511e-22	2.60655739691465	TRUE	118	NA	NA	NA	NA
TNFAIP3	BIRC2	2	0	1	0	1	BIRC2	0.1790297	3.135515	22	TRUE	TRUE	FALSE	TRUE	TNFAIP3	BIRC2_HUMAN Baculoviral IAP repeat-containing protein 2	BIRC2	0.02195816	0.792591710550939	0.0324738715016436	FALSE	8296	-98.38	kd	BIRC2	Inhibitors of apoptosis (IAP) protein family
EIF3H	RPL8	2	0	1	1	0	RPL8	0.1819236	3.187262	22	FALSE	FALSE	TRUE	FALSE	EIF3H	RL8_HUMAN 60S ribosomal protein L8	RPL8	0.4901458	3.84344474029672e-22	2.61149468307071	TRUE	289	NA	NA	NA	NA
USP8	VPS28	2	0	0	1	1	VPS28	0.234353164625145	4.12476972976112	23	FALSE	FALSE	FALSE	FALSE	USP8	VPS28_HUMAN Vacuolar protein sorting-associated protein 28 homolog	VPS28	0.385362873629358	4.51619579685771e-07	2.0342958749027	TRUE	859	99.91	oe	VPS28	-
USP24	USP15	2	0	1	1	0	USP15	0.1634548	2.857014	25	FALSE	FALSE	TRUE	FALSE	USP24	UBP15_HUMAN Ubiquitin carboxyl-terminal hydrolase 15	USP15	0.3821675	4.35297641614014e-13	2.01669409649852	TRUE	1098	NA	NA	NA	NA
PSMD7	PSMD2	2	0	1	1	0	PSMD2	0.475085144417131	8.42936919562543	26	TRUE	TRUE	FALSE	TRUE	PSMD7	PSMD2_HUMAN 26S proteasome non-ATPase regulatory subunit 2	PSMD2	0.5238706	9.98697423756124e-26	2.79726840632834	TRUE	17	NA	NA	NA	NA
USP16	PCBP3	2	0	1	1	0	PCBP3	0.190011258053957	3.33187903236947	28	FALSE	FALSE	TRUE	FALSE	USP16	PCBP3_HUMAN Poly(rC)-binding protein 3	PCBP3	0.4690448	4.24630374165387e-20	2.4952594100829	TRUE	367	NA	NA	NA	NA
USP9X	CAND1	2	0	1	1	0	CAND1	0.1650975	2.886389	28	TRUE	FALSE	FALSE	TRUE	USP9X	CAND1_HUMAN Cullin-associated NEDD8-dissociated protein 1	CAND1	0.629077600308696	5.79538300982211e-40	3.37680323411423	TRUE	103	NA	NA	NA	NA
PRPF8	PUF60	2	0	1	1	0	PUF60	0.356411605201926	6.30733267202182	29	TRUE	FALSE	FALSE	TRUE	PRPF8	PUF60_HUMAN Poly(U)-binding-splicing factor PUF60	PUF60	0.3798511	6.29342541483109e-13	2.00393416159738	TRUE	1706	NA	NA	NA	NA
PSMD7	SFPQ	2	0	1	1	0	SFPQ	0.464240362175907	8.23545044879619	31	FALSE	TRUE	FALSE	TRUE	PSMD7	SFPQ_HUMAN Splicing factor, proline- and glutamine-rich	SFPQ	-0.3591581	1.46801084152656e-11	-2.06691253299072	TRUE	571	NA	NA	NA	NA
PSMD7	RPS13	2	0	1	1	0	RPS13	0.460900346392815	8.17572664239414	32	TRUE	FALSE	FALSE	TRUE	PSMD7	RS13_HUMAN 40S ribosomal protein S13	RPS13	0.4463093	4.61278383869385e-18	2.37002046173854	TRUE	117	NA	NA	NA	NA
PRPF8	XAB2	2	0	1	1	0	XAB2	0.353225089305144	6.25035364231789	33	TRUE	FALSE	FALSE	TRUE	PRPF8	SYF1_HUMAN Pre-mRNA-splicing factor SYF1	XAB2	0.779514	1.620226764788e-74	4.20548509684216	TRUE	14	NA	NA	NA	NA
PSMD7	PSMA1	2	0	1	1	0	PSMA1	0.458266322932378	8.12862689274447	34	TRUE	TRUE	FALSE	TRUE	PSMD7	PSA1_HUMAN Isoform Long of Proteasome subunit alpha type-1	PSMA1	0.3823055	4.25914629516548e-13	2.01745427220926	TRUE	413	NA	NA	NA	NA
EIF3H	EIF3L	2	0	1	1	0	EIF3L	0.1722018	3.013423	34	TRUE	TRUE	TRUE	TRUE	EIF3H	EIF3L_HUMAN Eukaryotic translation initiation factor 3 subunit L	EIF3L	0.8075719	2.53658477903111e-84	4.36004259013465	TRUE	7	NA	NA	NA	NA
USP19	USP4	2	0	1	1	0	USP4	0.193990337415387	3.4030301229252	34	TRUE	FALSE	FALSE	TRUE	USP19	UBP4_HUMAN Ubiquitin carboxyl-terminal hydrolase 4	USP4	0.5362805	3.78475682700161e-27	2.86562858424652	TRUE	5	NA	NA	NA	NA
PSMD14	PSMA4	2	0	1	1	0	PSMA4	0.37730211167273	6.68088197391999	36	TRUE	FALSE	FALSE	TRUE	PSMD14	PSA4_HUMAN Proteasome subunit alpha type-4	PSMA4	0.6787029	6.97970353788235e-49	3.65016517225558	TRUE	5	NA	NA	NA	NA
EIF3H	EIF3D	2	0	1	1	0	EIF3D	0.1696417	2.967646	36	TRUE	TRUE	FALSE	TRUE	EIF3H	EIF3D_HUMAN Eukaryotic translation initiation factor 3 subunit D	EIF3D	0.819412	5.76501088352644e-89	4.42526401356022	TRUE	5	NA	NA	NA	NA
USP5	UBA1	2	0	1	1	0	UBA1	0.306808740377814	5.42036922989124	40	TRUE	FALSE	FALSE	TRUE	USP5	UBA1_HUMAN Ubiquitin-like modifier-activating enzyme 1	UBA1	0.493884525939239	1.61031048657337e-22	2.63208952834696	TRUE	428	NA	NA	NA	NA
PRPF8	SF3B3	2	0	1	1	0	SF3B3	0.340680861318594	6.02604660534987	46	TRUE	FALSE	FALSE	TRUE	PRPF8	SF3B3_HUMAN Splicing factor 3B subunit 3	SF3B3	0.7057487	1.36901676485509e-54	3.79914749281734	TRUE	47	NA	NA	NA	NA
COPS5	SRSF7	2	0	1	1	0	SRSF7	0.1663182	2.908216	47	TRUE	FALSE	FALSE	TRUE	COPS5	SRSF7_HUMAN Serine/arginine-rich splicing factor 7	SRSF7	-0.3542115	3.009793583933e-11	-2.03966408972446	TRUE	840	NA	NA	NA	NA
OTUD6B	MCTS1	2	0	1	1	0	MCTS1	0.1581797	2.76269	47	TRUE	FALSE	FALSE	TRUE	OTUD6B	MCTS1_HUMAN Isoform 3 of Malignant T-cell-amplified sequence 1	MCTS1	0.5121188	7.34766094651202e-24	2.73253338518725	TRUE	477	NA	NA	NA	NA
PRPF8	PSMD2	2	0	1	1	0	PSMD2	0.336352102803067	5.94864279880164	48	TRUE	FALSE	FALSE	TRUE	PRPF8	PSMD2_HUMAN 26S proteasome non-ATPase regulatory subunit 2	PSMD2	0.4121399	2.81780398519465e-15	2.18179765064761	TRUE	1348	NA	NA	NA	NA
EIF3H	EIF3A	2	0	1	1	0	EIF3A	0.1629581	2.848133	48	TRUE	TRUE	TRUE	TRUE	EIF3H	EIF3A_HUMAN Eukaryotic translation initiation factor 3 subunit A	EIF3A	0.8030448	1.24659599845275e-82	4.33510497085864	TRUE	8	NA	NA	NA	NA
USP8	DNM2	2	0	1	1	0	DNM2	0.194748862379644	3.41659353132158	49	FALSE	FALSE	FALSE	TRUE	USP8	DYN2_HUMAN Dynamin-2	DNM2	0.506869175338255	7.25919801498713e-24	2.70361572461944	TRUE	142	NA	NA	NA	NA
COPS5	COPS7A	2	0	1	1	0	COPS7A	0.1649607	2.883943	51	TRUE	TRUE	FALSE	TRUE	COPS5	CSN7A_HUMAN COP9 signalosome complex subunit 7a	COPS7A	0.4585731	3.83653934064278e-19	2.43757584493687	TRUE	204	NA	NA	NA	NA
USP15	USP24	2	0	1	1	0	USP24	0.1634548	2.857014	51	FALSE	FALSE	TRUE	FALSE	USP15	UBP24_HUMAN Ubiquitin carboxyl-terminal hydrolase 24	USP24	0.3821675	4.35297641614014e-13	2.01669409649852	TRUE	563	NA	NA	NA	NA
PRPF8	THOC2	2	0	1	1	0	THOC2	0.329028583968606	5.81768880054056	55	FALSE	FALSE	FALSE	TRUE	PRPF8	THOC2_HUMAN THO complex subunit 2	THOC2	0.6838746	6.39719004317597e-50	3.6786535832935	TRUE	66	NA	NA	NA	NA
OTUB1	PPM1G	2	0	1	1	0	PPM1G	0.1584002	2.766633	57	FALSE	TRUE	FALSE	TRUE	OTUB1	PPM1G_HUMAN Protein phosphatase 1G	PPM1G	0.4299122	1.09972936041351e-16	2.27969671429963	TRUE	687	NA	NA	NA	NA
PRPF8	SF3B1	2	0	1	1	0	SF3B1	0.319355885437875	5.64472842791024	62	TRUE	FALSE	FALSE	TRUE	PRPF8	SF3B1_HUMAN Splicing factor 3B subunit 1	SF3B1	0.7706218	1.0005417925e-71	4.15650223847231	TRUE	18	NA	NA	NA	NA
USP8	COPB2	2	0	0	1	1	COPB2	0.186357	3.266536	64	FALSE	FALSE	FALSE	FALSE	USP8	COPB2_HUMAN Coatomer subunit beta'	COPB2	0.537569424385526	2.6826418868219e-27	2.87272864954258	TRUE	66	99.61	kd	COPB2	WD repeat domain containing
PRPF8	RPS13	2	0	1	1	0	RPS13	0.317659925181394	5.61440246282458	65	TRUE	FALSE	FALSE	TRUE	PRPF8	RS13_HUMAN 40S ribosomal protein S13	RPS13	0.391513	9.56114789660031e-14	2.06817396682256	TRUE	1583	NA	NA	NA	NA
PRPF8	NXF1	2	0	1	1	0	NXF1	0.315384398927241	5.57371310735694	66	TRUE	FALSE	FALSE	TRUE	PRPF8	NXF1_HUMAN Nuclear RNA export factor 1	NXF1	0.6583541	5.34143042821229e-45	3.53807340774327	TRUE	86	NA	NA	NA	NA
EIF3H	RPS20	2	0	1	1	0	RPS20	0.1571836	2.744879	67	TRUE	FALSE	FALSE	TRUE	EIF3H	RS20_HUMAN Isoform 2 of 40S ribosomal protein S20	RPS20	0.3824216	4.18205486800341e-13	2.01809381133982	TRUE	982	NA	NA	NA	NA
COPS6	PSMD6	2	0	1	1	0	PSMD6	0.203134145718741	3.56653325355452	67	FALSE	TRUE	FALSE	TRUE	COPS6	PSMD6_HUMAN 26S proteasome non-ATPase regulatory subunit 6	PSMD6	0.5226539	1.371015924214e-25	2.79056619047866	TRUE	38	NA	NA	NA	NA
TNFAIP3	IKBKG	2	0	1	0	1	IKBKG	0.1579671	2.758889	70	TRUE	TRUE	FALSE	TRUE	TNFAIP3	NEMO_HUMAN Isoform 2 of NF-kappa-B essential modulator	IKBKG	0.1664369	0.0109833202166848	0.828337848793475	FALSE	1099	95.05	oe	IKBKG	Zinc fingers, C2HC-type containing
PSMD7	PSMA7	2	0	1	1	0	PSMA7	0.395789872865035	7.01146707948922	70	TRUE	TRUE	FALSE	TRUE	PSMD7	PSA7_HUMAN Proteasome subunit alpha type-7	PSMA7	0.45374	1.03378579843042e-18	2.41095261865008	TRUE	101	NA	NA	NA	NA
PSMD14	PSMC1	2	0	1	1	0	PSMC1	0.328518027830119	5.80855939578542	74	TRUE	TRUE	FALSE	TRUE	PSMD14	PRS4_HUMAN 26S protease regulatory subunit 4	PSMC1	0.4547359	8.45206700326109e-19	2.41643855336259	TRUE	60	NA	NA	NA	NA
PRPF8	PRPF38A	2	0	1	1	0	PRPF38A	0.304921713174938	5.38662674043641	80	FALSE	FALSE	FALSE	TRUE	PRPF8	PR38A_HUMAN Pre-mRNA-splicing factor 38A	PRPF38A	0.5577724	9.22829649849192e-30	2.98401713756279	TRUE	311	NA	NA	NA	NA
USP9X	RIF1	2	0	1	1	0	RIF1	0.1475916	2.573361	81	FALSE	FALSE	TRUE	FALSE	USP9X	RIF1_HUMAN Telomere-associated protein RIF1	RIF1	-0.437570881604681	2.565983428438e-17	-2.4988508807256	TRUE	1179	NA	NA	NA	NA
USP8	SFPQ	2	0	0	1	1	SFPQ	0.1801358	3.155293	82	FALSE	FALSE	FALSE	FALSE	USP8	SFPQ_HUMAN Splicing factor, proline- and glutamine-rich	SFPQ	-0.499674216996599	4.11053705298061e-23	-2.84094832363035	TRUE	174	91.52	kd	SFPQ	RNA binding motif (RRM) containing
PRPF8	RPL7A	2	0	1	1	0	RPL7A	0.302032937634346	5.33497169377506	82	TRUE	FALSE	TRUE	TRUE	PRPF8	RL7A_HUMAN 60S ribosomal protein L7a	RPL7A	0.5164186	6.70341656720669e-25	2.7562189179484	TRUE	524	NA	NA	NA	NA
USP39	SUPT16H	2	0	1	1	0	SUPT16H	0.227020419682383	3.99365075673888	82	TRUE	FALSE	FALSE	TRUE	USP39	SP16H_HUMAN FACT complex subunit SPT16	SUPT16H	0.5873572	1.11126269562742e-33	3.14698558949824	TRUE	123	NA	NA	NA	NA
PRPF8	AQR	2	0	1	1	0	AQR	0.301233546015665	5.32067753668896	83	TRUE	TRUE	FALSE	TRUE	PRPF8	AQR_HUMAN Intron-binding protein aquarius	AQR	0.8129339	2.19129578071461e-86	4.38957927246063	TRUE	7	NA	NA	NA	NA
EIF3H	RPS3A	2	0	1	1	0	RPS3A	0.1524861	2.660881	83	FALSE	FALSE	TRUE	TRUE	EIF3H	RS3A_HUMAN 40S ribosomal protein S3a	RPS3A	0.6868569	1.56221467146906e-50	3.69508164142494	TRUE	13	NA	NA	NA	NA
USP39	PLRG1	2	0	1	1	0	PLRG1	0.22578319296107	3.97152754116812	85	FALSE	FALSE	FALSE	TRUE	USP39	PLRG1_HUMAN Pleiotropic regulator 1	PLRG1	0.6063102	2.04859323226471e-36	3.2513885622928	TRUE	95	NA	NA	NA	NA
USP9X	MYC	2	0	1	1	0	MYC	-0.1466227	-2.687572	85	FALSE	TRUE	FALSE	TRUE	USP9X	MYC_HUMAN Isoform 2 of Myc proto-oncogene protein	MYC	-0.3499737	2.48688640995182e-08	-2.01632008518118	TRUE	1982	NA	NA	NA	NA
PRPF8	CACTIN	2	0	1	1	0	CACTIN	0.29858336280477	5.27328882977965	86	FALSE	FALSE	FALSE	TRUE	PRPF8	CATIN_HUMAN Isoform 2 of Cactin	CACTIN	0.403135	2.87393512739377e-14	2.13219398211399	TRUE	1439	NA	NA	NA	NA
PRPF8	RPLP2	2	0	1	1	0	RPLP2	0.296989678115538	5.24479168424896	87	TRUE	FALSE	FALSE	TRUE	PRPF8	RLA2_HUMAN 60S acidic ribosomal protein P2	RPLP2	-0.5148665	9.91913260459523e-25	-2.92463531297723	TRUE	536	NA	NA	NA	NA
COPS5	EIF2B2	2	0	0	1	1	EIF2B2	0.1514818	2.642922	89	FALSE	FALSE	FALSE	FALSE	COPS5	EI2BB_HUMAN Translation initiation factor eIF-2B subunit beta	EIF2B2	0.5870245	7.65670701616791e-33	3.145152905013	TRUE	19	92.67	kd	EIF2B2	-
PSMD7	PSMA4	2	0	1	1	0	PSMA4	0.371115974603647	6.57026583415181	93	TRUE	FALSE	FALSE	TRUE	PSMD7	PSA4_HUMAN Proteasome subunit alpha type-4	PSMA4	0.4104227	3.81090580137508e-15	2.17233842071658	TRUE	261	NA	NA	NA	NA
COPS5	CUL3	2	0	1	1	0	CUL3	0.1509449	2.633322	94	TRUE	TRUE	FALSE	TRUE	COPS5	CUL3_HUMAN Cullin-3	CUL3	0.4749236	1.1873182614537e-20	2.52764289536041	TRUE	151	NA	NA	NA	NA
PRPF8	POLR3A	2	0	1	1	0	POLR3A	0.293334748020082	5.17943680223343	96	FALSE	FALSE	FALSE	TRUE	PRPF8	RPC1_HUMAN DNA-directed RNA polymerase III subunit RPC1	POLR3A	0.5166335	6.34826004491733e-25	2.75740269881969	TRUE	521	NA	NA	NA	NA
USP5	NXF1	2	0	1	1	0	NXF1	0.264256230608908	4.65947526399317	96	TRUE	FALSE	FALSE	TRUE	USP5	NXF1_HUMAN Nuclear RNA export factor 1	NXF1	-0.350721047685059	4.96016104915925e-11	-2.02043686458451	TRUE	1693	NA	NA	NA	NA
OTUB1	BIRC2	2	0	1	1	0	BIRC2	0.147359	2.569201	96	TRUE	TRUE	FALSE	TRUE	OTUB1	BIRC2_HUMAN Baculoviral IAP repeat-containing protein 2	BIRC2	0.4803615	3.54866237024832e-21	2.5575976743273	TRUE	401	NA	NA	NA	NA
PRPF8	PRPF31	2	0	1	1	0	PRPF31	0.291307489123444	5.14318678854111	97	TRUE	FALSE	FALSE	TRUE	PRPF8	PRP31_HUMAN U4/U6 small nuclear ribonucleoprotein Prp31	PRPF31	0.5229122	1.28326045056624e-25	2.79198904110245	TRUE	478	NA	NA	NA	NA
COPS6	CUL1	2	0	1	1	0	CUL1	0.1854398	3.250135	98	TRUE	TRUE	FALSE	TRUE	COPS6	CUL1_HUMAN Cullin-1	CUL1	0.4600804	2.80245954576361e-19	2.44587883659482	TRUE	108	NA	NA	NA	NA
USP9X	EIF4G1	2	0	1	1	0	EIF4G1	-0.1440491	-2.641552	98	FALSE	FALSE	TRUE	FALSE	USP9X	IF4G1_HUMAN Isoform 9 of Eukaryotic translation initiation factor 4 gamma 1	EIF4G1	0.522853	1.30276078231308e-25	2.79166293673958	TRUE	575	NA	NA	NA	NA
EIF3H	RPL10A	2	0	1	1	0	RPL10A	0.1485819	2.591068	99	FALSE	FALSE	TRUE	FALSE	EIF3H	RL10A_HUMAN 60S ribosomal protein L10a	RPL10A	0.6392484	1.2258720348873e-41	3.43282928399921	TRUE	34	NA	NA	NA	NA
PRPF8	EFTUD2	2	0	1	1	0	EFTUD2	0.284187107567018	5.01586514780595	103	TRUE	TRUE	FALSE	TRUE	PRPF8	U5S1_HUMAN 116 kDa U5 small nuclear ribonucleoprotein component	EFTUD2	0.7449828	2.5802319939168e-64	4.01526930334438	TRUE	27	NA	NA	NA	NA
PRPF8	SNRPD3	2	0	1	1	0	SNRPD3	0.280298155317982	4.94632564670419	107	TRUE	FALSE	FALSE	TRUE	PRPF8	SMD3_HUMAN Small nuclear ribonucleoprotein Sm D3	SNRPD3	0.5785442	1.80804564303969e-32	3.09843900588412	TRUE	233	NA	NA	NA	NA
EIF3H	RPS6	2	0	1	1	0	RPS6	0.1463518	2.551191	111	FALSE	FALSE	FALSE	TRUE	EIF3H	RS6_HUMAN 40S ribosomal protein S6	RPS6	0.5725678	1.1481517031623e-31	3.06551788908945	TRUE	83	NA	NA	NA	NA
USP9X	MATR3	2	0	1	1	0	MATR3	0.1417488	2.468884	111	FALSE	FALSE	TRUE	FALSE	USP9X	MATR3_HUMAN Matrin-3	MATR3	-0.5426188	6.74062907443614e-28	-3.0775094026668	TRUE	467	NA	NA	NA	NA
USP9X	MATR3	2	0	1	1	0	MATR3	0.1417488	2.468884	111	FALSE	FALSE	TRUE	FALSE	USP9X	A8MXP9_HUMAN Matrin-3	MATR3	-0.4304368	5.74073560201261e-16	-2.45955265207116	TRUE	1239	NA	NA	NA	NA
USP9X	MATR3	2	0	1	1	0	MATR3	0.1417488	2.468884	111	FALSE	FALSE	TRUE	FALSE	USP9X	MATR3_HUMAN Matrin-3	MATR3	-0.5426188	6.74062907443614e-28	-3.0775094026668	TRUE	467	NA	NA	NA	NA
USP9X	MATR3	2	0	1	1	0	MATR3	0.1417488	2.468884	111	FALSE	FALSE	TRUE	FALSE	USP9X	A8MXP9_HUMAN Matrin-3	MATR3	-0.4304368	5.74073560201261e-16	-2.45955265207116	TRUE	1239	NA	NA	NA	NA
PRPF8	RPL10A	2	0	1	1	0	RPL10A	0.272711259934024	4.81066213475379	115	TRUE	FALSE	FALSE	TRUE	PRPF8	RL10A_HUMAN 60S ribosomal protein L10a	RPL10A	0.5018295	2.46833411049872e-23	2.67585457402411	TRUE	613	NA	NA	NA	NA
PRPF8	POLR2I	2	0	1	1	0	POLR2I	0.27042494839669	4.76977992445953	116	FALSE	FALSE	FALSE	TRUE	PRPF8	RPB9_HUMAN DNA-directed RNA polymerase II subunit RPB9	POLR2I	-0.4336526	5.422212372401e-17	-2.47726694953925	TRUE	1167	84.05	kd	POLR2I	RNA polymerase subunits
PSMD14	RUVBL1	2	0	0	1	1	RUVBL1	0.285587566224809	5.04090716173156	117	FALSE	FALSE	FALSE	FALSE	PSMD14	RUVB1_HUMAN RuvB-like 1	RUVBL1	0.5048777	1.18272810769547e-23	2.69264564360003	TRUE	34	97.84	kd	RUVBL1	ATPases / AAA-type
PRPF8	SNRPE	2	0	1	1	0	SNRPE	0.269742775871222	4.75758179651952	117	TRUE	TRUE	FALSE	TRUE	PRPF8	RUXE_HUMAN Small nuclear ribonucleoprotein E	SNRPE	0.6100215	5.71604871018141e-37	3.27183233124401	TRUE	164	NA	NA	NA	NA
PSMD7	PSMD3	2	0	1	1	0	PSMD3	0.331383332436215	5.859794751751	124	TRUE	TRUE	FALSE	TRUE	PSMD7	PSMD3_HUMAN 26S proteasome non-ATPase regulatory subunit 3	PSMD3	0.577369	2.61321633124733e-32	3.09196539359961	TRUE	8	NA	NA	NA	NA
COPS5	DDX19B	2	0	1	1	0	DDX19B	0.1435046	2.500279	126	TRUE	FALSE	FALSE	TRUE	COPS5	DD19B_HUMAN ATP-dependent RNA helicase DDX19B	DDX19B	0.5563007	1.41173082293123e-29	2.97591024920413	TRUE	26	NA	NA	NA	NA
PSMD14	PSMB4	2	0	1	1	0	PSMB4	0.275132698098699	4.85396058408857	127	TRUE	FALSE	FALSE	TRUE	PSMD14	PSB4_HUMAN Proteasome subunit beta type-4	PSMB4	0.6528413	5.2390019403609e-44	3.50770604065511	TRUE	7	NA	NA	NA	NA
COPS5	DDB1	2	0	1	1	0	DDB1	0.1433065	2.496737	128	TRUE	TRUE	FALSE	TRUE	COPS5	DDB1_HUMAN DNA damage-binding protein 1	DDB1	0.3888672	1.47513335785429e-13	2.05359952555101	TRUE	569	NA	NA	NA	NA
COPS5	KPNB1	2	0	1	1	0	KPNB1	0.1431045	2.493126	129	TRUE	FALSE	FALSE	TRUE	COPS5	IMB1_HUMAN Importin subunit beta-1	KPNB1	0.5559901	1.54637480221039e-29	2.974199303003	TRUE	27	NA	NA	NA	NA
OTUB1	ARCN1	2	0	1	1	0	ARCN1	0.1422731	2.478259	133	TRUE	TRUE	FALSE	TRUE	OTUB1	COPD_HUMAN Coatomer subunit delta	ARCN1	0.5251615	7.15120306748846e-26	2.80437935433555	TRUE	206	NA	NA	NA	NA
PRPF8	SF1	2	0	1	1	0	SF1	0.260714079769098	4.59613702107988	137	FALSE	FALSE	FALSE	TRUE	PRPF8	SF01_HUMAN Isoform 5 of Splicing factor 1	SF1	-0.4477888	3.43294464392444e-18	-2.55513648491721	TRUE	1030	NA	NA	NA	NA
USP5	PSME1	2	0	1	1	0	PSME1	0.233662685586064	4.11242307060354	137	TRUE	FALSE	FALSE	TRUE	USP5	PSME1_HUMAN Proteasome activator complex subunit 1	PSME1	0.469027495803332	4.26038315143272e-20	2.49516408957565	TRUE	566	NA	NA	NA	NA
USP14	EEF1A1	2	0	1	1	0	EEF1A1	0.1227496	2.129153	139	FALSE	FALSE	TRUE	FALSE	USP14	EF1A1_HUMAN Elongation factor 1-alpha 1	EEF1A1	0.3981326	6.05733983462898e-13	2.10463816345164	TRUE	633	NA	NA	NA	NA
USP9X	TRIP13	2	0	1	1	0	TRIP13	0.1350776	2.349593	139	FALSE	FALSE	TRUE	FALSE	USP9X	PCH2_HUMAN Pachytene checkpoint protein 2 homolog	TRIP13	0.4962297	9.2711297226604e-23	2.64500796572701	TRUE	752	NA	NA	NA	NA
COPS5	RPS3A	2	0	1	1	0	RPS3A	0.1403579	2.444012	141	TRUE	FALSE	FALSE	TRUE	COPS5	RS3A_HUMAN 40S ribosomal protein S3a	RPS3A	0.4800502	3.80949305516096e-21	2.55588287216242	TRUE	140	NA	NA	NA	NA
PRPF8	ZNHIT3	2	0	1	1	0	ZNHIT3	-0.2576826	-4.673467	144	FALSE	FALSE	TRUE	FALSE	PRPF8	ZNHI3_HUMAN Zinc finger HIT domain-containing protein 3	ZNHIT3	-0.3657469	1.01790014694472e-11	-2.10320706721479	TRUE	1887	NA	NA	NA	NA
COPS6	COPS4	2	0	1	1	0	COPS4	0.1739824	3.045263	144	TRUE	TRUE	FALSE	TRUE	COPS6	CSN4_HUMAN COP9 signalosome complex subunit 4	COPS4	0.8559274	9.28254974511282e-106	4.62640981173372	TRUE	2	NA	NA	NA	NA
PRPF8	RPL27	2	0	1	1	0	RPL27	0.255747697667331	4.50733167930097	146	TRUE	FALSE	FALSE	TRUE	PRPF8	RL27_HUMAN 60S ribosomal protein L27	RPL27	0.4625128	1.69279498688562e-19	2.45927775977455	TRUE	897	NA	NA	NA	NA
PSMD7	PSMC1	2	0	1	1	0	PSMC1	0.307809718991408	5.43826802343392	150	TRUE	TRUE	FALSE	TRUE	PSMD7	PRS4_HUMAN 26S protease regulatory subunit 4	PSMC1	0.4349187	4.264413284647e-17	2.30727511789251	TRUE	157	NA	NA	NA	NA
UCHL3	UBE2V1	2	0	1	1	0	UBE2V1	-0.1531862	-2.804936	156	TRUE	FALSE	FALSE	TRUE	UCHL3	UB2V1_HUMAN Isoform 2 of Ubiquitin-conjugating enzyme E2 variant 1	UBE2V1	0.59828520191693	3.08680126847729e-35	3.20718270271684	TRUE	82	NA	NA	NA	NA
COPS5	RPL30	2	0	1	1	0	RPL30	0.1379151	2.400332	157	TRUE	FALSE	FALSE	TRUE	COPS5	RL30_HUMAN 60S ribosomal protein L30	RPL30	0.4678579	5.46738647218402e-20	2.48872134811857	TRUE	170	NA	NA	NA	NA
PRPF8	RPS27A	2	0	1	1	0	RPS27A	0.252010637693635	4.44050820873185	159	TRUE	FALSE	FALSE	TRUE	PRPF8	RS27A_HUMAN Ubiquitin-40S ribosomal protein S27a	RPS27A	-0.4310157	8.94228065343674e-17	-2.46274153409252	TRUE	1190	NA	NA	NA	NA
PSMD7	PSMD8	2	0	1	1	0	PSMD8	0.295642027015127	5.22069393781738	163	TRUE	TRUE	FALSE	TRUE	PSMD7	PSMD8_HUMAN 26S proteasome non-ATPase regulatory subunit 8	PSMD8	0.7270462	1.19954852879714e-59	3.91646518991501	TRUE	2	NA	NA	NA	NA
COPS6	COPS7A	2	0	1	1	0	COPS7A	0.1683441	2.944443	167	TRUE	TRUE	FALSE	TRUE	COPS6	CSN7A_HUMAN COP9 signalosome complex subunit 7a	COPS7A	0.5143028	1.14268509858682e-24	2.74456399208765	TRUE	42	NA	NA	NA	NA
PSMD14	PSMD8	2	0	1	1	0	PSMD8	0.253647626102694	4.46977968083685	169	TRUE	TRUE	FALSE	TRUE	PSMD14	PSMD8_HUMAN 26S proteasome non-ATPase regulatory subunit 8	PSMD8	0.5641678	1.42634539743646e-30	3.0192463240879	TRUE	19	NA	NA	NA	NA
PRPF8	PFDN2	2	0	1	1	0	PFDN2	0.248492300439283	4.37759578355717	169	TRUE	FALSE	FALSE	TRUE	PRPF8	PFD2_HUMAN Prefoldin subunit 2	PFDN2	-0.5562073	1.44994131961347e-29	-3.15236192183626	TRUE	317	NA	NA	NA	NA
COPS5	VPS28	2	0	0	1	1	VPS28	0.1360062	2.366198	173	FALSE	FALSE	FALSE	FALSE	COPS5	VPS28_HUMAN Vacuolar protein sorting-associated protein 28 homolog	VPS28	0.5048311	3.53103451610645e-12	2.69238894658466	TRUE	82	93.01	oe	VPS28	-
PRPF8	NCBP1	2	0	1	1	0	NCBP1	0.244673030558063	4.30930229340728	176	FALSE	FALSE	FALSE	TRUE	PRPF8	NCBP1_HUMAN Nuclear cap-binding protein subunit 1	NCBP1	0.701663	1.10588740744859e-53	3.77664133411177	TRUE	52	NA	NA	NA	NA
PSMD14	UBC	2	0	1	0	1	UBC	0.243077312211965	4.2807687834589	193	TRUE	FALSE	FALSE	TRUE	NA	NA	NA	NA	NA	NA	NA	NA	98.29	kd	UBC	-
CYLD	ARHGEF12	2	0	1	0	1	ARHGEF12	-0.1315373	-2.417826	194	TRUE	FALSE	FALSE	TRUE	CYLD	ARHGC_HUMAN Rho guanine nucleotide exchange factor 12	ARHGEF12	0.06835961	0.36153618897215	0.288077170292234	FALSE	7043	-99.95	kd	ARHGEF12	Rho guanine nucleotide exchange factors
PRPF8	RPL18A	2	0	1	1	0	RPL18A	0.237348291912318	4.17832648334119	194	TRUE	FALSE	FALSE	TRUE	PRPF8	RL18A_HUMAN 60S ribosomal protein L18a	RPL18A	0.5163306	6.84951165006439e-25	2.75573416821981	TRUE	525	NA	NA	NA	NA
PRPF8	RPS9	2	0	1	1	0	RPS9	0.236224170054407	4.15822572916091	200	TRUE	FALSE	FALSE	TRUE	PRPF8	RS9_HUMAN 40S ribosomal protein S9	RPS9	0.424201	3.18853974010196e-16	2.24823645691429	TRUE	1235	NA	NA	NA	NA
COPS5	RRM1	2	0	1	1	0	RRM1	0.1332306	2.316568	204	TRUE	FALSE	FALSE	TRUE	COPS5	RIR1_HUMAN Ribonucleoside-diphosphate reductase large subunit	RRM1	0.4050014	9.7756182692384e-15	2.14247508317576	TRUE	456	NA	NA	NA	NA
PRPF8	RPL15	2	0	1	1	0	RPL15	0.233576065421146	4.11087418991074	206	TRUE	FALSE	FALSE	TRUE	PRPF8	RL15_HUMAN 60S ribosomal protein L15	RPL15	0.5405301	1.19439385857723e-27	2.88903758932159	TRUE	376	NA	NA	NA	NA
USP9X	CUL3	2	0	1	1	0	CUL3	0.1269123	2.203588	210	TRUE	FALSE	FALSE	TRUE	USP9X	CUL3_HUMAN Cullin-3	CUL3	0.5659573	8.43473711960417e-31	3.02910381998912	TRUE	333	NA	NA	NA	NA
PSMD7	PSMD1	2	0	1	1	0	PSMD1	0.262208318632915	4.62285594650317	212	TRUE	TRUE	FALSE	TRUE	PSMD7	PSMD1_HUMAN 26S proteasome non-ATPase regulatory subunit 1	PSMD1	0.5887002	7.18171113790273e-34	3.15438353137884	TRUE	6	NA	NA	NA	NA
EIF3H	RPS7	2	0	1	1	0	RPS7	0.1347041	2.342916	214	FALSE	FALSE	FALSE	TRUE	EIF3H	RS7_HUMAN 40S ribosomal protein S7	RPS7	0.691576	1.60396872418476e-51	3.72107689647241	TRUE	11	NA	NA	NA	NA
EIF3H	RPS13	2	0	1	1	0	RPS13	0.1346034	2.341115	216	FALSE	FALSE	FALSE	TRUE	EIF3H	RS13_HUMAN 40S ribosomal protein S13	RPS13	0.5795208	1.34006145032199e-32	3.10381862616751	TRUE	74	NA	NA	NA	NA
COPS5	CCT2	2	0	1	1	0	CCT2	0.131919	2.293114	218	TRUE	FALSE	FALSE	TRUE	COPS5	TCPB_HUMAN T-complex protein 1 subunit beta	CCT2	0.4466204	4.33814540061527e-18	2.37173416219949	TRUE	244	NA	NA	NA	NA
PRPF8	RPL7	2	0	1	1	0	RPL7	0.226136882870841	3.97785197466464	220	TRUE	FALSE	FALSE	TRUE	PRPF8	RL7_HUMAN 60S ribosomal protein L7	RPL7	0.4758354	9.73084266330339e-21	2.53266556357093	TRUE	791	77.99	kd	RPL7	L ribosomal proteins
PAN2	STK38L	2	0	1	1	0	STK38L	0.1331725	2.315529	221	TRUE	FALSE	FALSE	TRUE	PAN2	ST38L_HUMAN Serine/threonine-protein kinase 38-like	STK38L	0.3960696	1.5183019622385e-11	2.09327408742804	TRUE	156	NA	NA	NA	NA
COPS6	EEF2	2	0	1	1	0	EEF2	0.1599348	2.794073	222	TRUE	FALSE	FALSE	TRUE	COPS6	EF2_HUMAN Elongation factor 2	EEF2	0.4340806	4.9976549541697e-17	2.30265842757968	TRUE	187	NA	NA	NA	NA
PSMD7	PSMB2	2	0	1	1	0	PSMB2	0.258514561068415	4.55680677907257	225	TRUE	FALSE	FALSE	TRUE	PSMD7	PSB2_HUMAN Proteasome subunit beta type-2	PSMB2	0.5762805	3.65573728872795e-32	3.08596936996816	TRUE	9	NA	NA	NA	NA
PRPF8	DDB1	2	0	1	1	0	DDB1	0.221926312694153	3.9025615286291	232	TRUE	FALSE	TRUE	TRUE	PRPF8	DDB1_HUMAN DNA damage-binding protein 1	DDB1	0.5023643	2.17709615575299e-23	2.67880053032921	TRUE	610	NA	NA	NA	NA
TNFAIP3	PREP	2	0	1	0	1	PREP	0.1294388	2.248765	234	FALSE	TRUE	FALSE	TRUE	TNFAIP3	PPCE_HUMAN Prolyl endopeptidase	PREP	0.02798667	0.732084879599973	0.0656820372549135	FALSE	7831	-97.86	kd	PREP	Prolyl oligopeptidase
PSMD14	PSMC4	2	0	1	1	0	PSMC4	0.223837134729056	3.93672950048691	236	TRUE	TRUE	FALSE	TRUE	PSMD14	PRS6B_HUMAN 26S protease regulatory subunit 6B	PSMC4	0.5509446	6.55133544598629e-29	2.94640606714404	TRUE	21	NA	NA	NA	NA
PRPF8	CRNKL1	2	0	1	1	0	CRNKL1	0.220613181097781	3.87908103562093	239	TRUE	FALSE	FALSE	TRUE	PRPF8	CRNL1_HUMAN Crooked neck-like protein 1	CRNKL1	0.6945675	3.72241247901692e-52	3.73755563298457	TRUE	57	NA	NA	NA	NA
STAMBP	CHMP5	2	0	1	1	0	CHMP5	0.1208815	2.095749	239	TRUE	TRUE	FALSE	TRUE	STAMBP	CHMP5_HUMAN Charged multivesicular body protein 5	CHMP5	0.555629	1.71389428183268e-29	2.9722101765599	TRUE	43	NA	NA	NA	NA
CYLD	RAVER1	2	0	1	0	1	RAVER1	0.1278751	2.220804	240	FALSE	FALSE	TRUE	FALSE	CYLD	RAVR1_HUMAN Ribonucleoprotein PTB-binding 1	RAVER1	-0.1264427	0.0666500231427976	-0.784995180852552	FALSE	4743	99.66	kd	RAVER1	RNA binding motif (RRM) containing
CYLD	RAVER1	2	0	1	0	1	RAVER1	0.1278751	2.220804	240	FALSE	FALSE	TRUE	FALSE	CYLD	E9PAU2_HUMAN Ribonucleoprotein PTB-binding 1	RAVER1	-0.05403379	0.484335886497017	-0.386129277786355	FALSE	7649	99.66	kd	RAVER1	RNA binding motif (RRM) containing
PRPF8	RPL3	2	0	1	1	0	RPL3	0.219376523270874	3.85696799261866	241	TRUE	FALSE	FALSE	TRUE	PRPF8	RL3_HUMAN 60S ribosomal protein L3	RPL3	0.5246202	8.22868201679504e-26	2.80139759265277	TRUE	467	NA	NA	NA	NA
EIF3H	RPS8	2	0	1	1	0	RPS8	0.1322713	2.299414	241	FALSE	FALSE	TRUE	TRUE	EIF3H	RS8_HUMAN 40S ribosomal protein S8	RPS8	0.6041778	4.19649292662812e-36	3.23964219500598	TRUE	55	NA	NA	NA	NA
PRPF8	RPL13	2	0	1	1	0	RPL13	0.216263462593176	3.80130243733181	250	TRUE	FALSE	FALSE	TRUE	PRPF8	RL13_HUMAN 60S ribosomal protein L13	RPL13	0.4875484	6.99873476894147e-22	2.59718685414988	TRUE	706	NA	NA	NA	NA
PRPF8	SUPT16H	2	0	1	1	0	SUPT16H	0.215418439113901	3.78619232350035	252	TRUE	FALSE	FALSE	TRUE	PRPF8	SP16H_HUMAN FACT complex subunit SPT16	SUPT16H	0.6130844	1.97880666258566e-37	3.28870437605869	TRUE	158	NA	NA	NA	NA
EIF3H	RPL27A	2	0	1	1	0	RPL27A	0.13143	2.28437	252	FALSE	FALSE	TRUE	FALSE	EIF3H	RL27A_HUMAN 60S ribosomal protein L27a	RPL27A	0.5645888	1.25902012961861e-30	3.02156541085762	TRUE	96	NA	NA	NA	NA
PRPF8	TFIP11	2	0	1	1	0	TFIP11	0.215184512952777	3.78200942088352	255	TRUE	TRUE	FALSE	TRUE	PRPF8	TFP11_HUMAN Tuftelin-interacting protein 11	TFIP11	0.5719783	1.37668448058396e-31	3.06227061675987	TRUE	251	NA	NA	NA	NA
PRPF8	SLC7A6OS	2	0	1	1	0	SLC7A6OS	0.215028737796789	3.77922395941787	256	TRUE	FALSE	FALSE	TRUE	PRPF8	S7A6O_HUMAN Probable RNA polymerase II nuclear localization protein SLC7A6OS	SLC7A6OS	-0.4766651	7.3334629411916e-20	-2.71420215068556	TRUE	783	NA	NA	NA	NA
COPS6	COPS2	2	0	1	1	0	COPS2	0.1559657	2.723101	256	TRUE	TRUE	FALSE	TRUE	COPS6	CSN2_HUMAN COP9 signalosome complex subunit 2	COPS2	0.7487954	2.29757328424194e-65	4.03627108533544	TRUE	6	NA	NA	NA	NA
USP36	FBL	2	0	1	1	0	FBL	0.1329026	2.310702	256	TRUE	TRUE	FALSE	TRUE	USP36	FBRL_HUMAN rRNA 2'-O-methyltransferase fibrillarin	FBL	0.3805144	5.66822947061625e-13	2.00758796267661	TRUE	142	NA	NA	NA	NA
USP15	UBE2M	2	0	1	1	0	UBE2M	0.1282208	2.226985	258	TRUE	FALSE	FALSE	TRUE	USP15	UBC12_HUMAN NEDD8-conjugating enzyme Ubc12	UBE2M	0.4292687	1.24036089777778e-16	2.27615198190933	TRUE	262	NA	NA	NA	NA
OTUB1	PRDX6	2	0	1	1	0	PRDX6	-0.1280564	-2.355583	259	FALSE	TRUE	FALSE	TRUE	OTUB1	PRDX6_HUMAN Peroxiredoxin-6	PRDX6	0.4769958	7.51856846971284e-21	2.53905764976472	TRUE	420	NA	NA	NA	NA
PRPF8	RPL18	2	0	1	1	0	RPL18	0.213494829184924	3.75179568754048	265	TRUE	FALSE	FALSE	TRUE	PRPF8	RL18_HUMAN 60S ribosomal protein L18	RPL18	0.4768707	7.73341032626836e-21	2.53836853395737	TRUE	780	NA	NA	NA	NA
OTUB1	ADSL	2	0	1	1	0	ADSL	-0.1273494	-2.342941	265	TRUE	TRUE	FALSE	TRUE	OTUB1	PUR8_HUMAN Adenylosuccinate lyase	ADSL	0.5638417	1.56998700909835e-30	3.0174499958323	TRUE	106	NA	NA	NA	NA
COPS6	COPS3	2	0	1	1	0	COPS3	0.1531247	2.672299	278	TRUE	TRUE	TRUE	TRUE	COPS6	CSN3_HUMAN COP9 signalosome complex subunit 3	COPS3	0.7924331	7.60187645946667e-79	4.27665021296258	TRUE	3	NA	NA	NA	NA
PRPF8	TSR1	2	0	1	1	0	TSR1	0.208021325770873	3.65392236014589	281	TRUE	FALSE	FALSE	TRUE	PRPF8	TSR1_HUMAN Pre-rRNA-processing protein TSR1 homolog	TSR1	0.4831819	1.88788461452113e-21	2.57313390312854	TRUE	733	NA	NA	NA	NA
PRPF8	PHB2	2	0	1	1	0	PHB2	0.206558290140342	3.62776138893147	286	TRUE	FALSE	TRUE	TRUE	PRPF8	PHB2_HUMAN Prohibitin-2	PHB2	0.5959525	6.70875847304498e-35	3.19433296838607	TRUE	190	NA	NA	NA	NA
USP8	PPP6C	2	0	1	1	0	PPP6C	0.1339992	2.33031	288	FALSE	FALSE	TRUE	FALSE	USP8	PPP6_HUMAN Serine/threonine-protein phosphatase 6 catalytic subunit	PPP6C	0.585446939456742	2.05555380222392e-33	3.13646288177238	TRUE	12	NA	NA	NA	NA
PRPF8	CHD4	2	0	1	1	0	CHD4	0.206212148385403	3.62157192621567	290	TRUE	FALSE	FALSE	TRUE	PRPF8	F5GWX5_HUMAN Chromodomain-helicase-DNA-binding protein 4	CHD4	0.6311286	2.7240984130253e-40	3.38810120620165	TRUE	129	NA	NA	NA	NA
EIF3F	RPS12	2	0	1	1	0	RPS12	0.1562711	2.728562	292	FALSE	FALSE	FALSE	TRUE	EIF3F	RS12_HUMAN 40S ribosomal protein S12	RPS12	0.4499951	2.20529695484383e-18	2.39032376343886	TRUE	57	NA	NA	NA	NA
USP14	TUBB	2	0	1	1	0	TUBB	0.1104453	1.909137	295	FALSE	FALSE	TRUE	FALSE	USP14	TBB5_HUMAN Tubulin beta chain	TUBB	0.5792232	1.46952269234353e-32	3.10217929072174	TRUE	27	NA	NA	NA	NA
PSMD14	COPZ1	2	0	0	1	1	COPZ1	0.208809866256715	3.66802248492822	296	FALSE	FALSE	FALSE	FALSE	PSMD14	COPZ1_HUMAN Coatomer subunit zeta-1	COPZ1	0.3985212	2.95433989372315e-14	2.10677877418492	TRUE	122	95.72	kd	COPZ1	-
OTUB1	PPAT	2	0	1	1	0	PPAT	-0.124541	-2.292723	300	FALSE	TRUE	FALSE	TRUE	OTUB1	PUR1_HUMAN Amidophosphoribosyltransferase	PPAT	0.4977832	6.42041441016799e-23	2.65356545099247	TRUE	317	NA	NA	NA	NA
USP39	POLR2B	2	0	1	1	0	POLR2B	0.1794961	3.143854	302	FALSE	FALSE	FALSE	TRUE	USP39	RPB2_HUMAN DNA-directed RNA polymerase II subunit RPB2	POLR2B	0.6557648	1.57789692001707e-44	3.52381019783154	TRUE	41	NA	NA	NA	NA
PRPF8	DHX8	2	0	1	1	0	DHX8	0.202175459386261	3.54939070075247	304	TRUE	FALSE	FALSE	TRUE	PRPF8	DHX8_HUMAN ATP-dependent RNA helicase DHX8	DHX8	0.6965939	1.39899263205864e-52	3.74871809718923	TRUE	55	-79.82	kd	DHX8	DEAH-boxes
OTULIN	SPATA2	2	0	1	1	0	SPATA2	0.1427039	2.485963	306	TRUE	FALSE	FALSE	TRUE	OTULIN	SPAT2_HUMAN Spermatogenesis-associated protein 2	SPATA2	0.3865134	1.26634381366465e-05	2.04063357201522	TRUE	1010	NA	NA	NA	NA
CYLD	DNAJB6	2	0	1	0	1	DNAJB6	0.1235653	2.143739	307	TRUE	FALSE	FALSE	TRUE	CYLD	DNJB6_HUMAN DnaJ homolog subfamily B member 6	DNAJB6	0.07082992	0.342134174965729	0.301684921451635	FALSE	6937	91.1	kd	DNAJB6	Heat shock proteins / DNAJ (HSP40)
PRPF8	RPL10	2	0	1	1	0	RPL10	0.201907569569969	3.54460048400971	307	TRUE	FALSE	FALSE	TRUE	PRPF8	RL10_HUMAN 60S ribosomal protein L10	RPL10	0.3905226	1.1248838926243e-13	2.0627183289681	TRUE	1595	NA	NA	NA	NA
USP47	NUP35	2	0	1	1	0	NUP35	0.1277423	2.218429	312	TRUE	TRUE	FALSE	TRUE	USP47	NUP53_HUMAN Nucleoporin NUP53	NUP35	-0.392036	8.76663288042982e-14	-2.24802109096267	TRUE	1289	NA	NA	NA	NA
PRPF8	WDR92	2	0	1	1	0	WDR92	-0.1999311	-3.640795	315	TRUE	FALSE	FALSE	TRUE	PRPF8	WDR92_HUMAN WD repeat-containing protein 92	WDR92	-0.396893	3.88751179121639e-14	-2.27477597086892	TRUE	1518	NA	NA	NA	NA
EIF3H	RPL7	2	0	1	1	0	RPL7	0.1258399	2.184413	327	FALSE	FALSE	TRUE	TRUE	EIF3H	RL7_HUMAN 60S ribosomal protein L7	RPL7	0.5652485	1.03730609569657e-30	3.02519938126613	TRUE	94	NA	NA	NA	NA
USP15	USP47	2	0	1	1	0	USP47	-0.1231478	-2.267811	331	FALSE	FALSE	FALSE	TRUE	USP15	UBP47_HUMAN Ubiquitin carboxyl-terminal hydrolase 47	USP47	0.4933157	1.83878725350487e-22	2.62895613948719	TRUE	53	NA	NA	NA	NA
TNFAIP3	MALT1	2	0	1	0	1	MALT1	-0.1231428	-2.267721	332	TRUE	FALSE	FALSE	TRUE	TNFAIP3	MALT1_HUMAN Mucosa-associated lymphoid tissue lymphoma translocation protein 1	MALT1	0.063171	0.396051773241072	0.259495610187155	FALSE	5230	-99.76	kd	MALT1	Immunoglobulin superfamily / Immunoglobulin-like domain containing
USP8	HTT	2	0	1	1	0	HTT	0.1286572	2.23479	337	TRUE	FALSE	FALSE	TRUE	USP8	HD_HUMAN Huntingtin	HTT	0.466862168194201	6.75874970638884e-20	2.48323633990713	TRUE	295	NA	NA	NA	NA
COPS5	PSMD7	2	0	1	1	0	PSMD7	0.1225358	2.125331	337	FALSE	TRUE	FALSE	TRUE	COPS5	PSMD7_HUMAN 26S proteasome non-ATPase regulatory subunit 7	PSMD7	0.417697	1.04311735636504e-15	2.21240904515595	TRUE	379	NA	NA	NA	NA
USP9X	MDC1	2	0	1	1	0	MDC1	0.1167462	2.021806	345	FALSE	FALSE	TRUE	FALSE	USP9X	MDC1_HUMAN Mediator of DNA damage checkpoint protein 1	MDC1	-0.467043885315256	6.50113268868795e-20	-2.66120350060473	TRUE	961	NA	NA	NA	NA
PSMD7	PSMD12	2	0	1	1	0	PSMD12	0.221789755851288	3.90011971548337	347	TRUE	TRUE	FALSE	TRUE	PSMD7	PSD12_HUMAN 26S proteasome non-ATPase regulatory subunit 12	PSMD12	0.6292909	5.36344061648231e-40	3.37797819965363	TRUE	4	NA	NA	NA	NA
CYLD	KARS	2	0	1	0	1	KARS	0.1205476	2.089779	348	TRUE	FALSE	TRUE	TRUE	CYLD	SYK_HUMAN Lysine--tRNA ligase	KARS	0.2200301	0.000622742364826407	1.12355704372691	FALSE	1884	97.96	oe	KARS	Aminoacyl tRNA synthetases / Class II
CYLD	KARS	2	0	1	0	1	KARS	0.1205476	2.089779	348	TRUE	FALSE	TRUE	TRUE	CYLD	SYK_HUMAN Lysine--tRNA ligase	KARS	0.2200301	0.000622742364826407	1.12355704372691	FALSE	1884	-94.23	kd	KARS	Aminoacyl tRNA synthetases / Class II
PRPF8	POLR2B	2	0	1	1	0	POLR2B	0.193766373813009	3.39902536375693	352	FALSE	FALSE	FALSE	TRUE	PRPF8	RPB2_HUMAN DNA-directed RNA polymerase II subunit RPB2	POLR2B	0.7604721	1.07956683997966e-68	4.10059241665134	TRUE	24	NA	NA	NA	NA
USP39	AHCTF1	2	0	1	1	0	AHCTF1	0.1745223	3.054916	358	FALSE	FALSE	TRUE	FALSE	USP39	ELYS_HUMAN Isoform 2 of Protein ELYS	AHCTF1	0.5164939	6.57650253734513e-25	2.75663370947752	TRUE	249	NA	NA	NA	NA
COPS5	COPB2	2	0	0	1	1	COPB2	0.1210028	2.097918	359	FALSE	FALSE	FALSE	FALSE	COPS5	COPB2_HUMAN Coatomer subunit beta'	COPB2	0.5325475	1.02807047860626e-26	2.84506528041905	TRUE	44	96.05	kd	COPB2	WD repeat domain containing
EIF3H	HSP90AB1	2	0	1	1	0	HSP90AB1	-0.1234099	-2.272497	364	TRUE	TRUE	TRUE	TRUE	EIF3H	HS90B_HUMAN Heat shock protein HSP 90-beta	HSP90AB1	0.5394027	1.63199678699355e-27	2.88282728427602	TRUE	140	NA	NA	NA	NA
PRPF8	CWC22	2	0	1	1	0	CWC22	0.19158591643078	3.36003596280159	365	FALSE	FALSE	FALSE	TRUE	PRPF8	CWC22_HUMAN Pre-mRNA-splicing factor CWC22 homolog	CWC22	0.6808758	2.61067872089256e-49	3.66213463458794	TRUE	68	NA	NA	NA	NA
USP1	RBBP7	2	0	1	1	0	RBBP7	0.135813	2.362744	374	FALSE	FALSE	TRUE	FALSE	USP1	RBBP7_HUMAN Isoform 2 of Histone-binding protein RBBP7	RBBP7	0.460764914679528	1.10499590290624e-16	2.44964949915295	TRUE	51	NA	NA	NA	NA
PSMD14	SPATA5	2	0	1	1	0	SPATA5	-0.1933943	-3.523909	374	TRUE	TRUE	FALSE	TRUE	PSMD14	SPAT5_HUMAN Spermatogenesis-associated protein 5	SPATA5	0.5241535	9.28553973028082e-26	2.79882676653536	TRUE	27	NA	NA	NA	NA
TNFAIP3	TBK1	2	0	1	0	1	TBK1	0.1196564	2.073842	385	TRUE	TRUE	FALSE	TRUE	TNFAIP3	TBK1_HUMAN Serine/threonine-protein kinase TBK1	TBK1	0.08198871	0.253913618773632	0.363153335359206	FALSE	4085	99.95	kd	TBK1	IKK family
ZRANB1	TCEA2	2	0	1	0	1	TCEA2	0.1303113	2.264367	386	FALSE	TRUE	FALSE	TRUE	NA	NA	NA	NA	NA	NA	NA	NA	99.95	kd	TCEA2	-
PRPF8	PCBP2	2	0	1	1	0	PCBP2	0.18920972819555	3.31754664078876	387	FALSE	FALSE	FALSE	TRUE	PRPF8	PCBP2_HUMAN Poly(rC)-binding protein 2	PCBP2	-0.4917496	2.64666351882973e-22	-2.79729541524101	TRUE	676	NA	NA	NA	NA
PRPF8	PCBP2	2	0	1	1	0	PCBP2	0.18920972819555	3.31754664078876	387	FALSE	FALSE	FALSE	TRUE	PRPF8	F8VZX2_HUMAN Poly(rC)-binding protein 2	PCBP2	-0.4414197	1.3035719421018e-09	-2.52005217245872	TRUE	1087	NA	NA	NA	NA
PRPF8	PCBP2	2	0	1	1	0	PCBP2	0.18920972819555	3.31754664078876	387	FALSE	FALSE	FALSE	TRUE	PRPF8	PCBP2_HUMAN Poly(rC)-binding protein 2	PCBP2	-0.4917496	2.64666351882973e-22	-2.79729541524101	TRUE	676	NA	NA	NA	NA
PRPF8	PCBP2	2	0	1	1	0	PCBP2	0.18920972819555	3.31754664078876	387	FALSE	FALSE	FALSE	TRUE	PRPF8	F8VZX2_HUMAN Poly(rC)-binding protein 2	PCBP2	-0.4414197	1.3035719421018e-09	-2.52005217245872	TRUE	1087	NA	NA	NA	NA
PSMD7	PSMD11	2	0	1	1	0	PSMD11	0.212167586110089	3.72806286302774	393	TRUE	TRUE	FALSE	TRUE	PSMD7	PSD11_HUMAN 26S proteasome non-ATPase regulatory subunit 11	PSMD11	0.6048529	3.36526251733333e-36	3.24336099661699	TRUE	5	NA	NA	NA	NA
COPS5	COPS7B	2	0	1	1	0	COPS7B	0.1181089	2.046171	397	TRUE	TRUE	FALSE	TRUE	COPS5	CSN7B_HUMAN COP9 signalosome complex subunit 7b	COPS7B	0.466139	7.87973415656646e-20	2.47925275370415	TRUE	174	NA	NA	NA	NA
USP47	USP15	2	0	1	1	0	USP15	-0.1231478	-2.267811	400	FALSE	FALSE	FALSE	TRUE	USP47	UBP15_HUMAN Ubiquitin carboxyl-terminal hydrolase 15	USP15	0.4933157	1.83878725350487e-22	2.62895613948719	TRUE	409	NA	NA	NA	NA
PSMD14	PSMD11	2	0	1	1	0	PSMD11	0.188081191854998	3.2973669499436	406	TRUE	TRUE	FALSE	TRUE	PSMD14	PSD11_HUMAN 26S proteasome non-ATPase regulatory subunit 11	PSMD11	0.6002202	1.61071334571855e-35	3.21784167766668	TRUE	12	NA	NA	NA	NA
BAP1	SMC3	2	0	1	1	0	SMC3	0.101177	1.743408	423	FALSE	FALSE	TRUE	FALSE	BAP1	SMC3_HUMAN Structural maintenance of chromosomes protein 3	SMC3	0.448484687266215	2.98635681622848e-18	2.3820036252257	TRUE	84	NA	NA	NA	NA
USP47	HDAC6	2	0	1	1	0	HDAC6	-0.1221576	-2.250105	425	TRUE	TRUE	FALSE	TRUE	USP47	HDAC6_HUMAN Histone deacetylase 6	HDAC6	0.5386747	8.59181512612933e-27	2.87881708197589	TRUE	227	NA	NA	NA	NA
PSMD7	COPS2	2	0	1	1	0	COPS2	-0.2034751	-3.704166	431	FALSE	TRUE	FALSE	TRUE	PSMD7	CSN2_HUMAN COP9 signalosome complex subunit 2	COPS2	0.5268883	4.56286133166899e-26	2.81389146605515	TRUE	16	NA	NA	NA	NA
PRPF8	RPL26	2	0	1	1	0	RPL26	0.1805264	3.162278	432	TRUE	FALSE	FALSE	TRUE	PRPF8	RL26_HUMAN 60S ribosomal protein L26	RPL26	0.4752778	1.09844992491026e-20	2.52959401301797	TRUE	801	NA	NA	NA	NA
USP1	MLLT1	2	0	1	1	0	MLLT1	-0.1328953	-2.442108	433	FALSE	FALSE	TRUE	FALSE	USP1	ENL_HUMAN Protein ENL	MLLT1	0.406230635437917	8.08254279218667e-13	2.14924635073145	TRUE	120	NA	NA	NA	NA
PSMD14	PSMC5	2	0	1	1	0	PSMC5	0.1836732	3.218546	433	TRUE	TRUE	TRUE	TRUE	PSMD14	PRS8_HUMAN 26S protease regulatory subunit 8	PSMC5	0.7780121	4.72636097837333e-74	4.19721185119028	TRUE	2	NA	NA	NA	NA
OTUB1	ADSS	2	0	1	1	0	ADSS	-0.1173083	-2.163393	433	FALSE	TRUE	FALSE	TRUE	OTUB1	PURA2_HUMAN Adenylosuccinate synthetase isozyme 2	ADSS	0.5632929	1.84601203242532e-30	3.0144269202522	TRUE	107	NA	NA	NA	NA
USP7	DDX21	2	0	1	1	0	DDX21	0.1309679	2.276108	436	FALSE	FALSE	TRUE	FALSE	USP7	DDX21_HUMAN Nucleolar RNA helicase 2	DDX21	0.389433329942012	1.34431880192355e-13	2.05671806345709	TRUE	122	NA	NA	NA	NA
PRPF8	DDX41	2	0	1	1	0	DDX41	0.1791932	3.138438	443	FALSE	TRUE	FALSE	TRUE	PRPF8	DDX41_HUMAN Probable ATP-dependent RNA helicase DDX41	DDX41	0.4510885	1.76846968781799e-18	2.39634677881656	TRUE	995	NA	NA	NA	NA
USP9X	TRIM25	2	0	1	1	0	TRIM25	0.1118278	1.933857	443	TRUE	FALSE	TRUE	TRUE	USP9X	TRI25_HUMAN E3 ubiquitin/ISG15 ligase TRIM25	TRIM25	0.5010167	2.98677056543373e-23	2.67137724925825	TRUE	728	NA	NA	NA	NA
COPS5	RPS7	2	0	1	1	0	RPS7	-0.1160394	-2.140703	445	TRUE	FALSE	FALSE	TRUE	COPS5	RS7_HUMAN 40S ribosomal protein S7	RPS7	0.505015	1.14293081256107e-23	2.69340196334702	TRUE	81	NA	NA	NA	NA
PSMD7	PSMD6	2	0	1	1	0	PSMD6	0.201199106393629	3.53193224519451	448	TRUE	TRUE	FALSE	TRUE	PSMD7	PSMD6_HUMAN 26S proteasome non-ATPase regulatory subunit 6	PSMD6	0.5677299	4.93477065668267e-31	3.03886822190838	TRUE	10	NA	NA	NA	NA
COPS6	PSMD7	2	0	1	1	0	PSMD7	0.1373269	2.389815	450	FALSE	TRUE	FALSE	TRUE	COPS6	PSMD7_HUMAN 26S proteasome non-ATPase regulatory subunit 7	PSMD7	0.4014399	1.80099006276689e-14	2.12285649046707	TRUE	357	NA	NA	NA	NA
EIF3H	EIF4G1	2	0	1	1	0	EIF4G1	0.1178013	2.040672	452	TRUE	TRUE	FALSE	TRUE	EIF3H	IF4G1_HUMAN Isoform 9 of Eukaryotic translation initiation factor 4 gamma 1	EIF4G1	0.5611713	3.44387394623855e-30	3.00274004497753	TRUE	99	NA	NA	NA	NA
USP7	EFTUD2	2	0	1	1	0	EFTUD2	-0.1300306	-2.390883	456	TRUE	FALSE	FALSE	TRUE	USP7	U5S1_HUMAN 116 kDa U5 small nuclear ribonucleoprotein component	EFTUD2	0.409938800526642	4.14434192499309e-15	2.16967285096233	TRUE	83	NA	NA	NA	NA
PRPF8	DHX15	2	0	1	1	0	DHX15	0.1778261	3.113993	457	TRUE	TRUE	FALSE	TRUE	PRPF8	DHX15_HUMAN Putative pre-mRNA-splicing factor ATP-dependent RNA helicase DHX15	DHX15	0.6386062	1.57698991989784e-41	3.42929171268445	TRUE	114	NA	NA	NA	NA
PRPF8	CDK7	2	0	1	1	0	CDK7	0.1771304	3.101552	463	FALSE	FALSE	TRUE	FALSE	PRPF8	CDK7_HUMAN Cyclin-dependent kinase 7	CDK7	0.6268001	1.17139856044875e-38	3.36425757892675	TRUE	138	NA	NA	NA	NA
COPS5	RPS18	2	0	1	1	0	RPS18	0.1152246	1.994597	463	TRUE	FALSE	FALSE	TRUE	COPS5	RS18_HUMAN 40S ribosomal protein S18	RPS18	0.3883422	1.60813083987596e-13	2.05070755273841	TRUE	572	NA	NA	NA	NA
PRPF8	RPLP1	2	0	1	1	0	RPLP1	0.1770993	3.100996	464	TRUE	FALSE	FALSE	TRUE	PRPF8	RLA1_HUMAN 60S acidic ribosomal protein P1	RPLP1	-0.5177949	5.64412029492512e-21	-2.94076646189991	TRUE	514	NA	NA	NA	NA
PRPF8	RPA3	2	0	1	1	0	RPA3	0.1764473	3.089338	467	TRUE	FALSE	FALSE	TRUE	PRPF8	RFA3_HUMAN Replication protein A 14 kDa subunit	RPA3	-0.4017942	1.69467062385068e-14	-2.30177432734339	TRUE	1467	NA	NA	NA	NA
BAP1	HNRNPU	2	0	1	1	0	HNRNPU	0.09934313	1.710616	471	FALSE	FALSE	TRUE	FALSE	BAP1	HNRPU_HUMAN Heterogeneous nuclear ribonucleoprotein U	HNRNPU	0.486010091235673	9.95020628272849e-22	2.58871305010452	TRUE	36	NA	NA	NA	NA
COPS6	RAE1	2	0	1	1	0	RAE1	-0.1353927	-2.486765	473	TRUE	FALSE	FALSE	TRUE	COPS6	RAE1L_HUMAN mRNA export factor	RAE1	-0.4223838	4.44566068073352e-16	-2.41519254338575	TRUE	246	NA	NA	NA	NA
PRPF8	PDRG1	2	0	1	1	0	PDRG1	0.1749	3.061671	486	TRUE	FALSE	FALSE	TRUE	PRPF8	PDRG1_HUMAN p53 and DNA damage-regulated protein 1	PDRG1	-0.5499144	4.13155630842105e-28	-3.11769735857457	TRUE	340	NA	NA	NA	NA
PRPF8	CLTC	2	0	1	1	0	CLTC	0.1736541	3.039392	494	TRUE	FALSE	FALSE	TRUE	PRPF8	CLH1_HUMAN Clathrin heavy chain 1	CLTC	0.5057508	9.5536213653006e-24	2.69745513210037	TRUE	589	NA	NA	NA	NA
PRPF8	CLTC	2	0	1	1	0	CLTC	0.1736541	3.039392	494	TRUE	FALSE	FALSE	TRUE	PRPF8	J3KRF5_HUMAN Clathrin heavy chain 1 (Fragment)	CLTC	0.4002363	4.97282518806397e-05	2.1162264362247	TRUE	1490	NA	NA	NA	NA
PRPF8	CLTC	2	0	1	1	0	CLTC	0.1736541	3.039392	494	TRUE	FALSE	FALSE	TRUE	PRPF8	CLH1_HUMAN Clathrin heavy chain 1	CLTC	0.5057508	9.5536213653006e-24	2.69745513210037	TRUE	589	NA	NA	NA	NA
PRPF8	CLTC	2	0	1	1	0	CLTC	0.1736541	3.039392	494	TRUE	FALSE	FALSE	TRUE	PRPF8	J3KRF5_HUMAN Clathrin heavy chain 1 (Fragment)	CLTC	0.4002363	4.97282518806397e-05	2.1162264362247	TRUE	1490	NA	NA	NA	NA
PRPF8	LSM7	2	0	1	1	0	LSM7	0.1733142	3.033315	496	FALSE	FALSE	FALSE	TRUE	PRPF8	LSM7_HUMAN U6 snRNA-associated Sm-like protein LSm7	LSM7	-0.4756215	1.01948811400579e-20	-2.70845345958608	TRUE	795	NA	NA	NA	NA
EIF3H	EIF3B	2	0	1	1	0	EIF3B	0.1157068	2.00322	496	TRUE	TRUE	TRUE	TRUE	EIF3H	EIF3B_HUMAN Isoform 2 of Eukaryotic translation initiation factor 3 subunit B	EIF3B	0.8143231	6.29240011953636e-87	4.39723170794875	TRUE	6	NA	NA	NA	NA
USP9X	NONO	2	0	1	1	0	NONO	0.1096954	1.895728	496	FALSE	FALSE	TRUE	FALSE	USP9X	NONO_HUMAN Non-POU domain-containing octamer-binding protein	NONO	-0.5726115	1.13344204331974e-31	-3.24272477976464	TRUE	298	NA	NA	NA	NA
PRPF8	THOC1	2	0	1	1	0	THOC1	0.1730486	3.028564	500	FALSE	FALSE	FALSE	TRUE	PRPF8	THOC1_HUMAN THO complex subunit 1	THOC1	0.5115161	2.29678545429722e-24	2.72921340039839	TRUE	556	NA	NA	NA	NA
EIF3H	EIF4A1	2	0	1	1	0	EIF4A1	0.1154625	1.998851	501	TRUE	TRUE	FALSE	TRUE	EIF3H	IF4A1_HUMAN Eukaryotic initiation factor 4A-I	EIF4A1	0.6318591	2.09195162999308e-40	3.39212517980089	TRUE	39	NA	NA	NA	NA
USP9X	CLTC	2	0	1	1	0	CLTC	0.1089922	1.883154	513	FALSE	FALSE	TRUE	FALSE	USP9X	CLH1_HUMAN Clathrin heavy chain 1	CLTC	0.597533728390489	3.95944512814702e-35	3.20304319603521	TRUE	208	NA	NA	NA	NA
COPS5	KARS	2	0	1	1	0	KARS	0.1132472	1.959239	514	TRUE	FALSE	FALSE	TRUE	COPS5	SYK_HUMAN Lysine--tRNA ligase	KARS	0.3946824	5.64167265152924e-14	2.08563266897922	TRUE	527	NA	NA	NA	NA
PRPF8	RPS3A	2	0	1	1	0	RPS3A	0.1706325	2.985362	517	TRUE	FALSE	FALSE	TRUE	PRPF8	RS3A_HUMAN 40S ribosomal protein S3a	RPS3A	0.4068367	7.11743229393598e-15	2.15258486927663	TRUE	1398	NA	NA	NA	NA
EIF3H	CSNK2A2	2	0	1	1	0	CSNK2A2	-0.114489	-2.11298	519	TRUE	TRUE	FALSE	TRUE	EIF3H	CSK22_HUMAN Casein kinase II subunit alpha'	CSNK2A2	0.4899137	4.05633900027926e-22	2.61021615566156	TRUE	291	NA	NA	NA	NA
USP9X	SNRNP40	2	0	1	1	0	SNRNP40	0.1085637	1.875492	520	FALSE	FALSE	TRUE	FALSE	USP9X	SNR40_HUMAN U5 small nuclear ribonucleoprotein 40 kDa protein	SNRNP40	-0.664423714955689	4.00967586036492e-46	-3.74847416931917	TRUE	48	NA	NA	NA	NA
PSMD14	PSMB6	2	0	1	1	0	PSMB6	0.1727367	3.022988	522	TRUE	FALSE	FALSE	TRUE	PSMD14	PSB6_HUMAN Proteasome subunit beta type-6	PSMB6	0.3989569	2.74763164437006e-14	2.1091788361934	TRUE	120	NA	NA	NA	NA
OTUB1	ANP32E	2	0	1	1	0	ANP32E	-0.1137445	-2.099667	525	FALSE	TRUE	FALSE	TRUE	OTUB1	AN32E_HUMAN Acidic leucine-rich nuclear phosphoprotein 32 family member E	ANP32E	0.4804454	3.48343555572912e-21	2.55805983912535	TRUE	399	NA	NA	NA	NA
USP36	WDR3	2	0	1	1	0	WDR3	0.1187202	2.057102	525	TRUE	TRUE	FALSE	TRUE	USP36	WDR3_HUMAN WD repeat-containing protein 3	WDR3	0.4823105	2.29816261438148e-21	2.56833377911159	TRUE	57	NA	NA	NA	NA
USP19	RNF123	2	0	1	1	0	RNF123	0.123728	2.146649	528	FALSE	FALSE	FALSE	TRUE	USP19	RN123_HUMAN E3 ubiquitin-protein ligase RNF123	RNF123	0.4367202	2.76950592487722e-15	2.31719871602945	TRUE	43	NA	NA	NA	NA
USP9X	FUS	2	0	1	1	0	FUS	0.1084042	1.87264	530	FALSE	FALSE	TRUE	FALSE	USP9X	FUS_HUMAN RNA-binding protein FUS	FUS	-0.514216648322807	1.16795350294133e-24	-2.92105559224835	TRUE	649	NA	NA	NA	NA
USP15	HSP90AB1	2	0	1	1	0	HSP90AB1	0.1132696	1.959638	532	FALSE	FALSE	TRUE	FALSE	USP15	HS90B_HUMAN Heat shock protein HSP 90-beta	HSP90AB1	0.4532255	1.1486479523823e-18	2.40811848529374	TRUE	158	NA	NA	NA	NA
USP9X	TBK1	2	0	1	1	0	TBK1	0.1081829	1.868682	539	FALSE	FALSE	TRUE	FALSE	USP9X	TBK1_HUMAN Serine/threonine-protein kinase TBK1	TBK1	0.7164079	4.67480577615629e-57	3.85786390539645	TRUE	8	NA	NA	NA	NA
USP9X	MAPK6	2	0	1	1	0	MAPK6	-0.1076541	-1.990763	548	FALSE	TRUE	FALSE	TRUE	USP9X	MK06_HUMAN Mitogen-activated protein kinase 6	MAPK6	0.454107244587506	1.31329100752182e-10	2.41297559267416	TRUE	1062	NA	NA	NA	NA
COPS5	DNM1L	2	0	1	1	0	DNM1L	0.1119412	1.935885	551	TRUE	FALSE	FALSE	TRUE	COPS5	DNM1L_HUMAN Isoform 4 of Dynamin-1-like protein	DNM1L	0.4878235	6.56850257700049e-22	2.59870224790368	TRUE	120	NA	NA	NA	NA
COPS5	DNM1L	2	0	1	1	0	DNM1L	0.1119412	1.935885	551	TRUE	FALSE	FALSE	TRUE	COPS5	B4DGC9_HUMAN Dynamin-1-like protein	DNM1L	0.4115492	1.12079017565952e-07	2.17854376809446	TRUE	409	NA	NA	NA	NA
COPS5	DNM1L	2	0	1	1	0	DNM1L	0.1119412	1.935885	551	TRUE	FALSE	FALSE	TRUE	COPS5	DNM1L_HUMAN Isoform 4 of Dynamin-1-like protein	DNM1L	0.4878235	6.56850257700049e-22	2.59870224790368	TRUE	120	NA	NA	NA	NA
COPS5	DNM1L	2	0	1	1	0	DNM1L	0.1119412	1.935885	551	TRUE	FALSE	FALSE	TRUE	COPS5	B4DGC9_HUMAN Dynamin-1-like protein	DNM1L	0.4115492	1.12079017565952e-07	2.17854376809446	TRUE	409	NA	NA	NA	NA
TNFAIP3	GLDC	2	0	1	0	1	GLDC	-0.1124522	-2.076559	558	TRUE	FALSE	FALSE	TRUE	TNFAIP3	GCSP_HUMAN Glycine dehydrogenase (decarboxylating), mitochondrial	GLDC	-0.05832709	0.43799345561953	-0.409779005169824	FALSE	5559	93.51	kd	GLDC	-
TNFAIP3	GLDC	2	0	1	0	1	GLDC	-0.1124522	-2.076559	558	TRUE	FALSE	FALSE	TRUE	TNFAIP3	GCSP_HUMAN Glycine dehydrogenase (decarboxylating), mitochondrial	GLDC	-0.05832709	0.43799345561953	-0.409779005169824	FALSE	5559	-96.23	oe	GLDC	-
OTUB1	UBE2N	2	0	1	1	0	UBE2N	0.112166	1.939906	562	TRUE	TRUE	FALSE	TRUE	OTUB1	UBE2N_HUMAN Ubiquitin-conjugating enzyme E2 N	UBE2N	0.4703819	3.18369848902498e-20	2.50262485169761	TRUE	452	NA	NA	NA	NA
EIF3H	RPLP0	2	0	1	1	0	RPLP0	0.1128694	1.952482	565	FALSE	FALSE	TRUE	TRUE	EIF3H	RLA0_HUMAN 60S acidic ribosomal protein P0	RPLP0	0.6459458	8.63116065259556e-43	3.46972204345652	TRUE	28	NA	NA	NA	NA
PRPF8	DCPS	2	0	1	1	0	DCPS	-0.1643714	-3.004942	580	TRUE	FALSE	FALSE	TRUE	PRPF8	DCPS_HUMAN m7GpppX diphosphatase	DCPS	-0.392622	7.95111256522696e-14	-2.25124908347349	TRUE	1567	NA	NA	NA	NA
PSMD14	PSMD13	2	0	1	1	0	PSMD13	0.1655774	2.894971	582	TRUE	TRUE	FALSE	TRUE	PSMD14	PSD13_HUMAN 26S proteasome non-ATPase regulatory subunit 13	PSMD13	0.6773021	1.32836266714e-48	3.64244883793961	TRUE	6	NA	NA	NA	NA
UCHL3	CLPB	2	0	1	1	0	CLPB	-0.1244421	-2.290955	588	TRUE	TRUE	FALSE	TRUE	UCHL3	CLPB_HUMAN Isoform 2 of Caseinolytic peptidase B protein homolog	CLPB	-0.384599883935328	2.94841611968775e-13	-2.20705909955249	TRUE	1417	NA	NA	NA	NA
PRPF8	TCF3	2	0	1	1	0	TCF3	0.1632082	2.852605	592	TRUE	FALSE	FALSE	TRUE	PRPF8	TFE2_HUMAN Isoform E47 of Transcription factor E2-alpha	TCF3	-0.4032682	2.81153429031762e-14	-2.30989388529723	TRUE	1437	NA	NA	NA	NA
USP9X	ZNF326	2	0	1	1	0	ZNF326	-0.1059622	-1.960509	592	FALSE	FALSE	TRUE	FALSE	USP9X	ZN326_HUMAN DBIRD complex subunit ZNF326	ZNF326	-0.4738335	1.50753857900793e-20	-2.69860422646432	TRUE	902	NA	NA	NA	NA
OTUB1	ATIC	2	0	1	1	0	ATIC	-0.1112191	-2.054509	593	FALSE	TRUE	FALSE	TRUE	OTUB1	PUR9_HUMAN Bifunctional purine biosynthesis protein PURH	ATIC	0.5766815	3.2252655336799e-32	3.08817828634502	TRUE	81	NA	NA	NA	NA
UCHL3	ERGIC2	2	0	0	1	1	ERGIC2	0.1240178	2.15183	597	FALSE	FALSE	FALSE	FALSE	UCHL3	ERGI2_HUMAN Endoplasmic reticulum-Golgi intermediate compartment protein 2	ERGIC2	-0.417449037300623	1.09143865620124e-15	-2.38800930612248	TRUE	993	-95.62	kd	ERGIC2	-
COPS6	ZMAT2	2	0	1	1	0	ZMAT2	0.1287061	2.235663	598	TRUE	FALSE	FALSE	TRUE	COPS6	ZMAT2_HUMAN Zinc finger matrin-type protein 2	ZMAT2	-0.4054879	8.98315945243213e-15	-2.32212114634889	TRUE	329	NA	NA	NA	NA
STAMBP	CHMP4B	2	0	1	1	0	CHMP4B	0.1006187	1.733424	612	TRUE	TRUE	FALSE	TRUE	STAMBP	CHM4B_HUMAN Charged multivesicular body protein 4b	CHMP4B	0.5246095	8.25073267407647e-26	2.80133865149259	TRUE	95	NA	NA	NA	NA
COPS5	PPP2R1A	2	0	1	1	0	PPP2R1A	-0.109742	-2.028098	621	TRUE	FALSE	FALSE	FALSE	COPS5	F5H3X9_HUMAN Serine/threonine-protein phosphatase 2A 65 kDa regulatory subunit A alpha isoform	PPP2R1A	0.629036	5.87213156342675e-40	3.37657407799662	TRUE	9	NA	NA	NA	NA
USP16	CLIC1	2	0	1	1	0	CLIC1	-0.1200133	-2.211762	634	FALSE	FALSE	TRUE	FALSE	USP16	CLIC1_HUMAN Chloride intracellular channel protein 1	CLIC1	0.3944916	5.82733153070158e-14	2.08458164343133	TRUE	964	NA	NA	NA	NA
PRPF8	RPL6	2	0	1	1	0	RPL6	0.1591415	2.779887	637	TRUE	FALSE	FALSE	TRUE	PRPF8	RL6_HUMAN 60S ribosomal protein L6	RPL6	0.5714849	1.59463891790074e-31	3.059552713168	TRUE	252	NA	NA	NA	NA
USP14	XPO7	2	0	1	1	0	XPO7	0.09575455	1.646447	638	TRUE	FALSE	FALSE	TRUE	USP14	XPO7_HUMAN Exportin-7	XPO7	0.4944801	1.4016086881471e-22	2.63537025975954	TRUE	172	NA	NA	NA	NA
USP9X	MALT1	2	0	1	1	0	MALT1	-0.1045132	-1.934599	639	TRUE	FALSE	FALSE	TRUE	USP9X	MALT1_HUMAN Mucosa-associated lymphoid tissue lymphoma translocation protein 1	MALT1	0.380389	5.78200781716384e-13	2.00689719431337	TRUE	1662	NA	NA	NA	NA
TNFAIP3	TRAF6	2	0	1	0	1	TRAF6	-0.1091316	-2.017182	648	TRUE	TRUE	FALSE	TRUE	TNFAIP3	TRAF6_HUMAN TNF receptor-associated factor 6	TRAF6	0.06241837	0.4103832162976	0.255349733048213	FALSE	5285	94.52	kd	TRAF6	RING-type (C3HC4) zinc fingers
USP9X	SCAF8	2	0	1	1	0	SCAF8	-0.1041805	-1.928651	649	FALSE	FALSE	TRUE	FALSE	USP9X	SCAF8_HUMAN Protein SCAF8	SCAF8	-0.499063119343593	4.75091052528416e-23	-2.83758208020496	TRUE	740	NA	NA	NA	NA
USP47	ELAVL1	2	0	1	1	0	ELAVL1	-0.11322	-2.090289	651	FALSE	FALSE	FALSE	TRUE	USP47	B4DVB8_HUMAN ELAV-like protein 1	ELAVL1	-0.3518134	4.24431338867811e-11	-2.02645410876848	TRUE	1825	NA	NA	NA	NA
OTUB1	GART	2	0	1	1	0	GART	-0.1090451	-2.015636	652	FALSE	TRUE	FALSE	TRUE	OTUB1	PUR2_HUMAN Trifunctional purine biosynthetic protein adenosine-3	GART	0.5769122	3.0135065178375e-32	3.08944910182667	TRUE	80	NA	NA	NA	NA
PRPF8	MED12	2	0	1	1	0	MED12	0.157715	2.754379	657	TRUE	FALSE	FALSE	TRUE	PRPF8	MED12_HUMAN Isoform 2 of Mediator of RNA polymerase II transcription subunit 12	MED12	0.6222652	7.21245089925424e-39	3.33927699319752	TRUE	147	NA	NA	NA	NA
COPS5	TFAM	2	0	1	1	0	TFAM	0.1084542	1.873534	659	TRUE	FALSE	FALSE	TRUE	COPS5	TFAM_HUMAN Transcription factor A, mitochondrial	TFAM	-0.380188	5.96919333187362e-13	-2.18275615023192	TRUE	634	NA	NA	NA	NA
PRPF8	RPS8	2	0	1	1	0	RPS8	0.1570044	2.741674	668	TRUE	FALSE	FALSE	TRUE	PRPF8	RS8_HUMAN 40S ribosomal protein S8	RPS8	0.411156	3.35130238561819e-15	2.17637781817082	TRUE	1356	NA	NA	NA	NA
COPS5	EIF2S1	2	0	1	1	0	EIF2S1	0.1081098	1.867376	672	TRUE	FALSE	FALSE	TRUE	COPS5	IF2A_HUMAN Eukaryotic translation initiation factor 2 subunit 1	EIF2S1	0.530017	2.01478226062522e-26	2.83112597146233	TRUE	46	NA	NA	NA	NA
PRPF8	AAR2	2	0	1	1	0	AAR2	0.1549138	2.704291	692	TRUE	TRUE	FALSE	TRUE	PRPF8	AAR2_HUMAN Protein AAR2 homolog	AAR2	0.44752	3.6212882088531e-18	2.37668962647037	TRUE	1037	NA	NA	NA	NA
USP14	PSMD13	2	0	1	1	0	PSMD13	0.09417063	1.618124	693	TRUE	TRUE	FALSE	TRUE	USP14	PSD13_HUMAN 26S proteasome non-ATPase regulatory subunit 13	PSMD13	0.4710616	2.75342271578156e-20	2.50636899249898	TRUE	242	NA	NA	NA	NA
USP36	DHX33	2	0	1	1	0	DHX33	0.1118648	1.93452	695	TRUE	TRUE	TRUE	TRUE	USP36	DHX33_HUMAN Putative ATP-dependent RNA helicase DHX33	DHX33	0.6796218	6.75710537004286e-48	3.65522695095557	TRUE	2	NA	NA	NA	NA
PSMD14	PSMD12	2	0	1	1	0	PSMD12	0.1555247	2.715215	701	TRUE	TRUE	FALSE	TRUE	PSMD14	PSD12_HUMAN 26S proteasome non-ATPase regulatory subunit 12	PSMD12	0.432702	6.48236032039662e-17	2.29506438239978	TRUE	85	NA	NA	NA	NA
PRPF8	THOC5	2	0	1	1	0	THOC5	0.1540315	2.688514	707	FALSE	FALSE	FALSE	TRUE	PRPF8	THOC5_HUMAN THO complex subunit 5 homolog	THOC5	0.680001	3.88544549967611e-49	3.65731578160421	TRUE	69	NA	NA	NA	NA
USP8	COPA	2	0	0	1	1	COPA	0.1074586	1.855731	708	FALSE	FALSE	FALSE	FALSE	USP8	COPA_HUMAN Coatomer subunit alpha	COPA	0.565238284113682	1.04009753214893e-30	3.02514310685568	TRUE	25	99.24	kd	COPA	Endogenous ligands
USP9X	EIF2S1	2	0	1	1	0	EIF2S1	-0.1007135	-1.866656	760	FALSE	FALSE	TRUE	FALSE	USP9X	IF2A_HUMAN Eukaryotic translation initiation factor 2 subunit 1	EIF2S1	0.4948747	1.27624580314134e-22	2.63754392161069	TRUE	759	NA	NA	NA	NA
PAN2	TJP1	2	0	1	1	0	TJP1	0.1029921	1.775865	761	TRUE	FALSE	FALSE	TRUE	PAN2	ZO1_HUMAN Isoform Short of Tight junction protein ZO-1	TJP1	-0.3673494	1.76421938276652e-10	-2.11203446994277	TRUE	277	NA	NA	NA	NA
PRPF8	SMC1A	2	0	1	1	0	SMC1A	0.1498319	2.61342	762	TRUE	FALSE	FALSE	TRUE	PRPF8	SMC1A_HUMAN Structural maintenance of chromosomes protein 1A	SMC1A	0.5096402	3.66162606571429e-24	2.71887996840001	TRUE	565	NA	NA	NA	NA
PRPF8	U2SURP	2	0	1	1	0	U2SURP	0.149663	2.6104	765	FALSE	FALSE	FALSE	TRUE	PRPF8	SR140_HUMAN U2 snRNP-associated SURP motif-containing protein	U2SURP	0.3822546	4.29416559817787e-13	2.01717388855943	TRUE	1677	NA	NA	NA	NA
USP5	IPO9	2	0	1	1	0	IPO9	-0.1382425	-2.537722	769	TRUE	FALSE	FALSE	TRUE	USP5	IPO9_HUMAN Importin-9	IPO9	0.389845192577753	1.25663969873652e-13	2.05898681687631	TRUE	1183	NA	NA	NA	NA
USP4	PGK1	2	0	1	1	0	PGK1	0.1133612	1.961277	772	FALSE	FALSE	TRUE	FALSE	USP4	PGK1_HUMAN Phosphoglycerate kinase 1	PGK1	0.418612588527799	8.83939666342633e-16	2.21745258254628	TRUE	286	NA	NA	NA	NA
COPS5	RPL6	2	0	1	1	0	RPL6	-0.1048147	-1.939991	799	TRUE	FALSE	FALSE	TRUE	COPS5	RL6_HUMAN 60S ribosomal protein L6	RPL6	0.3826244	4.04710438568986e-13	2.01921093912343	TRUE	617	NA	NA	NA	NA
PSMD7	PSMC2	2	0	1	1	0	PSMC2	0.1637723	2.862692	821	TRUE	TRUE	FALSE	TRUE	PSMD7	PRS7_HUMAN 26S protease regulatory subunit 7	PSMC2	0.4439653	7.36162293454252e-18	2.35710849169525	TRUE	126	NA	NA	NA	NA
USP8	CHMP2A	2	0	1	1	0	CHMP2A	0.1035113	1.785148	823	TRUE	TRUE	FALSE	TRUE	USP8	M0R1T5_HUMAN Charged multivesicular body protein 2a (Fragment)	CHMP2A	0.518125823872558	4.35876669635359e-25	2.76562319418546	TRUE	107	86.71	kd	CHMP2A	Charged multivesicular body proteins
USP8	CHMP2A	2	0	1	1	0	CHMP2A	0.1035113	1.785148	823	TRUE	TRUE	FALSE	TRUE	USP8	M0R1L7_HUMAN Charged multivesicular body protein 2a (Fragment)	CHMP2A	0.458247078834883	4.73195173350763e-16	2.43577995094477	TRUE	332	86.71	kd	CHMP2A	Charged multivesicular body proteins
USP8	CHMP2A	2	0	1	1	0	CHMP2A	0.1035113	1.785148	823	TRUE	TRUE	FALSE	TRUE	USP8	M0R1T5_HUMAN Charged multivesicular body protein 2a (Fragment)	CHMP2A	0.518125823872558	4.35876669635359e-25	2.76562319418546	TRUE	107	86.71	kd	CHMP2A	Charged multivesicular body proteins
USP8	CHMP2A	2	0	1	1	0	CHMP2A	0.1035113	1.785148	823	TRUE	TRUE	FALSE	TRUE	USP8	M0R1L7_HUMAN Charged multivesicular body protein 2a (Fragment)	CHMP2A	0.458247078834883	4.73195173350763e-16	2.43577995094477	TRUE	332	86.71	kd	CHMP2A	Charged multivesicular body proteins
USP8	CHMP2A	2	0	1	1	0	CHMP2A	0.1035113	1.785148	823	TRUE	TRUE	FALSE	TRUE	USP8	M0R1T5_HUMAN Charged multivesicular body protein 2a (Fragment)	CHMP2A	0.518125823872558	4.35876669635359e-25	2.76562319418546	TRUE	107	86.71	kd	CHMP2A	Charged multivesicular body proteins
USP8	CHMP2A	2	0	1	1	0	CHMP2A	0.1035113	1.785148	823	TRUE	TRUE	FALSE	TRUE	USP8	M0R1L7_HUMAN Charged multivesicular body protein 2a (Fragment)	CHMP2A	0.458247078834883	4.73195173350763e-16	2.43577995094477	TRUE	332	86.71	kd	CHMP2A	Charged multivesicular body proteins
USP8	CHMP2A	2	0	1	1	0	CHMP2A	0.1035113	1.785148	823	TRUE	TRUE	FALSE	TRUE	USP8	M0R1T5_HUMAN Charged multivesicular body protein 2a (Fragment)	CHMP2A	0.518125823872558	4.35876669635359e-25	2.76562319418546	TRUE	107	86.71	kd	CHMP2A	Charged multivesicular body proteins
USP8	CHMP2A	2	0	1	1	0	CHMP2A	0.1035113	1.785148	823	TRUE	TRUE	FALSE	TRUE	USP8	M0R1L7_HUMAN Charged multivesicular body protein 2a (Fragment)	CHMP2A	0.458247078834883	4.73195173350763e-16	2.43577995094477	TRUE	332	86.71	kd	CHMP2A	Charged multivesicular body proteins
COPS6	MAPK1	2	0	1	1	0	MAPK1	-0.119674	-2.205694	827	TRUE	TRUE	FALSE	TRUE	COPS6	MK01_HUMAN Mitogen-activated protein kinase 1	MAPK1	0.4215455	5.18927373775586e-16	2.2336085830022	TRUE	248	NA	NA	NA	NA
EIF3F	EIF3I	2	0	1	1	0	EIF3I	0.1215564	2.107818	838	TRUE	TRUE	FALSE	TRUE	EIF3F	EIF3I_HUMAN Eukaryotic translation initiation factor 3 subunit I	EIF3I	0.680259	3.44921755541463e-49	3.65873697967212	TRUE	2	NA	NA	NA	NA
OTUB1	MTHFD1	2	0	1	1	0	MTHFD1	-0.1038889	-1.923436	839	FALSE	TRUE	FALSE	TRUE	OTUB1	C1TC_HUMAN C-1-tetrahydrofolate synthase, cytoplasmic	MTHFD1	0.4901659	3.82589509618142e-22	2.61160540431554	TRUE	348	NA	NA	NA	NA
EIF3H	RPL9	2	0	1	1	0	RPL9	0.104145	1.796478	843	FALSE	FALSE	TRUE	FALSE	EIF3H	RL9_HUMAN 60S ribosomal protein L9	RPL9	0.5899388	4.79883398986832e-34	3.16120638380871	TRUE	67	NA	NA	NA	NA
EIF3H	RPS23	2	0	1	1	0	RPS23	0.1036784	1.788136	858	FALSE	FALSE	FALSE	TRUE	EIF3H	RS23_HUMAN 40S ribosomal protein S23	RPS23	0.6112159	3.79181237276546e-37	3.27841170710566	TRUE	47	NA	NA	NA	NA
USP39	DDX46	2	0	1	1	0	DDX46	-0.143932	-2.639459	867	FALSE	FALSE	FALSE	TRUE	USP39	DDX46_HUMAN Probable ATP-dependent RNA helicase DDX46	DDX46	0.5282651	3.19295060897516e-26	2.82147559589969	TRUE	216	NA	NA	NA	NA
USP39	CRNKL1	2	0	1	1	0	CRNKL1	0.1437169	2.504076	871	FALSE	FALSE	FALSE	TRUE	USP39	CRNL1_HUMAN Crooked neck-like protein 1	CRNKL1	0.5926401	1.99425952283388e-34	3.17608654792046	TRUE	113	NA	NA	NA	NA
EIF3H	RPL21	2	0	1	1	0	RPL21	-0.1029818	-1.907216	886	FALSE	FALSE	TRUE	FALSE	EIF3H	RL21_HUMAN 60S ribosomal protein L21	RPL21	0.6363769	3.73153480720151e-41	3.41701156984422	TRUE	36	NA	NA	NA	NA
USP1	ATAD5	2	0	1	1	0	ATAD5	0.1146928	1.985087	888	TRUE	FALSE	FALSE	TRUE	USP1	ATAD5_HUMAN ATPase family AAA domain-containing protein 5	ATAD5	0.422700988838649	2.32917832233411e-11	2.23997361596721	TRUE	97	NA	NA	NA	NA
PSMD14	TRIM24	2	0	1	0	1	TRIM24	0.143698	2.503738	909	FALSE	FALSE	TRUE	FALSE	PSMD14	TIF1A_HUMAN Transcription intermediary factor 1-alpha	TRIM24	-0.1788254	0.00193737642583576	-1.07354631275808	FALSE	2504	-90.65	kd	TRIM24	TIF1 family
OTUB1	FARSB	2	0	1	1	0	FARSB	-0.1020449	-1.890464	916	TRUE	TRUE	FALSE	TRUE	OTUB1	SYFB_HUMAN Phenylalanine--tRNA ligase beta subunit	FARSB	0.5231365	1.21034157739213e-25	2.79322460205839	TRUE	213	NA	NA	NA	NA
COPS5	HSPA5	2	0	1	0	1	HSPA5	0.101159	1.743085	917	TRUE	TRUE	FALSE	TRUE	COPS5	GRP78_HUMAN 78 kDa glucose-regulated protein	HSPA5	-0.1576526	0.00709288225757474	-0.956915528059902	FALSE	4163	97.06	kd	HSPA5	Heat shock proteins / HSP70
OTUB1	PTGES3	2	0	1	1	0	PTGES3	0.101978	1.757731	919	FALSE	TRUE	FALSE	TRUE	OTUB1	TEBP_HUMAN Prostaglandin E synthase 3	PTGES3	0.4151446	1.65275564179907e-15	2.19834909961905	TRUE	809	NA	NA	NA	NA
PRPF8	DNAJA2	2	0	1	1	0	DNAJA2	0.1403785	2.444381	928	TRUE	FALSE	FALSE	TRUE	PRPF8	DNJA2_HUMAN DnaJ homolog subfamily A member 2	DNAJA2	-0.5153322	8.82722991602262e-25	-2.92720063057499	TRUE	530	NA	NA	NA	NA
USP39	CDK7	2	0	1	1	0	CDK7	-0.1413999	-2.594182	931	FALSE	FALSE	TRUE	FALSE	USP39	CDK7_HUMAN Cyclin-dependent kinase 7	CDK7	0.544394	1.86912047827456e-27	2.91032195837033	TRUE	184	NA	NA	NA	NA
PRPF8	BUB3	2	0	1	1	0	BUB3	0.1400925	2.439268	933	TRUE	FALSE	TRUE	TRUE	PRPF8	BUB3_HUMAN Mitotic checkpoint protein BUB3	BUB3	-0.3601572	1.26856266635082e-11	-2.07241609496609	TRUE	1946	NA	NA	NA	NA
USP39	PCBP1	2	0	1	1	0	PCBP1	0.1411338	2.457887	936	FALSE	FALSE	FALSE	TRUE	USP39	PCBP1_HUMAN Poly(rC)-binding protein 1	PCBP1	-0.4047315	1.0240260485176e-14	-2.3179545020909	TRUE	887	NA	NA	NA	NA
COPS6	HSP90AA1	2	0	1	1	0	HSP90AA1	-0.1159078	-2.138351	937	TRUE	FALSE	FALSE	TRUE	COPS6	HS90A_HUMAN Isoform 2 of Heat shock protein HSP 90-alpha	HSP90AA1	0.5491728	1.08308237841195e-28	2.9366460720405	TRUE	26	NA	NA	NA	NA
PRPF8	RPS11	2	0	1	1	0	RPS11	0.1395014	2.428697	947	TRUE	FALSE	FALSE	TRUE	PRPF8	RS11_HUMAN 40S ribosomal protein S11	RPS11	0.4482939	3.10240184286363e-18	2.38095266982212	TRUE	1028	NA	NA	NA	NA
EIF3H	CCT8	2	0	1	1	0	CCT8	-0.1015019	-1.880754	963	FALSE	FALSE	TRUE	FALSE	EIF3H	TCPQ_HUMAN T-complex protein 1 subunit theta	CCT8	0.6083331	1.02975819115418e-36	3.2625317466787	TRUE	49	NA	NA	NA	NA
PSMD7	PSMB1	2	0	1	1	0	PSMB1	0.1549311	2.704601	965	TRUE	TRUE	FALSE	TRUE	PSMD7	PSB1_HUMAN Proteasome subunit beta type-1	PSMB1	0.4123066	2.73615983140769e-15	2.1827159208721	TRUE	253	NA	NA	NA	NA
COPS6	RBX1	2	0	1	1	0	RBX1	0.1142473	1.977121	989	TRUE	TRUE	FALSE	TRUE	COPS6	RBX1_HUMAN E3 ubiquitin-protein ligase RBX1	RBX1	0.4411729	1.29757348518888e-15	2.34172650144402	TRUE	151	NA	NA	NA	NA
USP38	ANXA2	2	0	1	1	0	ANXA2	0.110499	1.910096	998	FALSE	FALSE	TRUE	FALSE	USP38	ANXA2_HUMAN Isoform 2 of Annexin A2	ANXA2	-0.3880321	3.6454518419417e-07	-2.22596552916389	TRUE	393	NA	NA	NA	NA
ATXN3	HSP90AA1	2	0	1	1	0	HSP90AA1	0.1152806	1.995598	1006	TRUE	FALSE	FALSE	TRUE	ATXN3	HS90A_HUMAN Isoform 2 of Heat shock protein HSP 90-alpha	HSP90AA1	0.5117562	8.02158484829033e-24	2.73053599596469	TRUE	36	NA	NA	NA	NA
USP14	HSP90AB1	2	0	1	1	0	HSP90AB1	0.08730281	1.495319	1011	FALSE	FALSE	TRUE	FALSE	USP14	HS90B_HUMAN Heat shock protein HSP 90-beta	HSP90AB1	0.5882535	8.29716029502262e-34	3.1519228756543	TRUE	20	NA	NA	NA	NA
CYLD	CNOT3	2	0	1	0	1	CNOT3	0.0987621	1.700226	1024	FALSE	FALSE	TRUE	FALSE	CYLD	CNOT3_HUMAN CCR4-NOT transcription complex subunit 3	CNOT3	0.09017035	0.211400845099024	0.408222060011497	FALSE	6136	98.89	oe	CNOT3	-
CYLD	CNOT3	2	0	1	0	1	CNOT3	0.0987621	1.700226	1024	FALSE	FALSE	TRUE	FALSE	CYLD	CNOT3_HUMAN CCR4-NOT transcription complex subunit 3	CNOT3	0.09017035	0.211400845099024	0.408222060011497	FALSE	6136	97.72	kd	CNOT3	-
USP1	PCNA	2	0	1	1	0	PCNA	-0.1104667	-2.041055	1026	TRUE	FALSE	FALSE	TRUE	USP1	PCNA_HUMAN Proliferating cell nuclear antigen	PCNA	0.469521653601967	2.2652147228069e-17	2.49788616751619	TRUE	44	NA	NA	NA	NA
USP8	TRAF2	2	0	0	1	1	TRAF2	0.09720474	1.672378	1031	FALSE	FALSE	FALSE	FALSE	USP8	TRAF2_HUMAN Isoform 2 of TNF receptor-associated factor 2	TRAF2	0.467495785271254	5.90085647738835e-20	2.48672663202224	TRUE	291	98.33	oe	TRAF2	RING-type (C3HC4) zinc fingers
USP39	HIST1H3A	2	0	1	1	0	HIST1H3A	0.1373184	2.389662	1032	TRUE	TRUE	FALSE	TRUE	USP39	H31_HUMAN Histone H3.1	HIST1H3A	0.6164718	5.88250526374425e-38	3.30736393549752	TRUE	84	NA	NA	NA	NA
PRPF8	SSRP1	2	0	1	1	0	SSRP1	0.1356314	2.359497	1033	FALSE	TRUE	FALSE	TRUE	PRPF8	SSRP1_HUMAN FACT complex subunit SSRP1	SSRP1	0.423671	3.5154134851783e-16	2.24531694150348	TRUE	1239	NA	NA	NA	NA
PRPF8	EIF3E	2	0	1	1	0	EIF3E	0.1353262	2.354039	1041	TRUE	FALSE	FALSE	TRUE	PRPF8	EIF3E_HUMAN Eukaryotic translation initiation factor 3 subunit E	EIF3E	0.3928623	7.64254931406092e-14	2.07560661237692	TRUE	1565	NA	NA	NA	NA
OTUB1	GMPS	2	0	1	1	0	GMPS	-0.0986885	-1.830446	1044	FALSE	TRUE	FALSE	TRUE	OTUB1	GUAA_HUMAN GMP synthase [glutamine-hydrolyzing]	GMPS	0.4297039	1.1440434872412e-16	2.27854928965798	TRUE	690	NA	NA	NA	NA
USP8	YWHAH	2	0	1	0	1	YWHAH	0.09625141	1.655332	1070	FALSE	TRUE	FALSE	TRUE	USP8	1433F_HUMAN 14-3-3 protein eta	YWHAH	0.224326487639474	6.60447944972608e-05	1.14722377943307	FALSE	3245	91.95	kd	YWHAH	-
USP47	TUBB	2	0	1	1	0	TUBB	-0.1016601	-1.883583	1072	FALSE	FALSE	TRUE	FALSE	USP47	TBB5_HUMAN Tubulin beta chain	TUBB	0.6010977	1.20431783765557e-35	3.22267540365344	TRUE	66	NA	NA	NA	NA
EIF3H	RPS25	2	0	1	1	0	RPS25	0.09902988	1.705014	1078	FALSE	FALSE	TRUE	TRUE	EIF3H	RS25_HUMAN 40S ribosomal protein S25	RPS25	0.3993707	2.56056449233847e-14	2.11145826162169	TRUE	839	NA	NA	NA	NA
PRPF8	URM1	2	0	1	1	0	URM1	-0.132796	-2.440332	1107	FALSE	TRUE	FALSE	TRUE	PRPF8	URM1_HUMAN Isoform 2 of Ubiquitin-related modifier 1	URM1	-0.3833234	2.39580058517143e-09	-2.20002756272071	TRUE	1669	NA	NA	NA	NA
USP14	XPO1	2	0	1	1	0	XPO1	0.08549061	1.462915	1110	TRUE	FALSE	FALSE	TRUE	USP14	XPO1_HUMAN Exportin-1	XPO1	0.4562964	6.13385729514845e-19	2.42503459826555	TRUE	316	NA	NA	NA	NA
USP36	UTP18	2	0	1	1	0	UTP18	0.10127	1.745071	1127	TRUE	TRUE	FALSE	TRUE	USP36	UTP18_HUMAN U3 small nucleolar RNA-associated protein 18 homolog	UTP18	0.5233853	1.13392367141647e-25	2.79459512174558	TRUE	21	NA	NA	NA	NA
PRPF8	PLRG1	2	0	1	1	0	PLRG1	0.1320519	2.295491	1132	TRUE	FALSE	FALSE	TRUE	PRPF8	PLRG1_HUMAN Pleiotropic regulator 1	PLRG1	0.6018124	9.42768769137368e-36	3.22661234264233	TRUE	180	NA	NA	NA	NA
PRPF8	RPS12	2	0	1	1	0	RPS12	0.1319145	2.293034	1138	TRUE	FALSE	FALSE	TRUE	PRPF8	RS12_HUMAN 40S ribosomal protein S12	RPS12	-0.6293123	5.33564897129677e-40	-3.55506225034079	TRUE	134	NA	NA	NA	NA
CYLD	BRAF	2	0	1	0	1	BRAF	-0.09604365	-1.783153	1143	TRUE	FALSE	FALSE	TRUE	CYLD	BRAF_HUMAN Serine/threonine-protein kinase B-raf	BRAF	0.3286466	7.973883933643e-08	1.72187316753528	FALSE	259	99.77	oe	BRAF	RAF family
EIF3H	EIF2S2	2	0	1	1	0	EIF2S2	0.09740978	1.676045	1144	FALSE	FALSE	FALSE	TRUE	EIF3H	IF2B_HUMAN Eukaryotic translation initiation factor 2 subunit 2	EIF2S2	0.4926979	2.12437795749612e-22	2.62555297605172	TRUE	284	NA	NA	NA	NA
USP9X	PRPF19	2	0	1	1	0	PRPF19	-0.09146836	-1.701341	1150	FALSE	FALSE	TRUE	FALSE	USP9X	PRP19_HUMAN Pre-mRNA-processing factor 19	PRPF19	-0.4686039	4.67184318484659e-20	-2.66979687213908	TRUE	950	NA	NA	NA	NA
USP47	NARS	2	0	1	1	0	NARS	0.0999336	1.721174	1151	TRUE	TRUE	FALSE	TRUE	USP47	SYNC_HUMAN Asparagine--tRNA ligase, cytoplasmic	NARS	0.5745817	6.17634245127774e-32	3.07661149679857	TRUE	125	NA	NA	NA	NA
OTUB1	STIP1	2	0	1	1	0	STIP1	0.09637078	1.657466	1153	FALSE	TRUE	FALSE	TRUE	OTUB1	STIP1_HUMAN Stress-induced-phosphoprotein 1	STIP1	0.476576	8.2555809893601e-21	2.53674517321857	TRUE	423	NA	NA	NA	NA
UCHL3	GPC1	2	0	1	1	0	GPC1	0.1074299	1.855217	1155	TRUE	FALSE	FALSE	TRUE	UCHL3	GPC1_HUMAN Glypican-1	GPC1	-0.424349673273103	3.10154446347791e-16	-2.42602159492637	TRUE	923	NA	NA	NA	NA
USP9X	SNRPB	2	0	1	1	0	SNRPB	-0.091343	-1.699099	1158	TRUE	FALSE	TRUE	TRUE	USP9X	RSMB_HUMAN Isoform SM-B1 of Small nuclear ribonucleoprotein-associated proteins B and B'	SNRPB	-0.6032972	5.70482840128063e-36	-3.41175756097511	TRUE	189	NA	NA	NA	NA
EIF3H	HNRNPM	2	0	1	1	0	HNRNPM	-0.09713148	-1.802605	1167	FALSE	FALSE	TRUE	FALSE	EIF3H	HNRPM_HUMAN Heterogeneous nuclear ribonucleoprotein M	HNRNPM	-0.3850298	2.75387647819924e-13	-2.20942730063959	TRUE	965	NA	NA	NA	NA
COPS5	SNRPB	2	0	1	1	0	SNRPB	0.09502799	1.633455	1167	TRUE	FALSE	FALSE	TRUE	COPS5	RSMB_HUMAN Isoform SM-B1 of Small nuclear ribonucleoprotein-associated proteins B and B'	SNRPB	-0.4002901	2.19331095395293e-14	-2.29348896294829	TRUE	486	NA	NA	NA	NA
USP47	MAPK14	2	0	1	1	0	MAPK14	0.09940964	1.711805	1175	TRUE	TRUE	FALSE	TRUE	USP47	MK14_HUMAN Mitogen-activated protein kinase 14	MAPK14	0.6337149	9.13208480176744e-40	3.40234789055445	TRUE	31	NA	NA	NA	NA
USP47	MAPK14	2	0	1	1	0	MAPK14	0.09940964	1.711805	1175	TRUE	TRUE	FALSE	TRUE	USP47	MK14_HUMAN Isoform CSBP1 of Mitogen-activated protein kinase 14	MAPK14	0.4250618	6.53202231507158e-09	2.25297819062302	TRUE	919	NA	NA	NA	NA
USP47	MAPK14	2	0	1	1	0	MAPK14	0.09940964	1.711805	1175	TRUE	TRUE	FALSE	TRUE	USP47	MK14_HUMAN Mitogen-activated protein kinase 14	MAPK14	0.6337149	9.13208480176744e-40	3.40234789055445	TRUE	31	NA	NA	NA	NA
USP47	MAPK14	2	0	1	1	0	MAPK14	0.09940964	1.711805	1175	TRUE	TRUE	FALSE	TRUE	USP47	MK14_HUMAN Isoform CSBP1 of Mitogen-activated protein kinase 14	MAPK14	0.4250618	6.53202231507158e-09	2.25297819062302	TRUE	919	NA	NA	NA	NA
PRPF8	TCF12	2	0	1	1	0	TCF12	0.130314	2.264415	1181	FALSE	FALSE	TRUE	FALSE	PRPF8	HTF4_HUMAN Isoform 3 of Transcription factor 12	TCF12	-0.3694793	5.8662989284526e-12	-2.12376706593048	TRUE	1838	NA	NA	NA	NA
USP5	DVL2	2	0	1	1	0	DVL2	-0.1218031	-2.243765	1187	TRUE	TRUE	FALSE	TRUE	USP5	DVL2_HUMAN Segment polarity protein dishevelled homolog DVL-2	DVL2	0.46102517646348	2.30872034516072e-19	2.45108315630218	TRUE	614	NA	NA	NA	NA
USP7	HIST1H3A	2	0	1	1	0	HIST1H3A	0.1041237	1.796097	1207	FALSE	FALSE	TRUE	FALSE	USP7	H31_HUMAN Histone H3.1	HIST1H3A	0.410758140771435	3.59467672641033e-15	2.1741862027951	TRUE	79	NA	NA	NA	NA
CYLD	NCL	2	0	1	0	1	NCL	-0.09461815	-1.757663	1211	TRUE	FALSE	FALSE	TRUE	CYLD	NUCL_HUMAN Nucleolin	NCL	-0.255334	5.30175265010474e-05	-1.49499543871966	FALSE	1192	98.95	kd	NCL	RNA binding motif (RRM) containing
CYLD	NCL	2	0	1	0	1	NCL	-0.09461815	-1.757663	1211	TRUE	FALSE	FALSE	TRUE	CYLD	H7BY16_HUMAN Nucleolin (Fragment)	NCL	-0.2092059	0.0377413438080227	-1.24089789377349	FALSE	2165	98.95	kd	NCL	RNA binding motif (RRM) containing
USP39	U2SURP	2	0	1	1	0	U2SURP	-0.1322572	-2.430699	1217	FALSE	FALSE	FALSE	TRUE	USP39	SR140_HUMAN U2 snRNP-associated SURP motif-containing protein	U2SURP	0.4057514	8.58770196189735e-15	2.14660647290804	TRUE	881	NA	NA	NA	NA
USP14	PSMD7	2	0	1	1	0	PSMD7	0.0835957	1.429031	1219	TRUE	TRUE	FALSE	TRUE	USP14	PSMD7_HUMAN 26S proteasome non-ATPase regulatory subunit 7	PSMD7	0.4569358	5.38325529174745e-19	2.42855674572531	TRUE	312	NA	NA	NA	NA
PRPF8	MORC2	2	0	1	1	0	MORC2	-0.1277165	-2.349504	1262	FALSE	FALSE	TRUE	FALSE	PRPF8	MORC2_HUMAN MORC family CW-type zinc finger protein 2	MORC2	0.4179245	1.00109718403513e-15	2.21366223337474	TRUE	1292	NA	NA	NA	NA
USP32	HNRNPK	2	0	1	1	0	HNRNPK	-0.09545001	-1.772538	1278	FALSE	FALSE	TRUE	FALSE	USP32	HNRPK_HUMAN Isoform 3 of Heterogeneous nuclear ribonucleoprotein K	HNRNPK	-0.4681172	3.52373200753563e-18	-2.66711587562881	TRUE	151	NA	NA	NA	NA
USP32	HNRNPK	2	0	1	1	0	HNRNPK	-0.09545001	-1.772538	1278	FALSE	FALSE	TRUE	FALSE	USP32	Q5T6W1_HUMAN Heterogeneous nuclear ribonucleoprotein K	HNRNPK	-0.4615545	9.29739347806875e-09	-2.63096511376742	TRUE	174	NA	NA	NA	NA
USP32	HNRNPK	2	0	1	1	0	HNRNPK	-0.09545001	-1.772538	1278	FALSE	FALSE	TRUE	FALSE	USP32	HNRPK_HUMAN Isoform 3 of Heterogeneous nuclear ribonucleoprotein K	HNRNPK	-0.4681172	3.52373200753563e-18	-2.66711587562881	TRUE	151	NA	NA	NA	NA
USP32	HNRNPK	2	0	1	1	0	HNRNPK	-0.09545001	-1.772538	1278	FALSE	FALSE	TRUE	FALSE	USP32	Q5T6W1_HUMAN Heterogeneous nuclear ribonucleoprotein K	HNRNPK	-0.4615545	9.29739347806875e-09	-2.63096511376742	TRUE	174	NA	NA	NA	NA
OTUB1	FDPS	2	0	1	1	0	FDPS	-0.09412414	-1.74883	1280	FALSE	TRUE	FALSE	TRUE	OTUB1	FPPS_HUMAN Farnesyl pyrophosphate synthase	FDPS	0.4941906	1.49981697929213e-22	2.63377554332288	TRUE	330	NA	NA	NA	NA
USP39	PPIL3	2	0	1	1	0	PPIL3	0.1296901	2.253258	1299	FALSE	FALSE	FALSE	TRUE	USP39	PPIL3_HUMAN Peptidyl-prolyl cis-trans isomerase-like 3	PPIL3	-0.4424121	1.00150435307692e-17	-2.52551882735247	TRUE	612	NA	NA	NA	NA
COPS5	PSMD14	2	0	1	1	0	PSMD14	0.09255303	1.5892	1301	FALSE	TRUE	FALSE	TRUE	COPS5	PSDE_HUMAN 26S proteasome non-ATPase regulatory subunit 14	PSMD14	0.4950046	1.23701654300391e-22	2.63825947831232	TRUE	102	NA	NA	NA	NA
PRPF8	SNRNP35	2	0	1	1	0	SNRNP35	0.1259967	2.187215	1306	FALSE	FALSE	FALSE	TRUE	PRPF8	U1SBP_HUMAN Isoform 2 of U11/U12 small nuclear ribonucleoprotein 35 kDa protein	SNRNP35	0.5405233	8.54419463006231e-15	2.88900013138801	TRUE	377	NA	NA	NA	NA
USP9X	SEC24C	2	0	1	1	0	SEC24C	0.08822032	1.511725	1317	TRUE	FALSE	FALSE	TRUE	USP9X	SC24C_HUMAN Protein transport protein Sec24C	SEC24C	0.517684	4.8719788699659e-25	2.7631893987047	TRUE	627	NA	NA	NA	NA
PRPF8	URI1	2	0	1	1	0	URI1	0.1255977	2.180082	1318	TRUE	FALSE	FALSE	TRUE	PRPF8	RMP_HUMAN Unconventional prefoldin RPB5 interactor 1	URI1	-0.5223575	1.47610920079199e-25	-2.96589963362325	TRUE	481	NA	NA	NA	NA
UCHL3	CAB39	2	0	0	1	1	CAB39	-0.1038399	-1.922561	1330	FALSE	FALSE	FALSE	FALSE	UCHL3	CAB39_HUMAN Calcium-binding protein 39	CAB39	0.411057964470407	3.40912037762331e-15	2.17583778753034	TRUE	1068	-94.4	kd	CAB39	-
EIF3H	TMPO	2	0	1	1	0	TMPO	0.09385202	1.612427	1330	FALSE	FALSE	TRUE	FALSE	EIF3H	LAP2A_HUMAN Lamina-associated polypeptide 2, isoform alpha	TMPO	-0.3938789	6.45659698835979e-14	-2.25817274181283	TRUE	886	NA	NA	NA	NA
EIF3H	LARS	2	0	1	1	0	LARS	-0.09382216	-1.74343	1331	FALSE	FALSE	TRUE	FALSE	EIF3H	SYLC_HUMAN Leucine--tRNA ligase, cytoplasmic	LARS	0.5009423	3.04004890955612e-23	2.6709674153968	TRUE	255	NA	NA	NA	NA
OTUB1	PAICS	2	0	1	1	0	PAICS	-0.09326536	-1.733474	1331	FALSE	TRUE	FALSE	TRUE	OTUB1	PUR6_HUMAN Multifunctional protein ADE2	PAICS	0.5832537	4.15360221433333e-33	3.12438137914302	TRUE	68	NA	NA	NA	NA
PSMD7	AHCY	2	0	1	1	0	AHCY	0.1378438	2.399057	1333	FALSE	TRUE	FALSE	TRUE	PSMD7	SAHH_HUMAN Adenosylhomocysteinase	AHCY	0.383357	3.60003352637931e-13	2.02324648061392	TRUE	405	NA	NA	NA	NA
EIF3H	PRMT5	2	0	1	1	0	PRMT5	-0.09375488	-1.742227	1334	FALSE	FALSE	TRUE	FALSE	EIF3H	ANM5_HUMAN Protein arginine N-methyltransferase 5	PRMT5	0.4718453	2.32441824365541e-20	2.51068601934324	TRUE	376	NA	NA	NA	NA
PRPF8	WNK1	2	0	1	1	0	WNK1	0.1252328	2.173556	1336	FALSE	FALSE	TRUE	FALSE	PRPF8	WNK1_HUMAN Isoform 5 of Serine/threonine-protein kinase WNK1	WNK1	-0.3634285	7.8078057050562e-12	-2.09043611527437	TRUE	1911	NA	NA	NA	NA
PSMD7	COPS6	2	0	1	1	0	COPS6	0.1373269	2.389815	1342	FALSE	TRUE	FALSE	TRUE	PSMD7	CSN6_HUMAN COP9 signalosome complex subunit 6	COPS6	0.4014399	1.80099006276689e-14	2.12285649046707	TRUE	299	NA	NA	NA	NA
USP1	FANCI	2	0	1	1	0	FANCI	0.1018231	1.754961	1362	TRUE	FALSE	FALSE	TRUE	USP1	FANCI_HUMAN Fanconi anemia group I protein	FANCI	0.381846146413596	2.57868928137198e-11	2.01492391395545	TRUE	167	NA	NA	NA	NA
EIF3H	RPL11	2	0	1	1	0	RPL11	0.09330712	1.602684	1365	FALSE	FALSE	TRUE	FALSE	EIF3H	RL11_HUMAN 60S ribosomal protein L11	RPL11	0.46375	1.30817699007374e-19	2.46609290027693	TRUE	411	NA	NA	NA	NA
COPS6	PSMD1	2	0	1	1	0	PSMD1	0.1047019	1.806438	1365	FALSE	TRUE	FALSE	TRUE	COPS6	PSMD1_HUMAN 26S proteasome non-ATPase regulatory subunit 1	PSMD1	0.5893259	5.87394996950769e-34	3.15783021211949	TRUE	14	NA	NA	NA	NA
CYLD	HNRNPC	2	0	1	1	0	HNRNPC	-0.09181266	-1.707498	1368	TRUE	FALSE	FALSE	TRUE	CYLD	HNRPC_HUMAN Heterogeneous nuclear ribonucleoproteins C1/C2	HNRNPC	-0.3956388	3.32090979681015e-11	-2.26786718553262	TRUE	28	NA	NA	NA	NA
UCHL3	RPS27A	2	0	1	1	0	RPS27A	0.103155	1.778778	1370	FALSE	FALSE	FALSE	TRUE	UCHL3	RS27A_HUMAN Ubiquitin-40S ribosomal protein S27a	RPS27A	0.427464167028615	1.74415154608488e-16	2.26621167658994	TRUE	890	NA	NA	NA	NA
EIF3F	TPT1	2	0	1	1	0	TPT1	0.1066031	1.840433	1373	FALSE	TRUE	FALSE	TRUE	EIF3F	TCTP_HUMAN Translationally-controlled tumor protein	TPT1	0.4026453	1.46671607614799e-14	2.12949646004479	TRUE	142	NA	NA	NA	NA
PRPF8	DPM1	2	0	1	1	0	DPM1	-0.1240145	-2.283309	1377	TRUE	FALSE	FALSE	TRUE	PRPF8	DPM1_HUMAN Dolichol-phosphate mannosyltransferase	DPM1	0.5519794	4.88511736096801e-29	2.95210628327066	TRUE	330	NA	NA	NA	NA
EIF3H	RPS9	2	0	1	1	0	RPS9	0.09292366	1.595827	1385	TRUE	FALSE	TRUE	TRUE	EIF3H	RS9_HUMAN 40S ribosomal protein S9	RPS9	0.5994525	2.08441327471324e-35	3.21361278713671	TRUE	59	NA	NA	NA	NA
USP5	SH3GL1	2	0	1	1	0	SH3GL1	0.1158384	2.005573	1393	FALSE	TRUE	FALSE	TRUE	USP5	SH3G1_HUMAN Endophilin-A2	SH3GL1	0.528421491673176	3.06704253330211e-26	2.82233708250339	TRUE	277	NA	NA	NA	NA
COPS5	RBX1	2	0	1	1	0	RBX1	0.09110194	1.563252	1394	TRUE	TRUE	FALSE	TRUE	COPS5	RBX1_HUMAN E3 ubiquitin-protein ligase RBX1	RBX1	0.4200681	4.27859716380649e-14	2.22547029608157	TRUE	365	NA	NA	NA	NA
PRPF8	SYMPK	2	0	1	1	0	SYMPK	0.1233528	2.139939	1395	FALSE	FALSE	FALSE	TRUE	PRPF8	SYMPK_HUMAN Symplekin	SYMPK	0.7172341	2.99314393775302e-57	3.86241504432553	TRUE	43	NA	NA	NA	NA
USP5	NIPBL	2	0	1	1	0	NIPBL	0.1157331	2.00369	1396	FALSE	FALSE	TRUE	FALSE	USP5	NIPBL_HUMAN Nipped-B-like protein	NIPBL	-0.352987511852225	3.5879365155202e-11	-2.03292172696959	TRUE	1663	NA	NA	NA	NA
USP7	SYMPK	2	0	1	1	0	SYMPK	-0.09989065	-1.851942	1408	FALSE	FALSE	TRUE	FALSE	USP7	SYMPK_HUMAN Symplekin	SYMPK	0.417136578349265	1.15598829356505e-15	2.20932195148449	TRUE	68	NA	NA	NA	NA
USP39	PRPF19	2	0	1	1	0	PRPF19	0.126837	2.202242	1415	TRUE	FALSE	FALSE	TRUE	USP39	PRP19_HUMAN Pre-mRNA-processing factor 19	PRPF19	0.4095473	4.43532045350259e-15	2.16751626262106	TRUE	846	NA	NA	NA	NA
TNFAIP3	TNFRSF1A	2	0	1	0	1	TNFRSF1A	-0.08996066	-1.674381	1426	TRUE	TRUE	FALSE	TRUE	TNFAIP3	TNR1A_HUMAN Tumor necrosis factor receptor superfamily member 1A	TNFRSF1A	0.04672342	0.573393308803308	0.168893792676664	FALSE	6358	99.95	oe	TNFRSF1A	Tumour necrosis factor (TNF) receptor family
TNFAIP3	TNFRSF1A	2	0	1	0	1	TNFRSF1A	-0.08996066	-1.674381	1426	TRUE	TRUE	FALSE	TRUE	TNFAIP3	TNR1A_HUMAN Tumor necrosis factor receptor superfamily member 1A	TNFRSF1A	0.04672342	0.573393308803308	0.168893792676664	FALSE	6358	96.68	kd	TNFRSF1A	Tumour necrosis factor (TNF) receptor family
CYLD	MARK4	2	0	1	0	1	MARK4	-0.09055954	-1.68509	1428	FALSE	FALSE	TRUE	FALSE	NA	NA	NA	NA	NA	NA	NA	NA	90.19	kd	MARK4	MARK subfamily
PAN2	MRPL39	2	0	1	1	0	MRPL39	-0.08759351	-1.632054	1457	TRUE	TRUE	FALSE	TRUE	PAN2	RM39_HUMAN 39S ribosomal protein L39, mitochondrial	MRPL39	-0.3770326	4.93641038530685e-11	-2.16537456735026	TRUE	221	NA	NA	NA	NA
USP7	NOP56	2	0	1	1	0	NOP56	0.09889249	1.702557	1458	FALSE	FALSE	TRUE	FALSE	USP7	NOP56_HUMAN Nucleolar protein 56	NOP56	0.42183537105963	4.91880705828964e-16	2.23520534342812	TRUE	60	NA	NA	NA	NA
USP19	CDC37	2	0	1	1	0	CDC37	-0.0969334	-1.799063	1458	TRUE	TRUE	FALSE	TRUE	USP19	CDC37_HUMAN Hsp90 co-chaperone Cdc37	CDC37	0.4629812	1.53477183107514e-19	2.46185795037536	TRUE	22	NA	NA	NA	NA
PSMD14	COPS7A	2	0	1	1	0	COPS7A	-0.1216026	-2.240179	1467	FALSE	TRUE	FALSE	TRUE	PSMD14	CSN7A_HUMAN COP9 signalosome complex subunit 7a	COPS7A	0.4024446	1.51785545073813e-14	2.12839090015243	TRUE	115	NA	NA	NA	NA
PRPF8	ZNF207	2	0	1	1	0	ZNF207	0.1212079	2.101586	1490	FALSE	FALSE	FALSE	TRUE	PRPF8	ZN207_HUMAN Isoform 4 of Zinc finger protein 207	ZNF207	-0.3769611	9.9216407815182e-13	-2.16498070819579	TRUE	1737	NA	NA	NA	NA
EIF3H	XRCC6	2	0	1	1	0	XRCC6	0.09108532	1.562955	1493	FALSE	FALSE	TRUE	FALSE	EIF3H	XRCC6_HUMAN X-ray repair cross-complementing protein 6	XRCC6	0.5745383	6.25653195630917e-32	3.07637242704606	TRUE	82	NA	NA	NA	NA
COPS5	DPF2	2	0	1	1	0	DPF2	0.08900975	1.525841	1500	TRUE	FALSE	FALSE	TRUE	COPS5	REQU_HUMAN Zinc finger protein ubi-d4	DPF2	-0.387819	1.75220779018235e-13	-2.22479166362796	TRUE	575	NA	NA	NA	NA
USP4	TARDBP	2	0	1	1	0	TARDBP	-0.09749271	-1.809064	1501	FALSE	FALSE	TRUE	FALSE	USP4	TADBP_HUMAN TAR DNA-binding protein 43	TARDBP	-0.354253824894139	2.9917101808003e-11	-2.03989723723521	TRUE	816	NA	NA	NA	NA
COPS6	PSMD3	2	0	1	1	0	PSMD3	0.101503	1.749236	1527	FALSE	TRUE	FALSE	TRUE	COPS6	PSMD3_HUMAN 26S proteasome non-ATPase regulatory subunit 3	PSMD3	0.5318708	1.23218118649352e-26	2.8413376651766	TRUE	31	NA	NA	NA	NA
VCPIP1	UBXN1	2	0	1	1	0	UBXN1	0.08231557	1.406141	1536	TRUE	TRUE	FALSE	TRUE	VCPIP1	UBXN1_HUMAN UBX domain-containing protein 1	UBXN1	0.383843	3.33169389980054e-13	2.02592362116044	TRUE	407	NA	NA	NA	NA
USP39	DDX23	2	0	1	1	0	DDX23	0.1236177	2.144677	1537	TRUE	TRUE	FALSE	TRUE	USP39	DDX23_HUMAN Probable ATP-dependent RNA helicase DDX23	DDX23	0.5670143	6.12968316156365e-31	3.03492632525182	TRUE	144	NA	NA	NA	NA
USP9X	BIRC2	2	0	1	1	0	BIRC2	0.08474275	1.449542	1548	TRUE	TRUE	FALSE	TRUE	USP9X	BIRC2_HUMAN Baculoviral IAP repeat-containing protein 2	BIRC2	0.4033284	1.30501878835082e-14	2.13325932981295	TRUE	1477	NA	NA	NA	NA
PRPF8	SEC16A	2	0	1	1	0	SEC16A	0.1195874	2.07261	1549	TRUE	FALSE	FALSE	TRUE	PRPF8	J3KNL6_HUMAN Protein transport protein Sec16A	SEC16A	-0.4520635	1.45378682652874e-18	-2.57868375383532	TRUE	985	NA	NA	NA	NA
PSMD14	PSMD4	2	0	1	0	1	PSMD4	0.1189741	2.061642	1553	TRUE	TRUE	FALSE	TRUE	PSMD14	PSMD4_HUMAN 26S proteasome non-ATPase regulatory subunit 4	PSMD4	0.1532633	0.00909458664102432	0.755770814423908	FALSE	3241	99.95	kd	PSMD4	Proteasome (prosome, macropain) subunits
PSMD14	PSMD4	2	0	1	0	1	PSMD4	0.1189741	2.061642	1553	TRUE	TRUE	FALSE	TRUE	PSMD14	Q5VWC4_HUMAN 26S proteasome non-ATPase regulatory subunit 4	PSMD4	0.02934073	0.745849955309726	0.0731409033627697	FALSE	8792	99.95	kd	PSMD4	Proteasome (prosome, macropain) subunits
COPS5	FBXW9	2	0	1	1	0	FBXW9	0.08793499	1.506623	1567	TRUE	FALSE	FALSE	TRUE	COPS5	FBXW9_HUMAN F-box/WD repeat-containing protein 9	FBXW9	0.3932318	3.30669977134223e-09	2.07764201038502	TRUE	543	NA	NA	NA	NA
PRPF8	SLC25A11	2	0	1	1	0	SLC25A11	0.1186792	2.05637	1578	TRUE	FALSE	FALSE	TRUE	PRPF8	M2OM_HUMAN Mitochondrial 2-oxoglutarate/malate carrier protein	SLC25A11	0.4904437	3.59000676445487e-22	2.61313567107237	TRUE	687	NA	NA	NA	NA
COPS5	RPS9	2	0	1	0	1	RPS9	0.08779762	1.504167	1579	TRUE	FALSE	FALSE	TRUE	COPS5	RS9_HUMAN 40S ribosomal protein S9	RPS9	0.3695044	3.12915876637826e-12	1.94693916140673	FALSE	708	90.92	kd	RPS9	S ribosomal proteins
CYLD	TNF	2	0	1	0	1	TNF	0.08816818	1.510793	1590	TRUE	FALSE	FALSE	TRUE	NA	NA	NA	NA	NA	NA	NA	NA	99.77	oe	TNF	Tumor necrosis factor (ligand) superfamily
USP34	RPL10A	2	0	1	1	0	RPL10A	-0.08902104	-1.65758	1590	FALSE	FALSE	TRUE	FALSE	USP34	RL10A_HUMAN 60S ribosomal protein L10a	RPL10A	0.4283619	3.50004423737127e-16	2.27115685629702	TRUE	29	NA	NA	NA	NA
USP9X	CYFIP1	2	0	1	1	0	CYFIP1	-0.08427855	-1.572778	1592	FALSE	FALSE	FALSE	TRUE	USP9X	CYFP1_HUMAN Cytoplasmic FMR1-interacting protein 1	CYFIP1	0.50716556742065	6.75077343336794e-24	2.70524840622735	TRUE	690	NA	NA	NA	NA
COPS5	HSPA4	2	0	1	1	0	HSPA4	0.0874022	1.497096	1598	TRUE	FALSE	FALSE	TRUE	COPS5	HSP74_HUMAN Heat shock 70 kDa protein 4	HSPA4	0.4803443	3.56163567459775e-21	2.55750292778944	TRUE	138	NA	NA	NA	NA
USP34	SYMPK	2	0	1	1	0	SYMPK	0.08891012	1.52406	1599	FALSE	FALSE	TRUE	FALSE	USP34	SYMPK_HUMAN Symplekin	SYMPK	0.3963743	8.84154047564279e-14	2.09495253336328	TRUE	77	NA	NA	NA	NA
PRPF8	PRCC	2	0	1	1	0	PRCC	-0.1178363	-2.172834	1610	FALSE	FALSE	TRUE	TRUE	PRPF8	PRCC_HUMAN Proline-rich protein PRCC	PRCC	-0.4652665	9.48363494711217e-20	-2.65141273868239	TRUE	876	NA	NA	NA	NA
TNFAIP3	NXF1	2	0	1	0	1	NXF1	0.08647279	1.480477	1617	TRUE	FALSE	FALSE	TRUE	TNFAIP3	NXF1_HUMAN Nuclear RNA export factor 1	NXF1	-0.1207565	0.0766167015205812	-0.753672636458292	FALSE	2322	93.19	kd	NXF1	-
OTUB1	PDIA3	2	0	1	1	0	PDIA3	0.08798239	1.507471	1620	FALSE	TRUE	FALSE	TRUE	OTUB1	PDIA3_HUMAN Protein disulfide-isomerase A3	PDIA3	-0.366839	4.68388954383058e-12	-2.10922292151696	TRUE	1210	NA	NA	NA	NA
COPS5	MRPS23	2	0	1	1	0	MRPS23	0.08705689	1.490922	1620	TRUE	FALSE	FALSE	TRUE	COPS5	RT23_HUMAN 28S ribosomal protein S23, mitochondrial	MRPS23	-0.3589137	1.52164141146463e-11	-2.06556625078997	TRUE	802	NA	NA	NA	NA
CYLD	TPI1	2	0	1	0	1	TPI1	-0.08755683	-1.631398	1624	FALSE	FALSE	TRUE	FALSE	CYLD	TPIS_HUMAN Triosephosphate isomerase	TPI1	0.1656239	0.0128662640149585	0.823859422323683	FALSE	3390	93.74	kd	TPI1	-
PRPF8	POLR2F	2	0	1	0	1	POLR2F	0.1171479	2.028987	1644	FALSE	FALSE	FALSE	TRUE	PRPF8	RPAB2_HUMAN DNA-directed RNA polymerases I, II, and III subunit RPABC2	POLR2F	-0.1824243	0.00270985129384939	-1.09337092410142	FALSE	5114	92.62	kd	POLR2F	RNA polymerase subunits
USP15	GAPVD1	2	0	1	1	0	GAPVD1	-0.08843009	-1.647013	1645	TRUE	TRUE	FALSE	TRUE	USP15	GAPD1_HUMAN Isoform 6 of GTPase-activating protein and VPS9 domain-containing protein 1	GAPVD1	0.4661813	7.8093780597584e-20	2.47948576408505	TRUE	114	NA	NA	NA	NA
PRPF8	DDX21	2	0	1	1	0	DDX21	-0.1169972	-2.15783	1651	FALSE	TRUE	FALSE	TRUE	PRPF8	DDX21_HUMAN Nucleolar RNA helicase 2	DDX21	0.5187989	3.66965213513112e-25	2.76933084725473	TRUE	502	NA	NA	NA	NA
OTUB1	ANP32B	2	0	1	1	0	ANP32B	-0.08715998	-1.624301	1673	FALSE	TRUE	FALSE	TRUE	OTUB1	AN32B_HUMAN Acidic leucine-rich nuclear phosphoprotein 32 family member B	ANP32B	0.5680363	4.52158348299408e-31	3.04055603232701	TRUE	98	NA	NA	NA	NA
PRPF8	PIK3R4	2	0	1	1	0	PIK3R4	-0.1163859	-2.146899	1674	FALSE	FALSE	TRUE	FALSE	PRPF8	PI3R4_HUMAN Phosphoinositide 3-kinase regulatory subunit 4	PIK3R4	0.4187822	8.56892408023483e-16	2.21838689067258	TRUE	1283	NA	NA	NA	NA
USP4	LAMA5	2	0	1	1	0	LAMA5	-0.09407872	-1.748018	1692	TRUE	FALSE	FALSE	TRUE	USP4	LAMA5_HUMAN Laminin subunit alpha-5	LAMA5	-0.384120039345305	3.18578278674703e-13	-2.20441586620274	TRUE	537	NA	NA	NA	NA
OTUB1	ATG5	2	0	1	1	0	ATG5	0.08683516	1.486957	1699	FALSE	TRUE	FALSE	TRUE	OTUB1	ATG5_HUMAN Autophagy protein 5	ATG5	0.5000751	3.73043239246753e-23	2.66619042716236	TRUE	307	NA	NA	NA	NA
PRPF8	CHD3	2	0	1	1	0	CHD3	0.1157595	2.004162	1709	TRUE	FALSE	FALSE	TRUE	PRPF8	CHD3_HUMAN Isoform 3 of Chromodomain-helicase-DNA-binding protein 3	CHD3	0.5821032	5.95368229597811e-33	3.1180438272937	TRUE	223	NA	NA	NA	NA
PRPF8	AHCTF1	2	0	1	1	0	AHCTF1	0.1157085	2.003249	1710	FALSE	FALSE	TRUE	FALSE	PRPF8	ELYS_HUMAN Isoform 2 of Protein ELYS	AHCTF1	0.5586607	7.13668654406563e-30	2.98891035556171	TRUE	308	NA	NA	NA	NA
USP4	MAP3K7	2	0	1	1	0	MAP3K7	0.09362813	1.608424	1722	TRUE	FALSE	FALSE	TRUE	USP4	M3K7_HUMAN Mitogen-activated protein kinase kinase kinase 7	MAP3K7	0.389085976745754	1.42363708792589e-13	2.05480466155243	TRUE	485	NA	NA	NA	NA
PSMD14	PSMC2	2	0	1	1	0	PSMC2	0.113823	1.969535	1733	TRUE	TRUE	FALSE	TRUE	PSMD14	PRS7_HUMAN 26S protease regulatory subunit 7	PSMC2	0.6789217	6.31561224467717e-49	3.65137043635348	TRUE	4	NA	NA	NA	NA
UCHL3	HINT1	2	0	1	1	0	HINT1	0.09660034	1.661571	1734	TRUE	FALSE	FALSE	TRUE	UCHL3	HINT1_HUMAN Histidine triad nucleotide-binding protein 1	HINT1	0.62495903320619	2.69156780750626e-39	3.35411602632889	TRUE	38	NA	NA	NA	NA
USP5	XIAP	2	0	1	1	0	XIAP	0.1071404	1.850041	1747	TRUE	FALSE	FALSE	TRUE	USP5	XIAP_HUMAN E3 ubiquitin-protein ligase XIAP	XIAP	0.495594722223534	1.07688540530228e-22	2.64151017817245	TRUE	421	NA	NA	NA	NA
EIF3F	EIF3K	2	0	1	1	0	EIF3K	0.09914933	1.70715	1762	TRUE	TRUE	FALSE	TRUE	EIF3F	EIF3K_HUMAN Eukaryotic translation initiation factor 3 subunit K	EIF3K	0.5808948	8.74952117270525e-33	3.11138733215705	TRUE	6	NA	NA	NA	NA
OTUB1	HSPA4	2	0	1	1	0	HSPA4	0.08575628	1.467665	1768	TRUE	TRUE	FALSE	TRUE	OTUB1	HSP74_HUMAN Heat shock 70 kDa protein 4	HSPA4	0.4633074	1.4345031792026e-19	2.46365482948292	TRUE	493	NA	NA	NA	NA
USP14	PSMD2	2	0	1	1	0	PSMD2	0.07507721	1.276709	1780	TRUE	TRUE	TRUE	TRUE	USP14	PSMD2_HUMAN 26S proteasome non-ATPase regulatory subunit 2	PSMD2	0.4799134	3.92902952413673e-21	2.55512930667526	TRUE	215	NA	NA	NA	NA
OTUB1	APEX1	2	0	1	1	0	APEX1	0.08547403	1.462618	1784	FALSE	TRUE	FALSE	TRUE	OTUB1	APEX1_HUMAN DNA-(apurinic or apyrimidinic site) lyase	APEX1	0.4510166	1.79445448134039e-18	2.39595071625423	TRUE	570	NA	NA	NA	NA
COPS6	SNRNP70	2	0	1	1	0	SNRNP70	0.09648896	1.659579	1797	TRUE	FALSE	FALSE	TRUE	COPS6	RU17_HUMAN Isoform 2 of U1 small nuclear ribonucleoprotein 70 kDa	SNRNP70	-0.3638657	7.31109674335819e-12	-2.09284444006231	TRUE	657	NA	NA	NA	NA
PRPF8	RPL5	2	0	1	1	0	RPL5	0.1138017	1.969154	1798	TRUE	FALSE	FALSE	TRUE	PRPF8	RL5_HUMAN 60S ribosomal protein L5	RPL5	0.4906372	3.42959715561818e-22	2.6142015696233	TRUE	686	NA	NA	NA	NA
PRPF8	CFL1	2	0	1	1	0	CFL1	0.1135835	1.965252	1808	TRUE	FALSE	FALSE	TRUE	PRPF8	COF1_HUMAN Cofilin-1	CFL1	-0.5861122	1.65763526660248e-33	-3.31709365090944	TRUE	212	NA	NA	NA	NA
USP9X	MTOR	2	0	1	1	0	MTOR	-0.08073807	-1.509469	1814	TRUE	FALSE	FALSE	TRUE	USP9X	MTOR_HUMAN Serine/threonine-protein kinase mTOR	MTOR	0.618539835815068	2.77600167350329e-38	3.31875575140734	TRUE	130	NA	NA	NA	NA
COPS5	MAP2K2	2	0	1	1	0	MAP2K2	-0.0842294	-1.571899	1821	TRUE	TRUE	FALSE	TRUE	COPS5	MP2K2_HUMAN Dual specificity mitogen-activated protein kinase kinase 2	MAP2K2	0.4437521	7.67679146612947e-18	2.35593407530735	TRUE	255	NA	NA	NA	NA
USP39	GAR1	2	0	1	1	0	GAR1	-0.1171501	-2.160563	1832	TRUE	TRUE	FALSE	TRUE	USP39	GAR1_HUMAN Isoform 2 of H/ACA ribonucleoprotein complex subunit 1	GAR1	0.3908647	1.06388108275791e-13	2.06460279353798	TRUE	1013	NA	NA	NA	NA
EIF3H	MYH11	2	0	1	1	0	MYH11	0.08541827	1.461621	1851	FALSE	FALSE	TRUE	FALSE	EIF3H	MYH11_HUMAN Isoform 2 of Myosin-11	MYH11	0.4977572	6.45828120202915e-23	2.65342222948175	TRUE	268	NA	NA	NA	NA
COPS5	RPS16	2	0	1	1	0	RPS16	0.08363097	1.429662	1854	TRUE	FALSE	FALSE	TRUE	COPS5	RS16_HUMAN 40S ribosomal protein S16	RPS16	0.4186726	8.74269914524011e-16	2.2177831569197	TRUE	376	NA	NA	NA	NA
BAP1	UBE2N	2	0	1	1	0	UBE2N	0.07227412	1.226586	1854	FALSE	TRUE	FALSE	TRUE	BAP1	UBE2N_HUMAN Ubiquitin-conjugating enzyme E2 N	UBE2N	-0.403371596257495	1.29575540461119e-14	-2.31046344561266	TRUE	234	NA	NA	NA	NA
PSMD7	COPS5	2	0	1	1	0	COPS5	0.1225358	2.125331	1856	FALSE	TRUE	FALSE	TRUE	PSMD7	CSN5_HUMAN COP9 signalosome complex subunit 5	COPS5	0.417697	1.04311735636504e-15	2.21240904515595	TRUE	227	NA	NA	NA	NA
ZRANB1	NXF1	2	0	1	0	1	NXF1	0.0923438	1.585458	1866	TRUE	FALSE	FALSE	TRUE	NA	NA	NA	NA	NA	NA	NA	NA	-94.09	kd	NXF1	-
EIF3H	ABCE1	2	0	1	1	0	ABCE1	-0.08519758	-1.589211	1866	TRUE	TRUE	FALSE	TRUE	EIF3H	ABCE1_HUMAN ATP-binding cassette sub-family E member 1	ABCE1	0.5343888	6.26670698814584e-27	2.85520811763778	TRUE	151	NA	NA	NA	NA
USP47	TUBB4B	2	0	1	1	0	TUBB4B	0.08734432	1.496061	1867	FALSE	FALSE	TRUE	FALSE	USP47	TBB4B_HUMAN Tubulin beta-4B chain	TUBB4B	0.6195465	1.93133065538874e-38	3.32430098084398	TRUE	41	NA	NA	NA	NA
PSMD14	PSMB9	2	0	1	0	1	PSMB9	0.1107673	1.914895	1868	TRUE	TRUE	FALSE	TRUE	PSMD14	PSB9_HUMAN Proteasome subunit beta type-9	PSMB9	-0.05123451	0.4500129491485	-0.370709388919983	FALSE	7634	-94.47	kd	PSMB9	Proteasome (prosome, macropain) subunits
USP19	HSP90AA1	2	0	1	1	0	HSP90AA1	0.08985571	1.540968	1869	TRUE	TRUE	TRUE	TRUE	USP19	HS90A_HUMAN Isoform 2 of Heat shock protein HSP 90-alpha	HSP90AA1	0.4767188	8.00538337099245e-21	2.5375317898236	TRUE	14	NA	NA	NA	NA
USP34	RPL15	2	0	1	1	0	RPL15	-0.08498525	-1.585415	1877	FALSE	FALSE	TRUE	FALSE	USP34	RL15_HUMAN 60S ribosomal protein L15	RPL15	0.4066109	1.60095322800554e-14	2.15134104554123	TRUE	59	NA	NA	NA	NA
PRPF8	PPIA	2	0	1	1	0	PPIA	0.1112472	1.923475	1906	TRUE	FALSE	FALSE	TRUE	PRPF8	PPIA_HUMAN Peptidyl-prolyl cis-trans isomerase A	PPIA	-0.6018745	9.23881017659288e-36	-3.40392059007895	TRUE	179	NA	NA	NA	NA
PRPF8	PPIA	2	0	1	1	0	PPIA	0.1112472	1.923475	1906	TRUE	FALSE	FALSE	TRUE	PRPF8	Q567Q0_HUMAN Peptidyl-prolyl cis-trans isomerase A	PPIA	-0.5164644	9.63526470257903e-24	-2.93343737651485	TRUE	523	NA	NA	NA	NA
PRPF8	PPIA	2	0	1	1	0	PPIA	0.1112472	1.923475	1906	TRUE	FALSE	FALSE	TRUE	PRPF8	PPIA_HUMAN Peptidyl-prolyl cis-trans isomerase A	PPIA	-0.6018745	9.23881017659288e-36	-3.40392059007895	TRUE	179	NA	NA	NA	NA
PRPF8	PPIA	2	0	1	1	0	PPIA	0.1112472	1.923475	1906	TRUE	FALSE	FALSE	TRUE	PRPF8	Q567Q0_HUMAN Peptidyl-prolyl cis-trans isomerase A	PPIA	-0.5164644	9.63526470257903e-24	-2.93343737651485	TRUE	523	NA	NA	NA	NA
EIF3F	HGS	2	0	1	1	0	HGS	-0.09638064	-1.789179	1907	FALSE	TRUE	FALSE	TRUE	EIF3F	HGS_HUMAN Hepatocyte growth factor-regulated tyrosine kinase substrate	HGS	0.3792382	6.92999175299539e-13	2.00055798990816	TRUE	209	NA	NA	NA	NA
USP39	CWC22	2	0	1	1	0	CWC22	0.1152002	1.994161	1922	FALSE	FALSE	FALSE	TRUE	USP39	CWC22_HUMAN Pre-mRNA-splicing factor CWC22 homolog	CWC22	0.6302001	3.83499052183553e-40	3.38298654571309	TRUE	65	NA	NA	NA	NA
CYLD	SYNE2	2	0	1	0	1	SYNE2	0.08283963	1.415512	1924	FALSE	FALSE	TRUE	FALSE	CYLD	SYNE2_HUMAN Isoform 2 of Nesprin-2	SYNE2	-0.144432	0.0330355059359436	-0.884089593267112	FALSE	4129	96.07	kd	SYNE2	-
USP47	RPL8	2	0	1	1	0	RPL8	-0.08635902	-1.609979	1938	FALSE	FALSE	TRUE	FALSE	USP47	RL8_HUMAN 60S ribosomal protein L8	RPL8	0.4000254	2.29338199885173e-14	2.11506468943199	TRUE	1190	NA	NA	NA	NA
USP1	TONSL	2	0	1	1	0	TONSL	-0.09107689	-1.694341	1940	FALSE	FALSE	TRUE	FALSE	USP1	TONSL_HUMAN Tonsoku-like protein	TONSL	0.417315230175232	1.50844221155622e-13	2.2103060585771	TRUE	107	NA	NA	NA	NA
PAN2	KIAA1671	2	0	1	1	0	KIAA1671	-0.08005985	-1.497342	1957	TRUE	TRUE	FALSE	TRUE	PAN2	K1671_HUMAN Uncharacterized protein KIAA1671	KIAA1671	-0.3880602	1.09745741430484e-11	-2.22612031856586	TRUE	179	NA	NA	NA	NA
USP16	TUBB2A	2	0	1	1	0	TUBB2A	-0.09107713	-1.694345	1962	FALSE	FALSE	TRUE	FALSE	USP16	TBB2A_HUMAN Tubulin beta-2A chain	TUBB2A	0.4499162	2.24052662474111e-18	2.38988914123902	TRUE	483	NA	NA	NA	NA
COPS5	CUL5	2	0	1	1	0	CUL5	0.08222724	1.404561	1963	TRUE	FALSE	FALSE	TRUE	COPS5	CUL5_HUMAN Cullin-5	CUL5	0.3875064	1.84299560865534e-13	2.04610353202076	TRUE	578	NA	NA	NA	NA
COPS5	TBC1D15	2	0	0	1	1	TBC1D15	-0.08221051	-1.535799	1965	FALSE	FALSE	FALSE	FALSE	COPS5	TBC15_HUMAN Isoform 3 of TBC1 domain family member 15	TBC1D15	0.401418	1.80790393994085e-14	2.12273585388689	TRUE	479	91.64	kd	TBC1D15	-
USP47	CSE1L	2	0	1	1	0	CSE1L	-0.08589926	-1.601758	1973	FALSE	FALSE	FALSE	TRUE	USP47	XPO2_HUMAN Exportin-2	CSE1L	0.5692955	3.10080511597576e-31	3.04749236026152	TRUE	138	NA	NA	NA	NA
EIF3H	RPS10	2	0	1	1	0	RPS10	0.0834636	1.426669	1982	FALSE	FALSE	FALSE	TRUE	EIF3H	RS10_HUMAN 40S ribosomal protein S10	RPS10	0.4978616	6.3019561922099e-23	2.65399731893249	TRUE	266	NA	NA	NA	NA
USP24	EEF1G	2	0	1	1	0	EEF1G	0.08056395	1.37482	1992	FALSE	FALSE	TRUE	FALSE	USP24	EF1G_HUMAN Elongation factor 1-gamma	EEF1G	0.5491879	1.0790796212022e-28	2.93672925068711	TRUE	149	NA	NA	NA	NA
COPS5	MAT2A	2	0	1	1	0	MAT2A	0.08147401	1.391092	2015	TRUE	FALSE	FALSE	TRUE	COPS5	METK2_HUMAN S-adenosylmethionine synthase isoform type-2	MAT2A	0.4931505	1.91241185142857e-22	2.62804613204216	TRUE	106	NA	NA	NA	NA
PRPF8	TUBB	2	0	1	1	0	TUBB	0.1089252	1.881956	2022	TRUE	FALSE	FALSE	TRUE	PRPF8	TBB5_HUMAN Tubulin beta chain	TUBB	-0.3914067	9.72825539776193e-14	-2.2445545795513	TRUE	1585	NA	NA	NA	NA
ZRANB1	KEAP1	2	0	1	0	1	KEAP1	-0.08946001	-1.665429	2023	TRUE	TRUE	FALSE	TRUE	NA	NA	NA	NA	NA	NA	NA	NA	-96.42	kd	KEAP1	Kelch-like proteins
BAP1	CCAR1	2	0	1	1	0	CCAR1	0.06981139	1.18255	2049	FALSE	FALSE	TRUE	FALSE	BAP1	CCAR1_HUMAN Cell division cycle and apoptosis regulator protein 1	CCAR1	0.41629480252631	1.34627643676461e-15	2.20468501282871	TRUE	175	NA	NA	NA	NA
BAP1	VBP1	2	0	1	1	0	VBP1	0.06979668	1.182287	2055	FALSE	TRUE	FALSE	TRUE	BAP1	PFD3_HUMAN Prefoldin subunit 3	VBP1	-0.350415664275511	5.18070245239888e-11	-2.01875465407435	TRUE	608	NA	NA	NA	NA
USP9X	RPS18	2	0	1	1	0	RPS18	-0.07706021	-1.443705	2092	FALSE	FALSE	FALSE	TRUE	USP9X	RS18_HUMAN 40S ribosomal protein S18	RPS18	0.5937922	1.3610634478543e-34	3.18243291340121	TRUE	219	NA	NA	NA	NA
STAMBP	CTNNBL1	2	0	1	1	0	CTNNBL1	-0.0720068	-1.353343	2093	TRUE	TRUE	FALSE	TRUE	STAMBP	CTBL1_HUMAN Beta-catenin-like protein 1	CTNNBL1	-0.4274486	1.74931049492824e-16	-2.44309209367382	TRUE	515	NA	NA	NA	NA
USP4	HSPD1	2	0	1	1	0	HSPD1	0.08798446	1.507508	2106	FALSE	FALSE	TRUE	FALSE	USP4	CH60_HUMAN 60 kDa heat shock protein, mitochondrial	HSPD1	-0.35848698342003	1.61944946900598e-11	-2.06321567412719	TRUE	776	NA	NA	NA	NA
USP1	RAD51AP1	2	0	1	1	0	RAD51AP1	0.08864403	1.519302	2107	TRUE	TRUE	FALSE	TRUE	USP1	R51A1_HUMAN RAD51-associated protein 1	RAD51AP1	0.464125491351514	3.81463185570051e-15	2.46816130176253	TRUE	50	NA	NA	NA	NA
PRPF8	UBE2I	2	0	1	1	0	UBE2I	0.1076914	1.859893	2110	TRUE	FALSE	FALSE	TRUE	PRPF8	UBC9_HUMAN SUMO-conjugating enzyme UBC9	UBE2I	-0.518124	4.35987088498283e-25	-2.94257931571444	TRUE	510	NA	NA	NA	NA
USP39	CENPB	2	0	1	1	0	CENPB	0.1112087	1.922788	2112	FALSE	FALSE	TRUE	FALSE	USP39	CENPB_HUMAN Major centromere autoantigen B	CENPB	0.3973504	3.60073741536106e-14	2.10032939938685	TRUE	967	NA	NA	NA	NA
PRPF8	TPI1	2	0	1	1	0	TPI1	-0.1075268	-1.988487	2118	TRUE	FALSE	FALSE	TRUE	PRPF8	TPIS_HUMAN Triosephosphate isomerase	TPI1	-0.5342257	6.55047916981648e-27	-3.03127584645079	TRUE	409	73.39	kd	TPI1	-
PRPF8	CPSF1	2	0	1	1	0	CPSF1	0.1074611	1.855776	2124	FALSE	FALSE	FALSE	TRUE	PRPF8	CPSF1_HUMAN Cleavage and polyadenylation specificity factor subunit 1	CPSF1	0.6773736	1.28923399959691e-48	3.64284269709409	TRUE	70	NA	NA	NA	NA
COPS5	PSMD6	2	0	1	1	0	PSMD6	0.08002087	1.365109	2133	FALSE	TRUE	FALSE	TRUE	COPS5	PSMD6_HUMAN 26S proteasome non-ATPase regulatory subunit 6	PSMD6	0.5536174	3.06229190171284e-29	2.96112923844596	TRUE	28	NA	NA	NA	NA
OTUB1	TSC22D1	2	0	1	1	0	TSC22D1	0.0807026	1.377299	2156	TRUE	TRUE	FALSE	TRUE	OTUB1	T22D1_HUMAN TSC22 domain family protein 1	TSC22D1	0.4519958	1.04498721926825e-17	2.40134465868869	TRUE	560	NA	NA	NA	NA
BAP1	DDX46	2	0	1	1	0	DDX46	-0.06858457	-1.292149	2176	FALSE	FALSE	TRUE	FALSE	BAP1	DDX46_HUMAN Probable ATP-dependent RNA helicase DDX46	DDX46	0.510745718844623	2.78322090942788e-24	2.72496974067137	TRUE	15	NA	NA	NA	NA
USP7	RUVBL2	2	0	1	1	0	RUVBL2	-0.08775872	-1.635008	2178	TRUE	TRUE	TRUE	TRUE	USP7	RUVB2_HUMAN RuvB-like 2	RUVBL2	0.384520033971356	2.98662723710939e-13	2.02965307609066	TRUE	132	NA	NA	NA	NA
CYLD	HSP90AA1	2	0	1	0	1	HSP90AA1	0.07932576	1.352679	2182	TRUE	FALSE	TRUE	TRUE	CYLD	HS90A_HUMAN Isoform 2 of Heat shock protein HSP 90-alpha	HSP90AA1	0.2999946	1.2795565037137e-06	1.56404306272287	FALSE	518	99.28	kd	HSP90AA1	Heat shock proteins / HSPC
PSMD14	PSMD6	2	0	1	1	0	PSMD6	0.1037424	1.78928	2192	TRUE	TRUE	FALSE	TRUE	PSMD14	PSMD6_HUMAN 26S proteasome non-ATPase regulatory subunit 6	PSMD6	0.423673	3.51428867883716e-16	2.24532795854277	TRUE	93	NA	NA	NA	NA
PRPF8	TOP2A	2	0	1	1	0	TOP2A	0.1060741	1.830974	2194	FALSE	TRUE	FALSE	TRUE	PRPF8	TOP2A_HUMAN Isoform 4 of DNA topoisomerase 2-alpha	TOP2A	0.3908148	1.07246305655942e-13	2.06432791840779	TRUE	1592	NA	NA	NA	NA
CYLD	RPL7	2	0	1	0	1	RPL7	-0.07915295	-1.481125	2198	TRUE	FALSE	FALSE	TRUE	CYLD	RL7_HUMAN 60S ribosomal protein L7	RPL7	0.1997552	0.00214083310265426	1.01187235881621	FALSE	2409	99.71	kd	RPL7	L ribosomal proteins
EIF3H	NHP2	2	0	1	1	0	NHP2	0.08075092	1.378163	2209	FALSE	FALSE	TRUE	FALSE	EIF3H	NHP2_HUMAN H/ACA ribonucleoprotein complex subunit 2	NHP2	-0.5365365	3.53556098239482e-27	-3.04400493364193	TRUE	147	NA	NA	NA	NA
OTUD6B	HNRNPU	2	0	1	1	0	HNRNPU	-0.07757811	-1.452965	2209	FALSE	TRUE	FALSE	TRUE	OTUD6B	HNRPU_HUMAN Heterogeneous nuclear ribonucleoprotein U	HNRNPU	-0.4366596	7.52608772534194e-17	-2.49383106810588	TRUE	1115	NA	NA	NA	NA
COPS6	PSMC5	2	0	1	1	0	PSMC5	0.08995252	1.542699	2224	FALSE	TRUE	FALSE	TRUE	COPS6	PRS8_HUMAN 26S protease regulatory subunit 8	PSMC5	0.4239318	3.34973354535662e-16	2.24675356342639	TRUE	240	NA	NA	NA	NA
USP39	SNRPD3	2	0	1	1	0	SNRPD3	0.1088481	1.880576	2248	FALSE	FALSE	FALSE	TRUE	USP39	SMD3_HUMAN Small nuclear ribonucleoprotein Sm D3	SNRPD3	0.5608467	3.78979900953466e-30	3.0009519795014	TRUE	157	NA	NA	NA	NA
USP9X	GEMIN4	2	0	1	1	0	GEMIN4	-0.0750908	-1.408489	2258	TRUE	FALSE	TRUE	TRUE	USP9X	GEMI4_HUMAN Gem-associated protein 4	GEMIN4	0.474312	4.03464415462461e-20	2.52427388474673	TRUE	896	NA	NA	NA	NA
COPS5	SNRPC	2	0	1	1	0	SNRPC	0.07830551	1.334436	2270	TRUE	FALSE	FALSE	TRUE	COPS5	RU1C_HUMAN U1 small nuclear ribonucleoprotein C	SNRPC	-0.353885	9.87705435052014e-11	-2.037865558061	TRUE	844	NA	NA	NA	NA
USP19	TUBA1B	2	0	1	1	0	TUBA1B	0.08383406	1.433293	2270	FALSE	FALSE	TRUE	FALSE	USP19	TBA1B_HUMAN Tubulin alpha-1B chain	TUBA1B	0.3833416	3.60844845219115e-13	2.02316164941142	TRUE	158	NA	NA	NA	NA
PRPF8	DDX50	2	0	1	1	0	DDX50	-0.104503	-1.934417	2276	FALSE	FALSE	FALSE	TRUE	PRPF8	DDX50_HUMAN ATP-dependent RNA helicase DDX50	DDX50	0.5014653	2.69110652004702e-23	2.67384837117011	TRUE	617	NA	NA	NA	NA
UCHL3	UBE2A	2	0	1	1	0	UBE2A	-0.08853175	-1.648831	2280	TRUE	FALSE	FALSE	TRUE	UCHL3	UBE2A_HUMAN Ubiquitin-conjugating enzyme E2 A	UBE2A	0.44123902787671	3.17350575746921e-17	2.34209076815183	TRUE	762	NA	NA	NA	NA
USP9X	FNBP4	2	0	1	1	0	FNBP4	0.07490901	1.273702	2284	FALSE	FALSE	TRUE	FALSE	USP9X	FNBP4_HUMAN Isoform 2 of Formin-binding protein 4	FNBP4	-0.4713404	2.59579882482687e-20	-2.68487093614226	TRUE	927	NA	NA	NA	NA
CYLD	DYNC1H1	2	0	1	1	0	DYNC1H1	-0.07809056	-1.462129	2287	TRUE	FALSE	FALSE	TRUE	CYLD	DYHC1_HUMAN Cytoplasmic dynein 1 heavy chain 1	DYNC1H1	0.4251686	5.69890979780312e-13	2.2535665005209	TRUE	10	NA	NA	NA	NA
PRPF8	CRKL	2	0	1	1	0	CRKL	-0.1041254	-1.927666	2293	TRUE	FALSE	FALSE	TRUE	PRPF8	CRKL_HUMAN Crk-like protein	CRKL	-0.5250146	7.42722560772481e-26	-2.98053632116678	TRUE	466	NA	NA	NA	NA
USP39	SNRPD1	2	0	1	1	0	SNRPD1	0.1079333	1.864218	2294	FALSE	FALSE	FALSE	TRUE	USP39	SMD1_HUMAN Small nuclear ribonucleoprotein Sm D1	SNRPD1	0.5264234	5.14882319814108e-26	2.8113305552731	TRUE	222	NA	NA	NA	NA
COPS5	UBA1	2	0	1	1	0	UBA1	0.07798446	1.328695	2295	TRUE	FALSE	FALSE	TRUE	COPS5	UBA1_HUMAN Ubiquitin-like modifier-activating enzyme 1	UBA1	0.4219204	4.84272202882181e-16	2.23567372701637	TRUE	358	NA	NA	NA	NA
USP9X	FASN	2	0	1	1	0	FASN	-0.07466853	-1.400938	2303	FALSE	FALSE	TRUE	FALSE	USP9X	FAS_HUMAN Fatty acid synthase	FASN	0.531840922727789	1.24104888093254e-26	2.84117308563575	TRUE	532	NA	NA	NA	NA
PSMD7	PSMD13	2	0	1	1	0	PSMD13	0.113041	1.955551	2304	TRUE	TRUE	FALSE	TRUE	PSMD7	PSD13_HUMAN 26S proteasome non-ATPase regulatory subunit 13	PSMD13	0.6955207	2.36652923246359e-52	3.74280635390832	TRUE	3	NA	NA	NA	NA
USP5	AHCY	2	0	1	1	0	AHCY	0.09641095	1.658184	2305	FALSE	TRUE	FALSE	TRUE	USP5	SAHH_HUMAN Adenosylhomocysteinase	AHCY	0.487510500943168	7.06032833121202e-22	2.59697808645086	TRUE	455	NA	NA	NA	NA
PAN2	PRMT5	2	0	1	1	0	PRMT5	-0.07577657	-1.420751	2318	TRUE	FALSE	FALSE	TRUE	PAN2	ANM5_HUMAN Protein arginine N-methyltransferase 5	PRMT5	0.3962107	3.47200881550648e-12	2.09405133954968	TRUE	155	NA	NA	NA	NA
USP9X	PPP2R1A	2	0	1	1	0	PPP2R1A	0.07435334	1.263766	2324	FALSE	FALSE	FALSE	TRUE	USP9X	F5H3X9_HUMAN Serine/threonine-protein phosphatase 2A 65 kDa regulatory subunit A alpha isoform	PPP2R1A	0.5509785	6.48790877331719e-29	2.94659280595994	TRUE	426	NA	NA	NA	NA
USP9X	CHUK	2	0	1	1	0	CHUK	-0.0743259	-1.394812	2328	FALSE	FALSE	FALSE	TRUE	USP9X	IKKA_HUMAN Inhibitor of nuclear factor kappa-B kinase subunit alpha	CHUK	0.6046696	3.56938152572065e-36	3.24235128496642	TRUE	180	NA	NA	NA	NA
OTUB1	SET	2	0	1	1	0	SET	0.07841477	1.336389	2330	FALSE	TRUE	FALSE	TRUE	OTUB1	SET_HUMAN Isoform 2 of Protein SET	SET	0.4228112	2.75372765749281e-14	2.24058071631439	TRUE	747	NA	NA	NA	NA
COPS5	DCUN1D1	2	0	1	1	0	DCUN1D1	-0.07672818	-1.437768	2387	TRUE	FALSE	FALSE	TRUE	COPS5	DCNL1_HUMAN DCN1-like protein 1	DCUN1D1	0.4563799	6.03551935823169e-19	2.42549455965575	TRUE	210	NA	NA	NA	NA
BAP1	EXOSC9	2	0	1	1	0	EXOSC9	-0.06650305	-1.254929	2412	FALSE	FALSE	TRUE	FALSE	BAP1	EXOS9_HUMAN Isoform 2 of Exosome complex component RRP45	EXOSC9	0.491740275102033	2.65215176702817e-22	2.6202778804906	TRUE	28	NA	NA	NA	NA
USP14	PSMD3	2	0	1	1	0	PSMD3	0.06828481	1.155253	2417	TRUE	TRUE	FALSE	TRUE	USP14	PSMD3_HUMAN 26S proteasome non-ATPase regulatory subunit 3	PSMD3	0.3950995	5.25833393942908e-14	2.08793027252233	TRUE	655	NA	NA	NA	NA
USP7	SMC1A	2	0	1	1	0	SMC1A	-0.08452457	-1.577177	2426	FALSE	FALSE	TRUE	FALSE	USP7	SMC1A_HUMAN Structural maintenance of chromosomes protein 1A	SMC1A	0.404952691419786	9.85799773096369e-15	2.14220677100487	TRUE	93	NA	NA	NA	NA
PRPF8	RPL13A	2	0	1	1	0	RPL13A	0.1013744	1.746937	2443	TRUE	FALSE	FALSE	TRUE	PRPF8	RL13A_HUMAN 60S ribosomal protein L13a	RPL13A	0.5203409	2.47577693952453e-25	2.7778249845443	TRUE	491	NA	NA	NA	NA
OTUB1	TLN1	2	0	1	1	0	TLN1	0.07705595	1.312092	2456	FALSE	TRUE	FALSE	TRUE	OTUB1	TLN1_HUMAN Talin-1	TLN1	0.4495127	2.43097077477793e-18	2.38766645356306	TRUE	581	NA	NA	NA	NA
PRPF8	GTF2F2	2	0	1	1	0	GTF2F2	0.1005721	1.732591	2493	FALSE	FALSE	FALSE	TRUE	PRPF8	T2FB_HUMAN General transcription factor IIF subunit 2	GTF2F2	-0.4347253	4.4263895293761e-17	-2.48317593856034	TRUE	1156	NA	NA	NA	NA
COPS5	MAPKAPK2	2	0	1	1	0	MAPKAPK2	0.07540947	1.282651	2497	TRUE	FALSE	FALSE	TRUE	COPS5	MAPK2_HUMAN MAP kinase-activated protein kinase 2	MAPKAPK2	0.3962036	4.36533125694693e-14	2.09401222906021	TRUE	520	NA	NA	NA	NA
USP47	HSP90AB1	2	0	1	1	0	HSP90AB1	-0.07942794	-1.486043	2523	FALSE	FALSE	TRUE	FALSE	USP47	HS90B_HUMAN Heat shock protein HSP 90-beta	HSP90AB1	0.5901095	4.54682880838288e-34	3.16214668811178	TRUE	84	NA	NA	NA	NA
CYLD	SLC25A6	2	0	1	0	1	SLC25A6	-0.07571208	-1.419598	2530	TRUE	FALSE	FALSE	TRUE	CYLD	ADT3_HUMAN ADP/ATP translocase 3	SLC25A6	-0.04326717	0.585772520399719	-0.326821140027196	FALSE	8147	-96.56	oe	SLC25A6	Mitochondrial nucleotide transporter subfamily
USP15	EPRS	2	0	1	1	0	EPRS	-0.07661587	-1.435759	2536	FALSE	FALSE	TRUE	FALSE	USP15	SYEP_HUMAN Bifunctional glutamate/proline--tRNA ligase	EPRS	0.4350691	4.14254410327727e-17	2.30810359924683	TRUE	236	NA	NA	NA	NA
TNFAIP3	RELA	2	0	1	0	1	RELA	0.07493632	1.27419	2540	FALSE	TRUE	FALSE	TRUE	TNFAIP3	Q2TAM5_HUMAN RELA protein	RELA	0.1138708	0.0976482527054528	0.538776454385411	FALSE	2572	-99.37	kd	RELA	NFkappaB transcription factor family
PRPF8	NACA	2	0	1	1	0	NACA	0.09968476	1.716724	2550	TRUE	FALSE	FALSE	TRUE	PRPF8	E9PAV3_HUMAN Nascent polypeptide-associated complex subunit alpha	NACA	-0.4329836	6.15472875617505e-17	-2.47358174989806	TRUE	1172	NA	NA	NA	NA
COPS5	SFPQ	2	0	1	1	0	SFPQ	0.0746038	1.268244	2561	TRUE	FALSE	FALSE	TRUE	COPS5	SFPQ_HUMAN Splicing factor, proline- and glutamine-rich	SFPQ	-0.4397994	1.66816191453382e-17	-2.5111267180811	TRUE	269	82.39	oe	SFPQ	RNA binding motif (RRM) containing
COPS5	SFPQ	2	0	1	1	0	SFPQ	0.0746038	1.268244	2561	TRUE	FALSE	FALSE	TRUE	COPS5	SFPQ_HUMAN Splicing factor, proline- and glutamine-rich	SFPQ	-0.4397994	1.66816191453382e-17	-2.5111267180811	TRUE	269	70.66	kd	SFPQ	RNA binding motif (RRM) containing
EIF3H	LDHA	2	0	1	1	0	LDHA	-0.07673095	-1.437817	2574	FALSE	FALSE	FALSE	TRUE	EIF3H	LDHA_HUMAN Isoform 3 of L-lactate dehydrogenase A chain	LDHA	0.4212818	5.44613739645767e-16	2.23215598637233	TRUE	677	NA	NA	NA	NA
PRPF8	SMNDC1	2	0	1	1	0	SMNDC1	0.09889287	1.702564	2596	FALSE	FALSE	FALSE	TRUE	PRPF8	SPF30_HUMAN Survival of motor neuron-related-splicing factor 30	SMNDC1	-0.4106323	3.67425214974335e-15	-2.35045917480055	TRUE	1363	NA	NA	NA	NA
USP5	MCTS1	2	0	1	1	0	MCTS1	-0.09202389	-1.711275	2601	TRUE	FALSE	FALSE	TRUE	USP5	MCTS1_HUMAN Isoform 3 of Malignant T-cell-amplified sequence 1	MCTS1	0.597247430119829	4.36240351721511e-35	3.20146611638751	TRUE	79	NA	NA	NA	NA
OTUB1	LDHA	2	0	1	1	0	LDHA	0.07520807	1.279049	2608	FALSE	TRUE	FALSE	TRUE	OTUB1	LDHA_HUMAN Isoform 3 of L-lactate dehydrogenase A chain	LDHA	0.4700222	3.43857073667389e-20	2.50064343718201	TRUE	455	NA	NA	NA	NA
USP7	HNRNPU	2	0	1	1	0	HNRNPU	0.08230674	1.405983	2625	FALSE	FALSE	TRUE	FALSE	USP7	HNRPU_HUMAN Heterogeneous nuclear ribonucleoprotein U	HNRNPU	0.449953806452621	2.22317955508848e-18	2.39009629712199	TRUE	30	NA	NA	NA	NA
PRPF8	NAT10	2	0	1	1	0	NAT10	-0.09825922	-1.82277	2640	FALSE	FALSE	TRUE	FALSE	PRPF8	NAT10_HUMAN N-acetyltransferase 10	NAT10	0.6573476	8.13785739890411e-45	3.53252908272254	TRUE	89	NA	NA	NA	NA
STAMBP	STAM2	2	0	1	1	0	STAM2	0.06636878	1.120991	2654	TRUE	TRUE	FALSE	TRUE	STAMBP	STAM2_HUMAN Signal transducing adapter molecule 2	STAM2	0.4132005	2.33417638171966e-15	2.18763998658102	TRUE	612	NA	NA	NA	NA
USP9X	MYH9	2	0	1	1	0	MYH9	-0.07105146	-1.33626	2660	FALSE	FALSE	TRUE	FALSE	USP9X	MYH9_HUMAN Myosin-9	MYH9	0.432689499682666	6.49698003600311e-17	2.29499552415621	TRUE	1219	NA	NA	NA	NA
USP9X	OXSR1	2	0	1	1	0	OXSR1	-0.07088613	-1.333304	2673	FALSE	FALSE	TRUE	FALSE	USP9X	OXSR1_HUMAN Serine/threonine-protein kinase OSR1	OXSR1	0.48857407824396	5.518833240357e-22	2.60283682290417	TRUE	803	NA	NA	NA	NA
COPS5	PSMD1	2	0	1	1	0	PSMD1	0.07334704	1.245772	2678	FALSE	TRUE	FALSE	TRUE	COPS5	PSMD1_HUMAN 26S proteasome non-ATPase regulatory subunit 1	PSMD1	0.5966288	5.38005794931107e-35	3.19805838022066	TRUE	14	NA	NA	NA	NA
COPS5	RPL9	2	0	1	1	0	RPL9	0.07333096	1.245484	2682	TRUE	FALSE	FALSE	TRUE	COPS5	RL9_HUMAN 60S ribosomal protein L9	RPL9	0.4388579	2.00048196382219e-17	2.32897427847038	TRUE	273	NA	NA	NA	NA
ZRANB1	MAP4K4	2	0	1	0	1	MAP4K4	-0.08093859	-1.513055	2693	TRUE	TRUE	FALSE	TRUE	NA	NA	NA	NA	NA	NA	NA	NA	-99.95	kd	MAP4K4	MAPKKKK:MSN subfamily
EIF3H	HNRNPH1	2	0	1	1	0	HNRNPH1	0.07520985	1.279081	2708	FALSE	FALSE	TRUE	FALSE	EIF3H	G8JLB6_HUMAN Heterogeneous nuclear ribonucleoprotein H	HNRNPH1	-0.5011763	2.87836775312171e-23	-2.84922257736007	TRUE	251	NA	NA	NA	NA
USP9X	TUBB2A	2	0	1	1	0	TUBB2A	0.07048913	1.194669	2712	FALSE	FALSE	TRUE	FALSE	USP9X	TBB2A_HUMAN Tubulin beta-2A chain	TUBB2A	0.429230546613925	1.24958842349539e-16	2.27594181323269	TRUE	1251	NA	NA	NA	NA
USP9X	RPRD2	2	0	1	1	0	RPRD2	-0.07020428	-1.321112	2737	FALSE	FALSE	TRUE	FALSE	USP9X	RPRD2_HUMAN Regulation of nuclear pre-mRNA domain-containing protein 2	RPRD2	-0.5368285	3.27628944211213e-27	-3.0456134213777	TRUE	505	NA	NA	NA	NA
USP9X	RPRD2	2	0	1	1	0	RPRD2	-0.07020428	-1.321112	2737	FALSE	FALSE	TRUE	FALSE	USP9X	B4E2Q6_HUMAN Regulation of nuclear pre-mRNA domain-containing protein 2	RPRD2	-0.4009792	1.17273806939403e-06	-2.29728488383431	TRUE	1504	NA	NA	NA	NA
USP9X	RPRD2	2	0	1	1	0	RPRD2	-0.07020428	-1.321112	2737	FALSE	FALSE	TRUE	FALSE	USP9X	RPRD2_HUMAN Regulation of nuclear pre-mRNA domain-containing protein 2	RPRD2	-0.5368285	3.27628944211213e-27	-3.0456134213777	TRUE	505	NA	NA	NA	NA
USP9X	RPRD2	2	0	1	1	0	RPRD2	-0.07020428	-1.321112	2737	FALSE	FALSE	TRUE	FALSE	USP9X	B4E2Q6_HUMAN Regulation of nuclear pre-mRNA domain-containing protein 2	RPRD2	-0.4009792	1.17273806939403e-06	-2.29728488383431	TRUE	1504	NA	NA	NA	NA
EIF3H	XPO1	2	0	1	1	0	XPO1	-0.07474286	-1.402267	2768	TRUE	FALSE	TRUE	TRUE	EIF3H	XPO1_HUMAN Exportin-1	XPO1	0.5812083	7.91238880089129e-33	3.11311425306514	TRUE	73	NA	NA	NA	NA
COPS5	RPL37A	2	0	1	1	0	RPL37A	0.07246543	1.230007	2769	TRUE	FALSE	FALSE	TRUE	COPS5	RL37A_HUMAN 60S ribosomal protein L37a	RPL37A	0.4225812	4.29068678148123e-16	2.23931375679649	TRUE	354	NA	NA	NA	NA
USP39	CRTC2	2	0	1	1	0	CRTC2	-0.1004879	-1.862622	2777	FALSE	FALSE	TRUE	FALSE	USP39	CRTC2_HUMAN CREB-regulated transcription coactivator 2	CRTC2	-0.4875764	2.28800616e-20	-2.77430726106667	TRUE	351	NA	NA	NA	NA
USP9X	SAFB	2	0	1	1	0	SAFB	0.06965214	1.179702	2801	FALSE	FALSE	TRUE	FALSE	USP9X	SAFB1_HUMAN Scaffold attachment factor B1	SAFB	-0.6412574	5.57252909074333e-42	-3.62086206832888	TRUE	78	NA	NA	NA	NA
USP5	TUBB	2	0	1	1	0	TUBB	0.08946048	1.533901	2814	FALSE	FALSE	TRUE	FALSE	USP5	TBB5_HUMAN Tubulin beta chain	TUBB	0.633431615702889	1.14623384401399e-40	3.40078741343924	TRUE	28	NA	NA	NA	NA
PRPF8	NDUFA9	2	0	1	1	0	NDUFA9	0.09572898	1.64599	2818	TRUE	FALSE	FALSE	TRUE	PRPF8	NDUA9_HUMAN NADH dehydrogenase [ubiquinone] 1 alpha subcomplex subunit 9, mitochondrial	NDUFA9	0.5142697	1.15220108681578e-24	2.74438166008747	TRUE	538	NA	NA	NA	NA
PSMD7	UBE3A	2	0	1	1	0	UBE3A	0.103411	1.783355	2833	TRUE	FALSE	FALSE	TRUE	PSMD7	UBE3A_HUMAN Isoform III of Ubiquitin-protein ligase E3A	UBE3A	0.4079653	5.84717807489148e-15	2.15880178454577	TRUE	274	NA	NA	NA	NA
USP9X	LRRC40	2	0	1	1	0	LRRC40	0.06934429	1.174197	2833	FALSE	FALSE	TRUE	FALSE	USP9X	LRC40_HUMAN Leucine-rich repeat-containing protein 40	LRRC40	0.465778	8.51121098630769e-20	2.47726417811301	TRUE	972	NA	NA	NA	NA
COPS5	AHCY	2	0	1	1	0	AHCY	0.07168872	1.216119	2844	TRUE	FALSE	FALSE	TRUE	COPS5	SAHH_HUMAN Adenosylhomocysteinase	AHCY	0.4848236	1.30285433491525e-21	2.58217723982652	TRUE	128	NA	NA	NA	NA
COPS5	SAFB2	2	0	1	1	0	SAFB2	-0.07146036	-1.343572	2861	TRUE	FALSE	FALSE	TRUE	COPS5	SAFB2_HUMAN Scaffold attachment factor B2	SAFB2	-0.3945525	5.76705093349626e-14	-2.26188328064438	TRUE	529	NA	NA	NA	NA
EIF3H	EEF2	2	0	1	1	0	EEF2	0.07383929	1.254574	2867	FALSE	FALSE	FALSE	TRUE	EIF3H	EF2_HUMAN Elongation factor 2	EEF2	0.515492	8.48221952254193e-25	2.75111472364716	TRUE	204	NA	NA	NA	NA
EIF3H	XRCC5	2	0	1	1	0	XRCC5	0.07383205	1.254444	2868	FALSE	FALSE	TRUE	FALSE	EIF3H	XRCC5_HUMAN X-ray repair cross-complementing protein 5	XRCC5	0.5486752	1.24540100797349e-28	2.93390503266612	TRUE	122	NA	NA	NA	NA
EIF3H	RPS2	2	0	1	1	0	RPS2	0.07374772	1.252936	2878	FALSE	FALSE	FALSE	TRUE	EIF3H	RS2_HUMAN 40S ribosomal protein S2	RPS2	0.6413144	5.46580791625567e-42	3.44420988558174	TRUE	32	NA	NA	NA	NA
ZRANB1	EHHADH	2	0	1	0	1	EHHADH	0.07875871	1.342539	2906	FALSE	TRUE	FALSE	TRUE	NA	NA	NA	NA	NA	NA	NA	NA	-94.8	oe	EHHADH	-
USP14	PSMD11	2	0	1	1	0	PSMD11	0.06368109	1.072932	2911	TRUE	TRUE	FALSE	TRUE	USP14	PSD11_HUMAN 26S proteasome non-ATPase regulatory subunit 11	PSMD11	0.480782	3.23049670775378e-21	2.5599140068372	TRUE	210	NA	NA	NA	NA
USP4	ENO1	2	0	1	1	0	ENO1	0.07833939	1.335041	2928	FALSE	FALSE	TRUE	FALSE	USP4	ENOA_HUMAN Alpha-enolase	ENO1	0.420316785158434	6.49103150014211e-16	2.22684018316173	TRUE	279	NA	NA	NA	NA
OTUB1	SYAP1	2	0	1	1	0	SYAP1	0.07208629	1.223228	2956	FALSE	TRUE	FALSE	TRUE	OTUB1	SYAP1_HUMAN Synapse-associated protein 1	SYAP1	0.3905306	1.12346100002804e-13	2.06276239712524	TRUE	987	NA	NA	NA	NA
COPS6	PSMD2	2	0	1	1	0	PSMD2	0.08091226	1.381048	2958	FALSE	TRUE	FALSE	TRUE	COPS6	PSMD2_HUMAN 26S proteasome non-ATPase regulatory subunit 2	PSMD2	0.6181904	3.1394229483442e-38	3.31683087735605	TRUE	9	NA	NA	NA	NA
OTULIN	MAD2L1	2	0	1	1	0	MAD2L1	0.08481895	1.450904	2960	FALSE	FALSE	TRUE	FALSE	OTULIN	MD2L1_HUMAN Mitotic spindle assembly checkpoint protein MAD2A	MAD2L1	0.4088442	5.01856060231054e-15	2.16364322246004	TRUE	798	NA	NA	NA	NA
USP9X	HSPA5	2	0	1	1	0	HSPA5	-0.06803738	-1.282365	2965	FALSE	FALSE	TRUE	FALSE	USP9X	GRP78_HUMAN 78 kDa glucose-regulated protein	HSPA5	-0.380114315777178	6.03875278463418e-13	-2.18235025924312	TRUE	1663	NA	NA	NA	NA
COPS5	RPL10A	2	0	1	1	0	RPL10A	0.07040362	1.19314	2966	TRUE	FALSE	FALSE	TRUE	COPS5	RL10A_HUMAN 60S ribosomal protein L10a	RPL10A	0.3986487	2.89225160706195e-14	2.10748111043941	TRUE	499	NA	NA	NA	NA
USP4	VARS	2	0	1	1	0	VARS	0.07789733	1.327137	2969	FALSE	FALSE	TRUE	FALSE	USP4	SYVC_HUMAN Valine--tRNA ligase	VARS	0.401363197148667	1.82499082637566e-14	2.12243397130382	TRUE	397	NA	NA	NA	NA
CYLD	FHL2	2	0	1	0	1	FHL2	0.07146262	1.212076	2973	TRUE	FALSE	TRUE	TRUE	CYLD	J3KNW4_HUMAN Four and a half LIM domains protein 2	FHL2	0.05489892	0.476511403505	0.213928695018347	FALSE	7612	-90.46	kd	FHL2	-
USP34	RPL3	2	0	1	1	0	RPL3	-0.07296705	-1.370514	2981	FALSE	FALSE	TRUE	FALSE	USP34	RL3_HUMAN 60S ribosomal protein L3	RPL3	0.3831124	7.37757864069505e-13	2.02189909670923	TRUE	102	NA	NA	NA	NA
EIF3H	MED22	2	0	1	1	0	MED22	0.07252299	1.231037	2988	TRUE	FALSE	FALSE	FALSE	EIF3H	MED22_HUMAN Mediator of RNA polymerase II transcription subunit 22	MED22	-0.3955019	4.91557896266904e-14	-2.26711306919348	TRUE	874	NA	NA	NA	NA
USP39	RUVBL2	2	0	1	1	0	RUVBL2	-0.09733432	-1.806232	3014	TRUE	FALSE	FALSE	TRUE	USP39	RUVB2_HUMAN RuvB-like 2	RUVBL2	0.3941028	6.22037183300404e-14	2.08243993099411	TRUE	993	NA	NA	NA	NA
USP47	GMPPB	2	0	1	1	0	GMPPB	0.07449623	1.266321	3020	TRUE	FALSE	FALSE	TRUE	USP47	GMPPB_HUMAN Isoform 2 of Mannose-1-phosphate guanyltransferase beta	GMPPB	0.4795046	4.30933607312283e-21	2.55287742384518	TRUE	478	NA	NA	NA	NA
TNFAIP3	PCMT1	2	0	1	0	1	PCMT1	0.06971032	1.180742	3067	FALSE	FALSE	TRUE	FALSE	TNFAIP3	PIMT_HUMAN Isoform 2 of Protein-L-isoaspartate(D-aspartate) O-methyltransferase	PCMT1	0.07146451	0.328986813081166	0.305180572931913	FALSE	4727	-99.95	kd	PCMT1	-
USP9X	EIF3H	2	0	1	1	0	EIF3H	0.06728812	1.13743	3067	FALSE	FALSE	TRUE	FALSE	USP9X	EIF3H_HUMAN Eukaryotic translation initiation factor 3 subunit H	EIF3H	0.4836953	1.68092496232629e-21	2.57596197711327	TRUE	837	NA	NA	NA	NA
USP39	TXNL4A	2	0	1	1	0	TXNL4A	-0.0965163	-1.791605	3070	TRUE	TRUE	FALSE	TRUE	USP39	TXN4A_HUMAN Thioredoxin-like protein 4A	TXNL4A	0.4179077	1.00407093436983e-15	2.21356969024474	TRUE	773	NA	NA	NA	NA
OTUB1	PFN1	2	0	1	1	0	PFN1	0.07082797	1.200727	3076	FALSE	TRUE	FALSE	TRUE	OTUB1	PROF1_HUMAN Profilin-1	PFN1	0.4327968	6.3705020529567e-17	2.29558659006194	TRUE	671	NA	NA	NA	NA
EIF3H	CSNK2A1	2	0	1	1	0	CSNK2A1	-0.07161395	-1.346318	3080	TRUE	TRUE	FALSE	TRUE	EIF3H	CSK21_HUMAN Casein kinase II subunit alpha	CSNK2A1	0.4414275	1.21453085512544e-17	2.34312897054514	TRUE	526	NA	NA	NA	NA
CYLD	DDB1	2	0	1	0	1	DDB1	-0.07055488	-1.327381	3086	TRUE	FALSE	TRUE	TRUE	CYLD	DDB1_HUMAN DNA damage-binding protein 1	DDB1	0.1408814	0.0382111842582835	0.687564875055738	FALSE	4237	99.51	kd	DDB1	-
USP19	HECTD3	2	0	1	1	0	HECTD3	-0.07459879	-1.399691	3097	FALSE	FALSE	TRUE	FALSE	USP19	HECD3_HUMAN E3 ubiquitin-protein ligase HECTD3	HECTD3	0.383613	3.45617826843084e-13	2.02465666164254	TRUE	155	NA	NA	NA	NA
USP19	ZSWIM8	2	0	1	1	0	ZSWIM8	0.07434585	1.263632	3115	FALSE	FALSE	TRUE	FALSE	USP19	ZSWM8_HUMAN Isoform 4 of Zinc finger SWIM domain-containing protein 8	ZSWIM8	0.3961201	1.33513350430179e-10	2.09355226767002	TRUE	128	NA	NA	NA	NA
USP9X	PFKL	2	0	1	1	0	PFKL	-0.06680006	-1.26024	3123	FALSE	FALSE	TRUE	FALSE	USP9X	K6PL_HUMAN 6-phosphofructokinase, liver type	PFKL	0.56312613494642	1.93975282904295e-30	3.01350829167879	TRUE	350	NA	NA	NA	NA
COPS5	HSP90AA1	2	0	1	1	0	HSP90AA1	-0.06881933	-1.296347	3129	TRUE	FALSE	FALSE	TRUE	COPS5	HS90A_HUMAN Isoform 2 of Heat shock protein HSP 90-alpha	HSP90AA1	0.5998347	1.83607155083967e-35	3.21571814334428	TRUE	13	NA	NA	NA	NA
USP39	EFTUD2	2	0	1	1	0	EFTUD2	0.09553275	1.642481	3138	TRUE	TRUE	FALSE	TRUE	USP39	U5S1_HUMAN 116 kDa U5 small nuclear ribonucleoprotein component	EFTUD2	0.7140333	1.72223763597895e-56	3.84478337465208	TRUE	10	NA	NA	NA	NA
USP39	THOC2	2	0	1	1	0	THOC2	-0.09549137	-1.773278	3144	FALSE	FALSE	FALSE	TRUE	USP39	THOC2_HUMAN THO complex subunit 2	THOC2	0.6550402	2.1150834147154e-44	3.51981872449819	TRUE	43	NA	NA	NA	NA
COPS5	MRPS25	2	0	1	1	0	MRPS25	0.06869648	1.162614	3149	TRUE	FALSE	FALSE	TRUE	COPS5	RT25_HUMAN 28S ribosomal protein S25, mitochondrial	MRPS25	-0.3783667	7.95380559086907e-13	-2.17272348340604	TRUE	643	NA	NA	NA	NA
COPS6	PSMA7	2	0	1	1	0	PSMA7	0.07895588	1.346065	3160	FALSE	TRUE	FALSE	TRUE	COPS6	PSA7_HUMAN Proteasome subunit alpha type-7	PSMA7	0.5744649	6.3956505672488e-32	3.07596810170426	TRUE	19	NA	NA	NA	NA
USP16	GGCT	2	0	1	1	0	GGCT	-0.07728168	-1.447665	3163	FALSE	FALSE	TRUE	FALSE	USP16	GGCT_HUMAN Gamma-glutamylcyclotransferase	GGCT	0.4496473	2.36647673804662e-18	2.38840790030701	TRUE	485	NA	NA	NA	NA
COPS5	NRBP1	2	0	1	1	0	NRBP1	0.0684572	1.158335	3175	TRUE	FALSE	FALSE	TRUE	COPS5	NRBP_HUMAN Nuclear receptor-binding protein	NRBP1	0.4080365	5.77535514189344e-15	2.15919399114435	TRUE	435	NA	NA	NA	NA
EIF3H	SMC2	2	0	1	1	0	SMC2	0.07070946	1.198608	3188	FALSE	FALSE	TRUE	FALSE	EIF3H	SMC2_HUMAN Structural maintenance of chromosomes protein 2	SMC2	0.4376251	2.53837140432809e-17	2.32218337545444	TRUE	552	NA	NA	NA	NA
EIF3H	SMARCE1	2	0	1	1	0	SMARCE1	0.07068771	1.198219	3189	FALSE	FALSE	TRUE	FALSE	EIF3H	SMCE1_HUMAN SWI/SNF-related matrix-associated actin-dependent regulator of chromatin subfamily E member 1	SMARCE1	-0.3563411	2.21331835277187e-11	-2.05139503315628	TRUE	1243	NA	NA	NA	NA
USP5	PRDX1	2	0	1	1	0	PRDX1	-0.0848011	-1.582122	3204	TRUE	FALSE	FALSE	TRUE	USP5	PRDX1_HUMAN Peroxiredoxin-1	PRDX1	0.518157329112632	4.32315007568875e-25	2.76579674141926	TRUE	323	NA	NA	NA	NA
OTUB1	PTMA	2	0	1	1	0	PTMA	0.06966331	1.179902	3210	FALSE	TRUE	FALSE	TRUE	OTUB1	B8ZZW7_HUMAN Thymosin alpha-1	PTMA	0.4770436	7.44009303356322e-21	2.53932095700366	TRUE	418	NA	NA	NA	NA
OTUB1	CHORDC1	2	0	1	1	0	CHORDC1	-0.06937875	-1.30635	3234	TRUE	TRUE	FALSE	TRUE	OTUB1	CHRD1_HUMAN Cysteine and histidine-rich domain-containing protein 1	CHORDC1	0.4600768	2.80412017612746e-19	2.44585900592411	TRUE	519	NA	NA	NA	NA
BAP1	HDAC2	2	0	1	1	0	HDAC2	-0.05935593	-1.127129	3251	FALSE	FALSE	TRUE	FALSE	BAP1	J3KPW7_HUMAN Histone deacetylase 2	HDAC2	0.457465529002423	4.82368077828413e-19	2.43147476834065	TRUE	65	NA	NA	NA	NA
OTUB1	ANP32A	2	0	1	1	0	ANP32A	-0.06903805	-1.300258	3262	FALSE	TRUE	FALSE	TRUE	OTUB1	AN32A_HUMAN Acidic leucine-rich nuclear phosphoprotein 32 family member A	ANP32A	0.5046049	1.26353993669522e-23	2.69114291944141	TRUE	282	NA	NA	NA	NA
COPS5	TUBB1	2	0	1	1	0	TUBB1	0.06763949	1.143713	3268	TRUE	FALSE	FALSE	TRUE	COPS5	TBB1_HUMAN Tubulin beta-1 chain	TUBB1	0.4110933	3.38892625741582e-15	2.1760324339892	TRUE	411	NA	NA	NA	NA
USP39	DHX9	2	0	1	1	0	DHX9	0.09384462	1.612295	3280	TRUE	FALSE	FALSE	TRUE	USP39	DHX9_HUMAN ATP-dependent RNA helicase A	DHX9	0.6993627	3.54571732233626e-53	3.76397008637688	TRUE	17	NA	NA	NA	NA
CYLD	RHOBTB1	2	0	1	0	1	RHOBTB1	0.06872231	1.163076	3296	FALSE	FALSE	TRUE	FALSE	NA	NA	NA	NA	NA	NA	NA	NA	99.91	oe	RHOBTB1	BTB/POZ domain containing
CYLD	RHOBTB1	2	0	1	0	1	RHOBTB1	0.06872231	1.163076	3296	FALSE	FALSE	TRUE	FALSE	NA	NA	NA	NA	NA	NA	NA	NA	92.05	kd	RHOBTB1	BTB/POZ domain containing
UCHL3	CTNNB1	2	0	1	1	0	CTNNB1	0.07677678	1.3071	3303	TRUE	FALSE	FALSE	TRUE	UCHL3	B4DGU4_HUMAN Catenin beta-1	CTNNB1	-0.353236738936054	3.4614915669214e-11	-2.03429459925644	TRUE	1903	NA	NA	NA	NA
USP8	PPP2R5E	2	0	0	1	1	PPP2R5E	0.06484832	1.093804	3321	FALSE	FALSE	FALSE	FALSE	USP8	2A5E_HUMAN Serine/threonine-protein phosphatase 2A 56 kDa regulatory subunit epsilon isoform	PPP2R5E	0.382356826441767	4.22485386164365e-13	2.01773700492194	TRUE	893	-94.83	kd	PPP2R5E	Serine/threonine phosphatases / Protein phosphatase 2, regulatory subunits
CYLD	TP53	2	0	1	0	1	TP53	0.06842534	1.157765	3341	TRUE	FALSE	FALSE	TRUE	CYLD	P53_HUMAN Cellular tumor antigen p53	TP53	-0.03554092	0.6615635503936	-0.284260940135149	FALSE	8463	98.92	kd	TP53	-
USP5	TXNDC17	2	0	1	1	0	TXNDC17	-0.08336113	-1.556373	3343	TRUE	FALSE	FALSE	TRUE	USP5	TXD17_HUMAN Thioredoxin domain-containing protein 17	TXNDC17	0.596298481568698	5.9864367962192e-35	3.19623881465337	TRUE	80	NA	NA	NA	NA
USP32	DNM2	2	0	1	1	0	DNM2	0.07027968	1.190923	3347	FALSE	FALSE	TRUE	FALSE	USP32	DYN2_HUMAN Dynamin-2	DNM2	0.4197114	1.98095461306157e-14	2.22350540712489	TRUE	413	NA	NA	NA	NA
USP14	PSMD14	2	0	1	1	0	PSMD14	0.06018892	1.010488	3352	TRUE	TRUE	FALSE	TRUE	USP14	PSDE_HUMAN 26S proteasome non-ATPase regulatory subunit 14	PSMD14	0.3856409	2.49445096163739e-13	2.03582738862666	TRUE	710	NA	NA	NA	NA
USP47	CSTF1	2	0	1	1	0	CSTF1	0.07097942	1.203436	3373	FALSE	FALSE	TRUE	FALSE	USP47	CSTF1_HUMAN Cleavage stimulation factor subunit 1	CSTF1	-0.4684516	4.82585938509059e-20	-2.66895792459744	TRUE	550	NA	NA	NA	NA
USP39	PUF60	2	0	1	1	0	PUF60	0.09266769	1.59125	3382	FALSE	FALSE	FALSE	TRUE	USP39	PUF60_HUMAN Poly(U)-binding-splicing factor PUF60	PUF60	0.4401005	1.57323534096934e-17	2.33581916497882	TRUE	625	NA	NA	NA	NA
USP32	TUBA1C	2	0	1	1	0	TUBA1C	-0.06982219	-1.314279	3404	FALSE	FALSE	TRUE	FALSE	USP32	TBA1C_HUMAN Tubulin alpha-1C chain	TUBA1C	0.3802802	8.42480258032115e-12	2.00629786737621	TRUE	717	NA	NA	NA	NA
USP4	LDHA	2	0	1	1	0	LDHA	0.07371172	1.252293	3409	FALSE	FALSE	TRUE	FALSE	USP4	LDHA_HUMAN Isoform 3 of L-lactate dehydrogenase A chain	LDHA	0.381483296001369	4.85805736892417e-13	2.01292514533222	TRUE	561	NA	NA	NA	NA
COPS5	IRF5	2	0	1	0	1	IRF5	-0.06642644	-1.253559	3413	TRUE	FALSE	FALSE	TRUE	COPS5	IRF5_HUMAN Isoform 4 of Interferon regulatory factor 5	IRF5	0.04438747	0.672198612525476	0.156026166216502	FALSE	8283	-96.53	kd	IRF5	-
OTUB1	HPRT1	2	0	1	1	0	HPRT1	0.06765206	1.143938	3416	FALSE	TRUE	FALSE	TRUE	OTUB1	HPRT_HUMAN Hypoxanthine-guanine phosphoribosyltransferase	HPRT1	0.5366405	3.44110685889682e-27	2.86761165131801	TRUE	168	NA	NA	NA	NA
PRPF8	USP39	2	0	1	1	0	USP39	0.08781204	1.504425	3425	TRUE	TRUE	FALSE	TRUE	PRPF8	SNUT2_HUMAN U4/U6.U5 tri-snRNP-associated protein 2	USP39	0.8280049	1.49891181361429e-92	4.47259817200091	TRUE	5	NA	NA	NA	NA
OTUB1	TXN	2	0	1	1	0	TXN	-0.06762537	-1.274997	3426	TRUE	TRUE	FALSE	TRUE	OTUB1	THIO_HUMAN Thioredoxin	TXN	0.3955843	4.84783440001976e-14	2.09060080284528	TRUE	950	NA	NA	NA	NA
EIF3H	RPS15A	2	0	1	1	0	RPS15A	0.06859845	1.160861	3440	FALSE	FALSE	TRUE	TRUE	EIF3H	RS15A_HUMAN 40S ribosomal protein S15a	RPS15A	0.6088029	8.75182289395556e-37	3.26511964920701	TRUE	48	NA	NA	NA	NA
TNFAIP3	YWHAQ	2	0	1	0	1	YWHAQ	0.06660807	1.12527	3448	TRUE	FALSE	FALSE	TRUE	TNFAIP3	1433T_HUMAN 14-3-3 protein theta	YWHAQ	-0.05678441	0.451785248198691	-0.401281122086897	FALSE	5665	-90.1	kd	YWHAQ	-
OTUB1	PPA1	2	0	1	1	0	PPA1	0.06729527	1.137558	3451	TRUE	TRUE	FALSE	TRUE	OTUB1	IPYR_HUMAN Inorganic pyrophosphatase	PPA1	0.3902343	1.17962077996925e-13	2.06113022275501	TRUE	989	NA	NA	NA	NA
USP19	EIF4A2	2	0	1	1	0	EIF4A2	0.07126346	1.208515	3462	FALSE	FALSE	TRUE	FALSE	USP19	IF4A2_HUMAN Eukaryotic initiation factor 4A-II	EIF4A2	0.4346611	4.47926265027333e-17	2.30585612323247	TRUE	48	NA	NA	NA	NA
BAP1	DMAP1	2	0	1	1	0	DMAP1	0.05752073	0.9627768	3470	FALSE	FALSE	TRUE	FALSE	BAP1	DMAP1_HUMAN DNA methyltransferase 1-associated protein 1	DMAP1	0.380872008165949	5.35529750010664e-13	2.00955785428325	TRUE	359	NA	NA	NA	NA
USP9X	MKI67	2	0	1	1	0	MKI67	0.06366413	1.072629	3492	FALSE	FALSE	TRUE	FALSE	USP9X	KI67_HUMAN Antigen KI-67	MKI67	-0.4451366653231	5.82930666523955e-18	-2.54052714895352	TRUE	1118	NA	NA	NA	NA
USP4	YWHAB	2	0	1	1	0	YWHAB	-0.07279977	-1.367522	3499	FALSE	FALSE	TRUE	FALSE	USP4	1433B_HUMAN 14-3-3 protein beta/alpha	YWHAB	0.43464979461983	4.48747312254974e-17	2.30579384732373	TRUE	208	NA	NA	NA	NA
CYLD	TUBB3	2	0	1	0	1	TUBB3	-0.06681596	-1.260524	3510	TRUE	FALSE	TRUE	TRUE	CYLD	TBB3_HUMAN Tubulin beta-3 chain	TUBB3	0.2965369	1.7506207984504e-06	1.54499625435313	FALSE	561	99.95	kd	TUBB3	Tubulins
PRPF8	DHX38	2	0	1	1	0	DHX38	0.08660273	1.482801	3525	TRUE	FALSE	FALSE	TRUE	PRPF8	PRP16_HUMAN Pre-mRNA-splicing factor ATP-dependent RNA helicase PRP16	DHX38	0.4569386	5.3810511157474e-19	2.42857216958031	TRUE	942	NA	NA	NA	NA
PRPF8	SSR4	2	0	1	1	0	SSR4	-0.0865009	-1.612516	3530	TRUE	FALSE	FALSE	TRUE	PRPF8	SSRD_HUMAN Translocon-associated protein subunit delta	SSR4	0.4222857	4.527849477736e-16	2.23768598924197	TRUE	1251	NA	NA	NA	NA
EIF3H	RPS18	2	0	1	1	0	RPS18	-0.06766124	-1.275639	3541	FALSE	FALSE	TRUE	TRUE	EIF3H	RS18_HUMAN 40S ribosomal protein S18	RPS18	0.5965729	5.4768211442807e-35	3.19775045397261	TRUE	61	NA	NA	NA	NA
COPS5	EIF3H	2	0	1	1	0	EIF3H	0.06509523	1.098219	3559	TRUE	FALSE	FALSE	TRUE	COPS5	EIF3H_HUMAN Eukaryotic translation initiation factor 3 subunit H	EIF3H	0.4778031	6.28416783153933e-21	2.54350467767255	TRUE	146	NA	NA	NA	NA
EIF3H	EIF3K	2	0	1	1	0	EIF3K	0.06742948	1.139958	3570	TRUE	TRUE	FALSE	TRUE	EIF3H	EIF3K_HUMAN Eukaryotic translation initiation factor 3 subunit K	EIF3K	0.6545434	2.5815689511054e-44	3.51708209193953	TRUE	23	NA	NA	NA	NA
COPS5	SF3B4	2	0	1	1	0	SF3B4	0.0650082	1.096663	3571	TRUE	FALSE	FALSE	TRUE	COPS5	SF3B4_HUMAN Splicing factor 3B subunit 4	SF3B4	-0.3804305	5.74473820229597e-13	-2.18409196624535	TRUE	631	NA	NA	NA	NA
PRPF8	MCM5	2	0	1	1	0	MCM5	0.08602417	1.472455	3576	TRUE	FALSE	FALSE	TRUE	PRPF8	MCM5_HUMAN DNA replication licensing factor MCM5	MCM5	0.3827428	3.97172976654396e-13	2.01986314784916	TRUE	1673	NA	NA	NA	NA
EIF3H	USP9X	2	0	1	1	0	USP9X	0.06728812	1.13743	3584	FALSE	FALSE	TRUE	FALSE	EIF3H	USP9X_HUMAN Probable ubiquitin carboxyl-terminal hydrolase FAF-X	USP9X	0.4836953	1.68092496232629e-21	2.57596197711327	TRUE	319	NA	NA	NA	NA
COPS5	TUBB	2	0	1	1	0	TUBB	-0.06491221	-1.226483	3587	TRUE	FALSE	FALSE	TRUE	COPS5	TBB5_HUMAN Tubulin beta chain	TUBB	0.4338469	5.22555735352816e-17	2.3013710865391	TRUE	301	NA	NA	NA	NA
USP9X	GEMIN5	2	0	1	1	0	GEMIN5	-0.06302883	-1.192805	3590	TRUE	FALSE	TRUE	TRUE	USP9X	GEMI5_HUMAN Gem-associated protein 5	GEMIN5	0.4078984	5.91577687405547e-15	2.15843326458165	TRUE	1438	NA	NA	NA	NA
USP4	MAPRE1	2	0	1	1	0	MAPRE1	-0.07188325	-1.351134	3599	FALSE	FALSE	TRUE	FALSE	USP4	MARE1_HUMAN Microtubule-associated protein RP/EB family member 1	MAPRE1	0.482582017889035	2.16285295495205e-21	2.56982944073678	TRUE	76	NA	NA	NA	NA
PSMD7	HUWE1	2	0	1	1	0	HUWE1	0.09313481	1.599603	3600	TRUE	TRUE	FALSE	TRUE	PSMD7	HUWE1_HUMAN E3 ubiquitin-protein ligase HUWE1	HUWE1	0.3816894	4.70070485953197e-13	2.01406047325718	TRUE	417	NA	NA	NA	NA
EIF3H	SF1	2	0	1	1	0	SF1	0.067141	1.1348	3605	FALSE	TRUE	FALSE	TRUE	EIF3H	SF01_HUMAN Isoform 5 of Splicing factor 1	SF1	-0.5076854	5.95124201472021e-24	-2.88507808256859	TRUE	230	NA	NA	NA	NA
EIF3H	SF1	2	0	1	1	0	SF1	0.067141	1.1348	3605	FALSE	TRUE	FALSE	TRUE	EIF3H	H7C0N4_HUMAN Splicing factor 1 (Fragment)	SF1	-0.4517349	4.1229893240874e-18	-2.57687365428061	TRUE	467	NA	NA	NA	NA
EIF3H	SF1	2	0	1	1	0	SF1	0.067141	1.1348	3605	FALSE	TRUE	FALSE	TRUE	EIF3H	SF01_HUMAN Isoform 5 of Splicing factor 1	SF1	-0.5076854	5.95124201472021e-24	-2.88507808256859	TRUE	230	NA	NA	NA	NA
EIF3H	SF1	2	0	1	1	0	SF1	0.067141	1.1348	3605	FALSE	TRUE	FALSE	TRUE	EIF3H	H7C0N4_HUMAN Splicing factor 1 (Fragment)	SF1	-0.4517349	4.1229893240874e-18	-2.57687365428061	TRUE	467	NA	NA	NA	NA
CYLD	IKBKG	2	0	1	0	1	IKBKG	-0.06592671	-1.244623	3612	TRUE	TRUE	FALSE	TRUE	CYLD	NEMO_HUMAN Isoform 2 of NF-kappa-B essential modulator	IKBKG	0.2986825	1.44207490765755e-06	1.55681533409923	FALSE	534	97.78	oe	IKBKG	Zinc fingers, C2HC-type containing
UCHL3	UBQLN1	2	0	1	1	0	UBQLN1	0.07384397	1.254658	3616	TRUE	FALSE	FALSE	TRUE	UCHL3	UBQL1_HUMAN Isoform 2 of Ubiquilin-1	UBQLN1	0.542852497265923	1.06026921220535e-11	2.90183056027987	TRUE	194	NA	NA	NA	NA
UCHL3	UBQLN1	2	0	1	1	0	UBQLN1	0.07384397	1.254658	3616	TRUE	FALSE	FALSE	TRUE	UCHL3	UBQL1_HUMAN Ubiquilin-1	UBQLN1	0.501810972809102	2.47899998341486e-23	2.67575251662912	TRUE	342	NA	NA	NA	NA
UCHL3	UBQLN1	2	0	1	1	0	UBQLN1	0.07384397	1.254658	3616	TRUE	FALSE	FALSE	TRUE	UCHL3	UBQL1_HUMAN Isoform 2 of Ubiquilin-1	UBQLN1	0.542852497265923	1.06026921220535e-11	2.90183056027987	TRUE	194	NA	NA	NA	NA
UCHL3	UBQLN1	2	0	1	1	0	UBQLN1	0.07384397	1.254658	3616	TRUE	FALSE	FALSE	TRUE	UCHL3	UBQL1_HUMAN Ubiquilin-1	UBQLN1	0.501810972809102	2.47899998341486e-23	2.67575251662912	TRUE	342	NA	NA	NA	NA
EIF3H	EIF4G3	2	0	1	1	0	EIF4G3	0.06702091	1.132652	3618	TRUE	TRUE	FALSE	TRUE	EIF3H	IF4G3_HUMAN Eukaryotic translation initiation factor 4 gamma 3	EIF4G3	0.4219492	4.81782408444354e-16	2.23583237238209	TRUE	670	NA	NA	NA	NA
PRPF8	DHX16	2	0	1	1	0	DHX16	0.08549644	1.463019	3628	FALSE	FALSE	FALSE	TRUE	PRPF8	DHX16_HUMAN Putative pre-mRNA-splicing factor ATP-dependent RNA helicase DHX16	DHX16	0.6303222	3.66665089423762e-40	3.3836591359615	TRUE	132	NA	NA	NA	NA
USP15	DNM1L	2	0	1	1	0	DNM1L	0.0664612	1.122644	3634	TRUE	FALSE	FALSE	TRUE	USP15	DNM1L_HUMAN Isoform 4 of Dynamin-1-like protein	DNM1L	0.5083884	5.00619602584735e-24	2.71198440351085	TRUE	30	NA	NA	NA	NA
USP16	EEF1A2	2	0	1	1	0	EEF1A2	0.07278665	1.235751	3642	FALSE	FALSE	TRUE	FALSE	USP16	EF1A2_HUMAN Elongation factor 1-alpha 2	EEF1A2	0.3804117	5.76223763761426e-13	2.00702223770927	TRUE	1123	NA	NA	NA	NA
USP9X	POLDIP3	2	0	1	1	0	POLDIP3	0.0625772	1.053193	3653	FALSE	FALSE	TRUE	FALSE	USP9X	PDIP3_HUMAN Polymerase delta-interacting protein 3	POLDIP3	-0.5116898	2.19987605144267e-24	-2.90713639862718	TRUE	661	NA	NA	NA	NA
USP47	UPF1	2	0	1	1	0	UPF1	0.0680056	1.15026	3695	FALSE	FALSE	FALSE	TRUE	USP47	RENT1_HUMAN Regulator of nonsense transcripts 1	UPF1	0.3829247	3.85725519859336e-13	2.02086514757223	TRUE	1400	NA	NA	NA	NA
COPS6	CUL2	2	0	1	1	0	CUL2	-0.07357306	-1.38135	3701	TRUE	TRUE	FALSE	TRUE	COPS6	CUL2_HUMAN Isoform 2 of Cullin-2	CUL2	0.4109421	3.47892937712251e-15	2.17519954581917	TRUE	290	NA	NA	NA	NA
OTUB1	CSE1L	2	0	1	1	0	CSE1L	0.06502266	1.096921	3729	TRUE	TRUE	FALSE	TRUE	OTUB1	XPO2_HUMAN Exportin-2	CSE1L	0.5539631	2.7796675828986e-29	2.96303353368656	TRUE	123	NA	NA	NA	NA
USP9X	EWSR1	2	0	1	1	0	EWSR1	0.06194154	1.041827	3742	FALSE	FALSE	TRUE	FALSE	USP9X	EWS_HUMAN Isoform 5 of RNA-binding protein EWS	EWSR1	-0.418349690794306	9.26827679714756e-16	-2.39297057358401	TRUE	1336	NA	NA	NA	NA
UCHL3	SCAP	2	0	0	1	1	SCAP	-0.07260531	-1.364045	3748	FALSE	FALSE	FALSE	FALSE	UCHL3	SCAP_HUMAN Sterol regulatory element-binding protein cleavage-activating protein	SCAP	-0.407247465118262	1.47384633531008e-13	-2.33181374536605	TRUE	1117	99.53	kd	SCAP	WD repeat domain containing
UCHL3	ARHGDIA	2	0	1	1	0	ARHGDIA	0.0725879	1.232197	3749	TRUE	FALSE	FALSE	TRUE	UCHL3	GDIR1_HUMAN Rho GDP-dissociation inhibitor 1	ARHGDIA	0.519910449920178	2.76480439791691e-25	2.77545384182425	TRUE	273	NA	NA	NA	NA
CYLD	HES1	2	0	0	1	1	HES1	0.0648262	1.093408	3750	FALSE	FALSE	FALSE	FALSE	CYLD	HES1_HUMAN Transcription factor HES-1	HES1	-0.3964087	4.88206547180512e-09	-2.27210819480579	TRUE	26	96.51	kd	HES1	Basic helix-loop-helix proteins
PRPF8	MAP4	2	0	1	1	0	MAP4	0.08420777	1.439976	3755	TRUE	FALSE	FALSE	TRUE	PRPF8	MAP4_HUMAN Isoform 6 of Microtubule-associated protein 4	MAP4	-0.4593109	3.29029631364384e-19	-2.61860619909629	TRUE	929	NA	NA	NA	NA
PRPF8	MAP4	2	0	1	1	0	MAP4	0.08420777	1.439976	3755	TRUE	FALSE	FALSE	TRUE	PRPF8	MAP4_HUMAN Isoform 2 of Microtubule-associated protein 4	MAP4	-0.450853	8.07781966405354e-14	-2.57201569080742	TRUE	1000	NA	NA	NA	NA
PRPF8	MAP4	2	0	1	1	0	MAP4	0.08420777	1.439976	3755	TRUE	FALSE	FALSE	TRUE	PRPF8	E7EVA0_HUMAN Microtubule-associated protein	MAP4	-0.3557984	2.3942726825476e-11	-2.048405559546	TRUE	1999	NA	NA	NA	NA
PRPF8	MAP4	2	0	1	1	0	MAP4	0.08420777	1.439976	3755	TRUE	FALSE	FALSE	TRUE	PRPF8	MAP4_HUMAN Isoform 6 of Microtubule-associated protein 4	MAP4	-0.4593109	3.29029631364384e-19	-2.61860619909629	TRUE	929	NA	NA	NA	NA
PRPF8	MAP4	2	0	1	1	0	MAP4	0.08420777	1.439976	3755	TRUE	FALSE	FALSE	TRUE	PRPF8	MAP4_HUMAN Isoform 2 of Microtubule-associated protein 4	MAP4	-0.450853	8.07781966405354e-14	-2.57201569080742	TRUE	1000	NA	NA	NA	NA
PRPF8	MAP4	2	0	1	1	0	MAP4	0.08420777	1.439976	3755	TRUE	FALSE	FALSE	TRUE	PRPF8	E7EVA0_HUMAN Microtubule-associated protein	MAP4	-0.3557984	2.3942726825476e-11	-2.048405559546	TRUE	1999	NA	NA	NA	NA
PRPF8	MAP4	2	0	1	1	0	MAP4	0.08420777	1.439976	3755	TRUE	FALSE	FALSE	TRUE	PRPF8	MAP4_HUMAN Isoform 6 of Microtubule-associated protein 4	MAP4	-0.4593109	3.29029631364384e-19	-2.61860619909629	TRUE	929	NA	NA	NA	NA
PRPF8	MAP4	2	0	1	1	0	MAP4	0.08420777	1.439976	3755	TRUE	FALSE	FALSE	TRUE	PRPF8	MAP4_HUMAN Isoform 2 of Microtubule-associated protein 4	MAP4	-0.450853	8.07781966405354e-14	-2.57201569080742	TRUE	1000	NA	NA	NA	NA
PRPF8	MAP4	2	0	1	1	0	MAP4	0.08420777	1.439976	3755	TRUE	FALSE	FALSE	TRUE	PRPF8	E7EVA0_HUMAN Microtubule-associated protein	MAP4	-0.3557984	2.3942726825476e-11	-2.048405559546	TRUE	1999	NA	NA	NA	NA
USP4	TUBB4B	2	0	1	1	0	TUBB4B	0.07050572	1.194965	3766	FALSE	FALSE	TRUE	FALSE	USP4	TBB4B_HUMAN Tubulin beta-4B chain	TUBB4B	0.432024166026448	7.37878795657768e-17	2.29133052064175	TRUE	227	NA	NA	NA	NA
USP39	PRPF8	2	0	1	1	0	PRPF8	0.08781204	1.504425	3790	TRUE	TRUE	FALSE	TRUE	USP39	PRP8_HUMAN Pre-mRNA-processing-splicing factor 8	PRPF8	0.8280049	1.49891181361429e-92	4.47259817200091	TRUE	3	NA	NA	NA	NA
USP47	HSP90AA1	2	0	1	1	0	HSP90AA1	0.0672517	1.136779	3798	FALSE	FALSE	TRUE	FALSE	USP47	HS90A_HUMAN Isoform 2 of Heat shock protein HSP 90-alpha	HSP90AA1	0.6170048	4.85177699568041e-38	3.31029997646726	TRUE	44	NA	NA	NA	NA
COPS5	RPS2	2	0	1	1	0	RPS2	0.06300937	1.060921	3812	TRUE	FALSE	FALSE	TRUE	COPS5	RS2_HUMAN 40S ribosomal protein S2	RPS2	0.4549483	8.09420371220371e-19	2.41760856293477	TRUE	214	NA	NA	NA	NA
COPS5	SRSF1	2	0	1	1	0	SRSF1	0.06296207	1.060075	3821	TRUE	FALSE	FALSE	TRUE	COPS5	SRSF1_HUMAN Serine/arginine-rich splicing factor 1	SRSF1	-0.4056767	8.69662922312691e-15	-2.3231611548575	TRUE	451	NA	NA	NA	NA
BAP1	TARDBP	2	0	1	1	0	TARDBP	-0.05512979	-1.05156	3832	FALSE	FALSE	TRUE	FALSE	BAP1	TADBP_HUMAN TAR DNA-binding protein 43	TARDBP	0.383415322954754	3.56664566047764e-13	2.02356775375582	TRUE	338	NA	NA	NA	NA
PRPF8	ENO1	2	0	1	1	0	ENO1	-0.08342172	-1.557457	3834	TRUE	FALSE	FALSE	TRUE	PRPF8	ENOA_HUMAN Alpha-enolase	ENO1	-0.4488271	2.78968356745879e-18	-2.56085598086258	TRUE	1021	NA	NA	NA	NA
EIF3H	RPL13A	2	0	1	1	0	RPL13A	0.06516325	1.099435	3861	FALSE	FALSE	FALSE	TRUE	EIF3H	RL13A_HUMAN 60S ribosomal protein L13a	RPL13A	0.6534707	4.02746420378788e-44	3.51117310291844	TRUE	25	NA	NA	NA	NA
EIF3H	COPS5	2	0	1	1	0	COPS5	0.06509523	1.098219	3870	TRUE	FALSE	FALSE	TRUE	EIF3H	CSN5_HUMAN COP9 signalosome complex subunit 5	COPS5	0.4778031	6.28416783153933e-21	2.54350467767255	TRUE	349	NA	NA	NA	NA
USP15	URM1	2	0	1	1	0	URM1	-0.06450313	-1.219168	3878	FALSE	TRUE	FALSE	TRUE	USP15	URM1_HUMAN Isoform 2 of Ubiquitin-related modifier 1	URM1	0.4544842	3.39467231120156e-13	2.41505205896843	TRUE	157	NA	NA	NA	NA
USP4	PKM	2	0	1	1	0	PKM	0.06951916	1.177324	3886	FALSE	FALSE	TRUE	FALSE	USP4	KPYM_HUMAN Pyruvate kinase PKM	PKM	0.401087606201392	1.91261947684644e-14	2.12091587315731	TRUE	399	NA	NA	NA	NA
OTUB1	PSMF1	2	0	1	1	0	PSMF1	0.06367099	1.072751	3902	FALSE	TRUE	FALSE	TRUE	OTUB1	PSMF1_HUMAN Proteasome inhibitor PI31 subunit	PSMF1	0.465089	9.84937911193141e-20	2.47346880807896	TRUE	483	NA	NA	NA	NA
USP9X	SRSF3	2	0	1	1	0	SRSF3	-0.0606378	-1.150051	3913	FALSE	FALSE	TRUE	FALSE	USP9X	SRSF3_HUMAN Serine/arginine-rich splicing factor 3	SRSF3	-0.5309657	1.56814542370128e-26	-3.01331807241448	TRUE	535	NA	NA	NA	NA
OTULIN	BCL10	2	0	1	1	0	BCL10	0.07534611	1.281518	3923	TRUE	FALSE	FALSE	TRUE	OTULIN	BCL10_HUMAN B-cell lymphoma/leukemia 10	BCL10	0.419521	7.49983045680411e-16	2.22245658498486	TRUE	699	NA	NA	NA	NA
USP9X	SNRPA1	2	0	1	1	0	SNRPA1	-0.06047932	-1.147217	3934	FALSE	FALSE	TRUE	FALSE	USP9X	RU2A_HUMAN U2 small nuclear ribonucleoprotein A'	SNRPA1	-0.5788203	1.66069325343722e-32	-3.27692607652435	TRUE	271	NA	NA	NA	NA
USP39	CSNK1E	2	0	1	1	0	CSNK1E	-0.08601771	-1.603876	3948	TRUE	FALSE	FALSE	TRUE	USP39	KC1E_HUMAN Casein kinase I isoform epsilon	CSNK1E	0.4575695	4.72285554988318e-19	2.43204749462311	TRUE	516	NA	NA	NA	NA
PRPF8	MRPS27	2	0	1	1	0	MRPS27	0.08199148	1.400346	3960	TRUE	FALSE	FALSE	TRUE	PRPF8	RT27_HUMAN 28S ribosomal protein S27, mitochondrial	MRPS27	0.5468519	2.07513607710261e-28	2.92386134880096	TRUE	355	NA	NA	NA	NA
USP9X	KHDRBS1	2	0	1	1	0	KHDRBS1	-0.06009621	-1.140366	3979	FALSE	FALSE	TRUE	FALSE	USP9X	KHDR1_HUMAN KH domain-containing, RNA-binding, signal transduction-associated protein 1	KHDRBS1	-0.5577179	9.3794405112786e-30	-3.16068309160904	TRUE	385	NA	NA	NA	NA
OTUB1	NME2	2	0	1	1	0	NME2	0.0630122	1.060971	3985	FALSE	TRUE	FALSE	TRUE	OTUB1	NDKB_HUMAN Isoform 3 of Nucleoside diphosphate kinase B	NME2	0.4956218	1.07049470744689e-22	2.641659336636	TRUE	325	NA	NA	NA	NA
USP19	HSP90AB1	2	0	1	1	0	HSP90AB1	0.06675179	1.12784	3999	FALSE	FALSE	TRUE	FALSE	USP19	HS90B_HUMAN Heat shock protein HSP 90-beta	HSP90AB1	0.4736077	1.58426925127229e-20	2.52039423436213	TRUE	15	NA	NA	NA	NA
EIF3H	PSMD12	2	0	1	1	0	PSMD12	-0.0640537	-1.211131	4003	TRUE	TRUE	FALSE	TRUE	EIF3H	PSD12_HUMAN 26S proteasome non-ATPase regulatory subunit 12	PSMD12	0.6536342	3.76322056163038e-44	3.51207374588008	TRUE	24	NA	NA	NA	NA
USP9X	SRSF1	2	0	1	1	0	SRSF1	-0.05984054	-1.135795	4005	FALSE	FALSE	TRUE	FALSE	USP9X	SRSF1_HUMAN Serine/arginine-rich splicing factor 1	SRSF1	-0.580193107221036	1.08538903942822e-32	-3.28448821206754	TRUE	263	NA	NA	NA	NA
EIF3H	EIF2S1	2	0	1	1	0	EIF2S1	0.06396575	1.078022	4014	FALSE	FALSE	FALSE	TRUE	EIF3H	IF2A_HUMAN Eukaryotic translation initiation factor 2 subunit 1	EIF2S1	0.5952514	8.4377237881431e-35	3.19047094526433	TRUE	62	NA	NA	NA	NA
USP8	SEC31A	2	0	1	1	0	SEC31A	0.05912251	0.9914188	4023	TRUE	FALSE	FALSE	TRUE	USP8	SC31A_HUMAN Isoform 8 of Protein transport protein Sec31A	SEC31A	0.394244106986252	6.07534870410458e-14	2.08321832330358	TRUE	775	NA	NA	NA	NA
USP9X	HNRNPC	2	0	1	1	0	HNRNPC	0.05961683	1.000258	4036	FALSE	FALSE	TRUE	FALSE	USP9X	HNRPC_HUMAN Heterogeneous nuclear ribonucleoproteins C1/C2	HNRNPC	-0.669714985212939	3.9595845745631e-47	-3.77762123546787	TRUE	38	NA	NA	NA	NA
USP9X	HNRNPC	2	0	1	1	0	HNRNPC	0.05961683	1.000258	4036	FALSE	FALSE	TRUE	FALSE	USP9X	B4DY08_HUMAN Heterogeneous nuclear ribonucleoproteins C1/C2	HNRNPC	-0.501852940429655	2.45608653516738e-23	-2.8529498644581	TRUE	721	NA	NA	NA	NA
USP9X	HNRNPC	2	0	1	1	0	HNRNPC	0.05961683	1.000258	4036	FALSE	FALSE	TRUE	FALSE	USP9X	HNRPC_HUMAN Heterogeneous nuclear ribonucleoproteins C1/C2	HNRNPC	-0.669714985212939	3.9595845745631e-47	-3.77762123546787	TRUE	38	NA	NA	NA	NA
USP9X	HNRNPC	2	0	1	1	0	HNRNPC	0.05961683	1.000258	4036	FALSE	FALSE	TRUE	FALSE	USP9X	B4DY08_HUMAN Heterogeneous nuclear ribonucleoproteins C1/C2	HNRNPC	-0.501852940429655	2.45608653516738e-23	-2.8529498644581	TRUE	721	NA	NA	NA	NA
USP9X	CDC5L	2	0	1	1	0	CDC5L	-0.05959521	-1.131408	4043	FALSE	FALSE	TRUE	FALSE	USP9X	CDC5L_HUMAN Cell division cycle 5-like protein	CDC5L	-0.518579171476114	3.88128991629167e-25	-2.94508663673156	TRUE	621	NA	NA	NA	NA
EIF3H	RPS24	2	0	1	1	0	RPS24	0.06373137	1.073831	4046	FALSE	FALSE	FALSE	TRUE	EIF3H	RS24_HUMAN Isoform 4 of 40S ribosomal protein S24	RPS24	0.5675436	5.21797537273791e-31	3.03784198469888	TRUE	90	NA	NA	NA	NA
USP8	PANK2	2	0	0	1	1	PANK2	0.05893568	0.988078	4049	FALSE	FALSE	FALSE	FALSE	USP8	PANK2_HUMAN Pantothenate kinase 2, mitochondrial	PANK2	0.41740195459607	1.4878896844594e-13	2.21078378175282	TRUE	600	-92.96	kd	PANK2	-
USP39	SMU1	2	0	1	1	0	SMU1	0.08490738	1.452486	4058	FALSE	FALSE	FALSE	TRUE	USP39	SMU1_HUMAN WD40 repeat-containing protein SMU1	SMU1	0.6974664	9.14792430541177e-53	3.75352428057778	TRUE	19	NA	NA	NA	NA
USP4	DNM2	2	0	1	1	0	DNM2	0.06814503	1.152753	4070	FALSE	FALSE	TRUE	FALSE	USP4	DYN2_HUMAN Dynamin-2	DNM2	0.408661751904216	5.18278540169572e-15	2.16263820354058	TRUE	337	NA	NA	NA	NA
BAP1	EXOSC10	2	0	1	1	0	EXOSC10	-0.05350756	-1.022553	4071	FALSE	FALSE	TRUE	FALSE	BAP1	EXOSX_HUMAN Exosome component 10	EXOSC10	0.442433317257826	9.97504807728e-18	2.34866953466718	TRUE	97	NA	NA	NA	NA
EIF3H	ACLY	2	0	1	1	0	ACLY	-0.06351978	-1.201584	4083	FALSE	FALSE	TRUE	FALSE	EIF3H	ACLY_HUMAN ATP-citrate synthase	ACLY	0.4845641	1.38194403450798e-21	2.58074777897915	TRUE	314	NA	NA	NA	NA
EIF3H	ACLY	2	0	1	1	0	ACLY	-0.06351978	-1.201584	4083	FALSE	FALSE	TRUE	FALSE	EIF3H	ACLY_HUMAN Isoform 2 of ATP-citrate synthase	ACLY	0.3878844	5.7904611517579e-09	2.04818575244582	TRUE	946	NA	NA	NA	NA
EIF3H	ACLY	2	0	1	1	0	ACLY	-0.06351978	-1.201584	4083	FALSE	FALSE	TRUE	FALSE	EIF3H	ACLY_HUMAN ATP-citrate synthase	ACLY	0.4845641	1.38194403450798e-21	2.58074777897915	TRUE	314	NA	NA	NA	NA
EIF3H	ACLY	2	0	1	1	0	ACLY	-0.06351978	-1.201584	4083	FALSE	FALSE	TRUE	FALSE	EIF3H	ACLY_HUMAN Isoform 2 of ATP-citrate synthase	ACLY	0.3878844	5.7904611517579e-09	2.04818575244582	TRUE	946	NA	NA	NA	NA
USP7	DHX9	2	0	1	1	0	DHX9	-0.06776072	-1.277418	4107	TRUE	FALSE	FALSE	TRUE	USP7	DHX9_HUMAN ATP-dependent RNA helicase A	DHX9	0.423182038158752	3.84258390912108e-16	2.24262348559627	TRUE	57	NA	NA	NA	NA
USP5	RPN1	2	0	1	1	0	RPN1	0.07563989	1.286771	4119	FALSE	TRUE	FALSE	TRUE	USP5	RPN1_HUMAN Dolichyl-diphosphooligosaccharide--protein glycosyltransferase subunit 1	RPN1	-0.496252416598949	9.22540803158977e-23	-2.82209926892533	TRUE	412	NA	NA	NA	NA
CYLD	CHERP	2	0	1	0	1	CHERP	-0.06191054	-1.172809	4124	TRUE	FALSE	FALSE	TRUE	CYLD	J3QK89_HUMAN Calcium homeostasis endoplasmic reticulum protein	CHERP	-0.3074927	6.38054318249993e-07	-1.78231266222515	FALSE	436	99.66	kd	CHERP	G patch domain containing
USP38	TUBB4B	2	0	1	1	0	TUBB4B	0.06930595	1.173512	4131	FALSE	FALSE	TRUE	FALSE	USP38	TBB4B_HUMAN Tubulin beta-4B chain	TUBB4B	0.3832317	5.3514030980178e-07	2.02255626310265	TRUE	442	NA	NA	NA	NA
USP47	DNAJC2	2	0	1	1	0	DNAJC2	0.06463858	1.090053	4146	TRUE	TRUE	FALSE	TRUE	USP47	DNJC2_HUMAN DnaJ homolog subfamily C member 2	DNAJC2	0.4562748	6.16169936937684e-19	2.42491561424126	TRUE	645	NA	NA	NA	NA
USP34	CDK7	2	0	1	1	0	CDK7	-0.06293553	-1.191137	4169	FALSE	FALSE	TRUE	FALSE	USP34	CDK7_HUMAN Cyclin-dependent kinase 7	CDK7	0.3875672	7.3320832180551e-13	2.04643845001505	TRUE	95	NA	NA	NA	NA
USP22	AASDHPPT	2	0	1	1	0	AASDHPPT	-0.06113824	-1.158999	4197	TRUE	TRUE	FALSE	TRUE	USP22	ADPPT_HUMAN L-aminoadipate-semialdehyde dehydrogenase-phosphopantetheinyl transferase	AASDHPPT	0.4444279	4.40597440310934e-17	2.35965673288212	TRUE	13	NA	NA	NA	NA
USP9X	HNRNPD	2	0	1	1	0	HNRNPD	0.05850777	0.9804263	4208	FALSE	FALSE	TRUE	FALSE	USP9X	HNRPD_HUMAN Isoform 2 of Heterogeneous nuclear ribonucleoprotein D0	HNRNPD	-0.451221706099438	1.72155098625904e-18	-2.57404671559868	TRUE	1085	NA	NA	NA	NA
PRPF8	PPIL3	2	0	1	1	0	PPIL3	-0.07939125	-1.485387	4214	TRUE	FALSE	FALSE	TRUE	PRPF8	PPIL3_HUMAN Peptidyl-prolyl cis-trans isomerase-like 3	PPIL3	-0.5654536	9.77069882529351e-31	-3.20329534701171	TRUE	278	NA	NA	NA	NA
USP5	URM1	2	0	1	1	0	URM1	-0.07440493	-1.396225	4248	TRUE	FALSE	FALSE	TRUE	USP5	URM1_HUMAN Isoform 2 of Ubiquitin-related modifier 1	URM1	0.610505752393213	9.54512265643011e-26	3.27449984506422	TRUE	51	NA	NA	NA	NA
USP5	UBA5	2	0	1	1	0	UBA5	-0.07429749	-1.394304	4258	TRUE	FALSE	FALSE	TRUE	USP5	UBA5_HUMAN Ubiquitin-like modifier-activating enzyme 5	UBA5	0.506173706260105	8.60490342932666e-24	2.69978471954132	TRUE	373	NA	NA	NA	NA
USP15	PRPSAP2	2	0	1	1	0	PRPSAP2	0.06171438	1.037765	4258	TRUE	FALSE	FALSE	TRUE	USP15	KPRB_HUMAN Phosphoribosyl pyrophosphate synthase-associated protein 2	PRPSAP2	0.4327075	6.47690677616428e-17	2.29509467925782	TRUE	247	NA	NA	NA	NA
ZRANB1	PKN1	2	0	1	0	1	PKN1	-0.06700759	-1.263951	4264	FALSE	TRUE	FALSE	TRUE	NA	NA	NA	NA	NA	NA	NA	NA	96.09	kd	PKN1	Protein kinase N (PKN) family
OTUB1	UBE2E1	2	0	1	1	0	UBE2E1	0.06086076	1.022501	4286	TRUE	TRUE	FALSE	TRUE	OTUB1	UB2E1_HUMAN Ubiquitin-conjugating enzyme E2 E1	UBE2E1	0.456907	1.46991522751192e-18	2.42839810035959	TRUE	538	NA	NA	NA	NA
USP32	THAP11	2	0	1	1	0	THAP11	-0.06288072	-1.190157	4298	FALSE	FALSE	TRUE	FALSE	USP32	THA11_HUMAN THAP domain-containing protein 11	THAP11	-0.3482617	1.71634193551302e-08	-2.00688949955229	TRUE	1027	NA	NA	NA	NA
USP14	PSMF1	2	0	1	1	0	PSMF1	0.05365891	0.8937225	4301	FALSE	FALSE	FALSE	TRUE	USP14	PSMF1_HUMAN Proteasome inhibitor PI31 subunit	PSMF1	0.4004215	2.14393061741929e-14	2.1172466140626	TRUE	622	NA	NA	NA	NA
CYLD	RPS9	2	0	1	0	1	RPS9	-0.06066819	-1.150594	4305	TRUE	FALSE	FALSE	TRUE	CYLD	RS9_HUMAN 40S ribosomal protein S9	RPS9	0.2349931	0.000230753116835363	1.20598102314573	FALSE	1575	93.59	kd	RPS9	S ribosomal proteins
COPS5	PRDX3	2	0	1	1	0	PRDX3	0.05938369	0.9960891	4306	TRUE	FALSE	FALSE	TRUE	COPS5	PRDX3_HUMAN Thioredoxin-dependent peroxide reductase, mitochondrial	PRDX3	-0.3719037	2.16839675804487e-12	-2.13712192095307	TRUE	691	NA	NA	NA	NA
USP14	COPS5	2	0	1	1	0	COPS5	0.05357475	0.8922176	4313	TRUE	TRUE	FALSE	TRUE	USP14	CSN5_HUMAN COP9 signalosome complex subunit 5	COPS5	0.4838684	1.61733795988949e-21	2.57691550186348	TRUE	203	NA	NA	NA	NA
BAP1	DDX42	2	0	1	1	0	DDX42	0.05198111	0.8637212	4315	FALSE	FALSE	TRUE	FALSE	BAP1	DDX42_HUMAN ATP-dependent RNA helicase DDX42	DDX42	0.50090691251505	3.06271881117264e-23	2.67077248274084	TRUE	20	NA	NA	NA	NA
COPS5	RPL3	2	0	1	1	0	RPL3	0.05921086	0.9929986	4332	TRUE	FALSE	FALSE	TRUE	COPS5	RL3_HUMAN 60S ribosomal protein L3	RPL3	0.4224459	4.39594165583515e-16	2.23856845408879	TRUE	355	NA	NA	NA	NA
PRPF8	BRIX1	2	0	1	1	0	BRIX1	0.07814876	1.331633	4340	TRUE	FALSE	FALSE	TRUE	PRPF8	BRX1_HUMAN Ribosome biogenesis protein BRX1 homolog	BRIX1	0.7184703	1.54256535814069e-57	3.86922467630825	TRUE	41	NA	NA	NA	NA
COPS5	BLVRA	2	0	0	1	1	BLVRA	-0.05913787	-1.12323	4345	FALSE	FALSE	FALSE	FALSE	COPS5	BIEA_HUMAN Biliverdin reductase A	BLVRA	0.4141298	1.97887625638664e-15	2.1927590538853	TRUE	395	95.28	kd	BLVRA	-
USP47	LRRC40	2	0	1	1	0	LRRC40	-0.06300578	-1.192393	4395	TRUE	TRUE	FALSE	TRUE	USP47	LRC40_HUMAN Leucine-rich repeat-containing protein 40	LRRC40	0.5611213	3.492642931596e-30	3.00246461899538	TRUE	163	NA	NA	NA	NA
CYLD	ERF	2	0	1	0	1	ERF	0.05996196	1.006429	4401	FALSE	FALSE	TRUE	FALSE	CYLD	ERF_HUMAN ETS domain-containing transcription factor ERF	ERF	0.0404396	0.619515916255757	0.13427924677333	FALSE	8271	99.57	kd	ERF	ETS Transcription Factors
EIF3H	SEC23B	2	0	1	1	0	SEC23B	-0.06118114	-1.159766	4416	FALSE	TRUE	FALSE	TRUE	EIF3H	SC23B_HUMAN Protein transport protein Sec23B	SEC23B	0.3995759	2.47444036670046e-14	2.11258860985244	TRUE	837	NA	NA	NA	NA
OTUB1	UBE2D4	2	0	1	1	0	UBE2D4	0.05983903	1.004231	4426	TRUE	TRUE	FALSE	TRUE	OTUB1	UB2D4_HUMAN Ubiquitin-conjugating enzyme E2 D4	UBE2D4	0.432389	1.67263647335184e-16	2.29334021575151	TRUE	675	NA	NA	NA	NA
PSMD7	USP14	2	0	1	1	0	USP14	0.0835957	1.429031	4432	TRUE	TRUE	FALSE	TRUE	PSMD7	UBP14_HUMAN Ubiquitin carboxyl-terminal hydrolase 14	USP14	0.4569358	5.38325529174745e-19	2.42855674572531	TRUE	90	NA	NA	NA	NA
OTUB1	ASNS	2	0	1	1	0	ASNS	0.05981775	1.003851	4435	TRUE	TRUE	FALSE	TRUE	OTUB1	ASNS_HUMAN Asparagine synthetase [glutamine-hydrolyzing]	ASNS	0.3938901	6.44541660376772e-14	2.08126826886604	TRUE	964	NA	NA	NA	NA
OTUD6B	APEX1	2	0	1	1	0	APEX1	0.05783878	0.968464	4444	TRUE	FALSE	FALSE	TRUE	OTUD6B	APEX1_HUMAN DNA-(apurinic or apyrimidinic site) lyase	APEX1	0.4226563	9.80631573093683e-16	2.23972744662169	TRUE	1282	NA	NA	NA	NA
COPS5	LRRC14	2	0	1	1	0	LRRC14	0.05849821	0.9802555	4454	TRUE	TRUE	FALSE	TRUE	COPS5	LRC14_HUMAN Leucine-rich repeat-containing protein 14	LRRC14	0.3979838	5.61256041216987e-12	2.10381849572875	TRUE	505	NA	NA	NA	NA
USP9X	NOLC1	2	0	1	1	0	NOLC1	0.05680476	0.9499745	4456	FALSE	FALSE	TRUE	FALSE	USP9X	NOLC1_HUMAN Isoform Beta of Nucleolar and coiled-body phosphoprotein 1	NOLC1	-0.409376198949001	4.57344461901276e-15	-2.34353991748748	TRUE	1420	NA	NA	NA	NA
COPS5	CCT8	2	0	1	1	0	CCT8	0.05842354	0.9789202	4462	TRUE	FALSE	FALSE	TRUE	COPS5	TCPQ_HUMAN T-complex protein 1 subunit theta	CCT8	0.5662074	7.82415546540512e-31	3.03048150075185	TRUE	22	83.9	kd	CCT8	Heat Shock Proteins / Chaperonins
EIF3H	COPS4	2	0	1	1	0	COPS4	-0.06065219	-1.150308	4486	TRUE	FALSE	FALSE	FALSE	EIF3H	CSN4_HUMAN COP9 signalosome complex subunit 4	COPS4	0.4490521	2.66692258270477e-18	2.38512922941547	TRUE	484	NA	NA	NA	NA
STAMBP	SPG7	2	0	1	1	0	SPG7	-0.05223106	-0.9997272	4497	TRUE	TRUE	FALSE	TRUE	STAMBP	SPG7_HUMAN Paraplegin	SPG7	-0.3863948	2.20779767421635e-13	-2.21694642995234	TRUE	824	NA	NA	NA	NA
USP36	RIF1	2	0	1	1	0	RIF1	0.06269423	1.055286	4497	FALSE	FALSE	TRUE	FALSE	USP36	RIF1_HUMAN Telomere-associated protein RIF1	RIF1	0.3934792	6.90360554825236e-14	2.07900481814471	TRUE	133	NA	NA	NA	NA
PRPF8	HADHA	2	0	1	1	0	HADHA	-0.07656758	-1.434896	4498	TRUE	FALSE	FALSE	TRUE	PRPF8	ECHA_HUMAN Trifunctional enzyme subunit alpha, mitochondrial	HADHA	0.3980752	3.18498443612242e-14	2.10432197442413	TRUE	1510	NA	NA	NA	NA
CYLD	PPP2R3C	2	0	1	0	1	PPP2R3C	0.05929127	0.9944365	4501	FALSE	FALSE	TRUE	FALSE	CYLD	P2R3C_HUMAN Serine/threonine-protein phosphatase 2A regulatory subunit B'' subunit gamma	PPP2R3C	0.0784458	0.496968765366475	0.343637146030679	FALSE	6633	98.24	oe	PPP2R3C	Serine/threonine phosphatases / Protein phosphatase 2, regulatory subunits
CYLD	PPP2R3C	2	0	1	0	1	PPP2R3C	0.05929127	0.9944365	4501	FALSE	FALSE	TRUE	FALSE	CYLD	P2R3C_HUMAN Serine/threonine-protein phosphatase 2A regulatory subunit B'' subunit gamma	PPP2R3C	0.0784458	0.496968765366475	0.343637146030679	FALSE	6633	-99.79	kd	PPP2R3C	Serine/threonine phosphatases / Protein phosphatase 2, regulatory subunits
USP9X	BIRC5	2	0	1	1	0	BIRC5	-0.05646791	-1.075488	4507	TRUE	FALSE	FALSE	TRUE	USP9X	BIRC5_HUMAN Baculoviral IAP repeat-containing protein 5	BIRC5	-0.3879482	3.44378576614187e-13	-2.22550336436584	TRUE	1600	NA	NA	NA	NA
USP39	SF3B3	2	0	1	1	0	SF3B3	0.08035086	1.371009	4512	FALSE	FALSE	FALSE	TRUE	USP39	SF3B3_HUMAN Splicing factor 3B subunit 3	SF3B3	0.6937571	5.5503019030936e-52	3.73309152866585	TRUE	22	NA	NA	NA	NA
CYLD	PSMD3	2	0	1	0	1	PSMD3	0.05915756	0.9920455	4523	TRUE	FALSE	FALSE	TRUE	CYLD	PSMD3_HUMAN 26S proteasome non-ATPase regulatory subunit 3	PSMD3	0.3381476	2.95913825089606e-08	1.77420961266382	FALSE	204	-90.83	oe	PSMD3	Proteasome (prosome, macropain) subunits
COPS5	RPLP0	2	0	1	1	0	RPLP0	0.05801425	0.9716016	4529	TRUE	FALSE	FALSE	TRUE	COPS5	RLA0_HUMAN 60S acidic ribosomal protein P0	RPLP0	0.5130325	1.56829546277932e-24	2.7375665195851	TRUE	69	NA	NA	NA	NA
USP39	UBE2A	2	0	1	1	0	UBE2A	0.08015749	1.367552	4535	FALSE	FALSE	TRUE	FALSE	USP39	UBE2A_HUMAN Ubiquitin-conjugating enzyme E2 A	UBE2A	-0.3722704	3.86968145554268e-12	-2.13914189510617	TRUE	1187	NA	NA	NA	NA
USP39	PRCC	2	0	1	1	0	PRCC	-0.08007953	-1.497694	4542	FALSE	FALSE	FALSE	TRUE	USP39	PRCC_HUMAN Proline-rich protein PRCC	PRCC	-0.3635462	7.66943694929296e-12	-2.09108446803635	TRUE	1281	NA	NA	NA	NA
BAP1	RELA	2	0	1	1	0	RELA	-0.0504585	-0.9680316	4560	FALSE	FALSE	TRUE	FALSE	BAP1	Q2TAM5_HUMAN RELA protein	RELA	-0.416177823303639	1.37461512842565e-15	-2.38100679884959	TRUE	176	NA	NA	NA	NA
USP39	POLR2E	2	0	1	1	0	POLR2E	0.07990782	1.363087	4566	FALSE	FALSE	FALSE	TRUE	USP39	RPAB1_HUMAN DNA-directed RNA polymerases I, II, and III subunit RPABC1	POLR2E	0.3809321	5.30418994283316e-13	2.00988887133151	TRUE	1110	NA	NA	NA	NA
USP33	PCMT1	2	0	1	1	0	PCMT1	0.06827867	1.155143	4569	FALSE	FALSE	TRUE	FALSE	USP33	PIMT_HUMAN Isoform 2 of Protein-L-isoaspartate(D-aspartate) O-methyltransferase	PCMT1	-0.3536294	3.27392504446431e-11	-2.03645758044024	TRUE	762	NA	NA	NA	NA
COPS6	ZYG11B	2	0	1	1	0	ZYG11B	-0.06600664	-1.246052	4572	TRUE	TRUE	FALSE	TRUE	COPS6	ZY11B_HUMAN Protein zyg-11 homolog B	ZYG11B	0.4025956	6.22148979967852e-12	2.12922268661853	TRUE	346	NA	NA	NA	NA
USP9X	TUBA1B	2	0	1	1	0	TUBA1B	0.0561431	0.9381431	4572	FALSE	FALSE	TRUE	FALSE	USP9X	TBA1B_HUMAN Tubulin alpha-1B chain	TUBA1B	0.5502048	8.06513536097134e-29	2.94233086431212	TRUE	433	NA	NA	NA	NA
EIF3H	RPS4X	2	0	1	1	0	RPS4X	0.05996062	1.006405	4579	FALSE	FALSE	FALSE	TRUE	EIF3H	RS4X_HUMAN 40S ribosomal protein S4, X isoform	RPS4X	0.6212112	1.06158219761667e-38	3.33347101349375	TRUE	42	NA	NA	NA	NA
USP34	SNRNP200	2	0	1	1	0	SNRNP200	-0.06011491	-1.140701	4582	TRUE	FALSE	TRUE	TRUE	USP34	U520_HUMAN U5 small nuclear ribonucleoprotein 200 kDa helicase	SNRNP200	0.4451481	1.50273511799776e-17	2.36362396872904	TRUE	18	NA	NA	NA	NA
PRPF8	RAE1	2	0	0	1	1	RAE1	0.07563278	1.286644	4584	FALSE	FALSE	FALSE	FALSE	PRPF8	RAE1L_HUMAN mRNA export factor	RAE1	-0.3836193	3.45291015096004e-13	-2.20165753368308	TRUE	1666	97.55	kd	RAE1	WD repeat domain containing
USP47	EEF1A2	2	0	1	1	0	EEF1A2	-0.06160163	-1.167285	4585	TRUE	TRUE	TRUE	TRUE	USP47	EF1A2_HUMAN Elongation factor 1-alpha 2	EEF1A2	0.57444	6.4358667022806e-32	3.07583093956515	TRUE	126	NA	NA	NA	NA
USP9X	PUF60	2	0	1	1	0	PUF60	-0.05602088	-1.067494	4588	FALSE	FALSE	TRUE	FALSE	USP9X	PUF60_HUMAN Poly(U)-binding-splicing factor PUF60	PUF60	-0.3877958	1.75891224575938e-13	-2.22466386597224	TRUE	1602	NA	NA	NA	NA
USP9X	PUF60	2	0	1	1	0	PUF60	-0.05602088	-1.067494	4588	FALSE	FALSE	TRUE	FALSE	USP9X	PUF60_HUMAN Isoform 2 of Poly(U)-binding-splicing factor PUF60	PUF60	-0.3576914	3.52547127273929e-08	-2.05883318723028	TRUE	1908	NA	NA	NA	NA
USP9X	PUF60	2	0	1	1	0	PUF60	-0.05602088	-1.067494	4588	FALSE	FALSE	TRUE	FALSE	USP9X	PUF60_HUMAN Poly(U)-binding-splicing factor PUF60	PUF60	-0.3877958	1.75891224575938e-13	-2.22466386597224	TRUE	1602	NA	NA	NA	NA
USP9X	PUF60	2	0	1	1	0	PUF60	-0.05602088	-1.067494	4588	FALSE	FALSE	TRUE	FALSE	USP9X	PUF60_HUMAN Isoform 2 of Poly(U)-binding-splicing factor PUF60	PUF60	-0.3576914	3.52547127273929e-08	-2.05883318723028	TRUE	1908	NA	NA	NA	NA
PRPF8	FBL	2	0	1	1	0	FBL	0.07538965	1.282296	4615	FALSE	FALSE	FALSE	TRUE	PRPF8	FBRL_HUMAN rRNA 2'-O-methyltransferase fibrillarin	FBL	0.6064413	1.96390751657445e-36	3.252110729218	TRUE	172	NA	NA	NA	NA
USP9X	HDAC6	2	0	1	1	0	HDAC6	0.05578036	0.9316568	4615	TRUE	TRUE	FALSE	TRUE	USP9X	HDAC6_HUMAN Histone deacetylase 6	HDAC6	0.535170783826516	2.17467711435739e-26	2.85951569090668	TRUE	517	NA	NA	NA	NA
USP34	RPS8	2	0	1	1	0	RPS8	-0.05987106	-1.13634	4625	FALSE	FALSE	TRUE	FALSE	USP34	RS8_HUMAN 40S ribosomal protein S8	RPS8	0.3918544	1.84299560865534e-13	2.0700545754287	TRUE	89	NA	NA	NA	NA
OTUB1	FASN	2	0	1	1	0	FASN	-0.05834567	-1.109064	4637	FALSE	TRUE	FALSE	TRUE	OTUB1	FAS_HUMAN Fatty acid synthase	FASN	0.4332227	5.88505380673701e-17	2.29793266857792	TRUE	667	NA	NA	NA	NA
PSMD14	PSMB7	2	0	1	0	1	PSMB7	0.07353729	1.249174	4639	TRUE	FALSE	FALSE	TRUE	PSMD14	PSB7_HUMAN Proteasome subunit beta type-7	PSMB7	0.2716948	7.91296837764073e-07	1.40815305852873	FALSE	766	99.76	kd	PSMB7	Proteasome subunits
EIF3H	EEF1G	2	0	1	1	0	EEF1G	0.05945835	0.9974239	4645	FALSE	FALSE	TRUE	FALSE	EIF3H	EF1G_HUMAN Elongation factor 1-gamma	EEF1G	0.6859837	2.3531105150185e-50	3.69027160207263	TRUE	15	NA	NA	NA	NA
USP5	RAD23A	2	0	1	1	0	RAD23A	-0.07064415	-1.328977	4661	TRUE	FALSE	FALSE	TRUE	USP5	RD23A_HUMAN UV excision repair protein RAD23 homolog A	RAD23A	0.629340167975817	5.28601842475932e-40	3.37824959326619	TRUE	34	NA	NA	NA	NA
USP9X	CARM1	2	0	1	1	0	CARM1	-0.05551597	-1.058466	4671	FALSE	FALSE	TRUE	FALSE	USP9X	CARM1_HUMAN Histone-arginine methyltransferase CARM1	CARM1	0.5649209	1.13912184987709e-30	3.02339479023107	TRUE	340	NA	NA	NA	NA
USP14	PSMA7	2	0	1	1	0	PSMA7	0.05112664	0.8484422	4681	FALSE	FALSE	FALSE	TRUE	USP14	PSA7_HUMAN Proteasome subunit alpha type-7	PSMA7	0.4227524	4.1618185784265e-16	2.24025681535938	TRUE	477	NA	NA	NA	NA
USP9X	HNRNPUL2	2	0	1	1	0	HNRNPUL2	0.05537391	0.924389	4698	FALSE	FALSE	TRUE	FALSE	USP9X	HNRL2_HUMAN Heterogeneous nuclear ribonucleoprotein U-like protein 2	HNRNPUL2	-0.401629139444896	1.74327553121255e-14	-2.30086508803331	TRUE	1496	NA	NA	NA	NA
CYLD	HNRNPL	2	0	1	1	0	HNRNPL	0.05767964	0.9656183	4699	TRUE	FALSE	FALSE	TRUE	CYLD	HNRPL_HUMAN Heterogeneous nuclear ribonucleoprotein L	HNRNPL	-0.3859072	1.16109261888143e-10	-2.2142604757744	TRUE	42	NA	NA	NA	NA
USP8	PTAR1	2	0	1	1	0	PTAR1	0.0546289	0.9110673	4708	TRUE	FALSE	FALSE	FALSE	USP8	PTAR1_HUMAN Protein prenyltransferase alpha subunit repeat-containing protein 1	PTAR1	0.425703387157056	2.24374639918502e-13	2.25651238608039	TRUE	538	NA	NA	NA	NA
BAP1	CHD4	2	0	1	1	0	CHD4	0.04953448	0.8199724	4709	FALSE	FALSE	TRUE	FALSE	BAP1	F5GWX5_HUMAN Chromodomain-helicase-DNA-binding protein 4	CHD4	0.441935638666795	1.09998369458118e-17	2.34592806237257	TRUE	100	NA	NA	NA	NA
PSMD14	TP53BP1	2	0	1	0	1	TP53BP1	-0.07249894	-1.362143	4755	TRUE	TRUE	FALSE	TRUE	PSMD14	TP53B_HUMAN Tumor suppressor p53-binding protein 1	TP53BP1	0.172429	0.00291915001849519	0.861345449346542	FALSE	2690	-97.21	kd	TP53BP1	-
OTUB1	VPS29	2	0	1	1	0	VPS29	0.05752783	0.9629038	4764	TRUE	FALSE	FALSE	TRUE	OTUB1	VPS29_HUMAN Isoform 2 of Vacuolar protein sorting-associated protein 29	VPS29	0.5069667	7.09049396847665e-24	2.70415294113434	TRUE	271	NA	NA	NA	NA
USP8	DERA	2	0	0	1	1	DERA	-0.05421132	-1.035137	4770	FALSE	FALSE	FALSE	FALSE	USP8	DEOC_HUMAN Putative deoxyribose-phosphate aldolase	DERA	0.442092464974273	1.06614461083812e-17	2.34679194316786	TRUE	411	96.21	kd	DERA	-
USP9X	PRPF4	2	0	1	1	0	PRPF4	-0.0549598	-1.048521	4771	FALSE	FALSE	TRUE	FALSE	USP9X	PRP4_HUMAN U4/U6 small nuclear ribonucleoprotein Prp4	PRPF4	-0.641719	4.64692532087785e-42	-3.6234048009961	TRUE	76	NA	NA	NA	NA
OTUB1	CTPS1	2	0	1	1	0	CTPS1	-0.05725302	-1.089526	4803	TRUE	TRUE	FALSE	TRUE	OTUB1	PYRG1_HUMAN CTP synthase 1	CTPS1	0.5045978	1.26554660782463e-23	2.69110380895194	TRUE	283	NA	NA	NA	NA
PRPF8	RELA	2	0	0	1	1	RELA	-0.07366701	-1.38303	4815	FALSE	FALSE	FALSE	FALSE	PRPF8	Q2TAM5_HUMAN RELA protein	RELA	-0.4984472	5.49436493994774e-23	-2.83418927640224	TRUE	637	-99.23	kd	RELA	NFkappaB transcription factor family
COPS5	PSMD2	2	0	1	1	0	PSMD2	0.05562917	0.9289534	4829	FALSE	TRUE	FALSE	TRUE	COPS5	PSMD2_HUMAN 26S proteasome non-ATPase regulatory subunit 2	PSMD2	0.5952507	8.4377237881431e-35	3.19046708930058	TRUE	15	NA	NA	NA	NA
PRPF8	PPWD1	2	0	1	1	0	PPWD1	0.07333742	1.2456	4845	TRUE	FALSE	FALSE	TRUE	PRPF8	PPWD1_HUMAN Peptidylprolyl isomerase domain and WD repeat-containing protein 1	PPWD1	0.5235539	1.08634572280159e-25	2.79552385815739	TRUE	473	NA	NA	NA	NA
USP4	ADSL	2	0	1	1	0	ADSL	-0.06192455	-1.173059	4856	TRUE	TRUE	FALSE	TRUE	USP4	PUR8_HUMAN Adenylosuccinate lyase	ADSL	0.52081953643673	2.18908007274527e-25	2.7804615627579	TRUE	24	NA	NA	NA	NA
USP34	PSMD1	2	0	1	1	0	PSMD1	0.05785432	0.9687419	4910	FALSE	FALSE	TRUE	FALSE	USP34	PSMD1_HUMAN 26S proteasome non-ATPase regulatory subunit 1	PSMD1	0.4651577	2.73910696525405e-19	2.47384724337843	TRUE	5	NA	NA	NA	NA
USP47	URM1	2	0	1	1	0	URM1	0.05928994	0.9944126	4915	FALSE	TRUE	FALSE	TRUE	USP47	URM1_HUMAN Isoform 2 of Ubiquitin-related modifier 1	URM1	0.5214439	8.92913668701287e-18	2.78390088171058	TRUE	291	NA	NA	NA	NA
USP4	NAA50	2	0	1	1	0	NAA50	0.06148115	1.033594	4917	FALSE	FALSE	TRUE	FALSE	USP4	E7EQ69_HUMAN N-alpha-acetyltransferase 50	NAA50	0.41707523950215	1.16888113451844e-15	2.20898406524028	TRUE	291	NA	NA	NA	NA
USP16	ENO1	2	0	1	1	0	ENO1	0.06276495	1.05655	4923	FALSE	FALSE	TRUE	FALSE	USP16	ENOA_HUMAN Alpha-enolase	ENO1	0.5380392	2.35902092097412e-27	2.87531641774274	TRUE	98	NA	NA	NA	NA
OTUB1	OSGEP	2	0	1	1	0	OSGEP	-0.0562782	-1.072095	4940	TRUE	TRUE	FALSE	TRUE	OTUB1	OSGEP_HUMAN Probable tRNA N6-adenosine threonylcarbamoyltransferase	OSGEP	0.4599478	2.88028066948089e-19	2.44514840689015	TRUE	520	NA	NA	NA	NA
EIF3H	SEC24C	2	0	1	1	0	SEC24C	-0.05726295	-1.089704	4966	FALSE	TRUE	FALSE	TRUE	EIF3H	SC24C_HUMAN Protein transport protein Sec24C	SEC24C	0.4797466	4.07757640906109e-21	2.5542104855988	TRUE	340	NA	NA	NA	NA
EIF3H	RPS16	2	0	1	1	0	RPS16	0.05718739	0.9568163	4972	FALSE	FALSE	TRUE	TRUE	EIF3H	RS16_HUMAN 40S ribosomal protein S16	RPS16	0.6367009	3.28613966914934e-41	3.41879633020857	TRUE	35	NA	NA	NA	NA
USP7	PARN	2	0	1	1	0	PARN	0.06105746	1.026018	4983	FALSE	FALSE	TRUE	FALSE	USP7	PARN_HUMAN Poly(A)-specific ribonuclease PARN	PARN	0.413329993447927	2.28116406990137e-15	2.18835330378257	TRUE	77	NA	NA	NA	NA
PSMD14	COPS2	2	0	1	1	0	COPS2	-0.07066665	-1.329379	4985	FALSE	TRUE	TRUE	TRUE	PSMD14	CSN2_HUMAN COP9 signalosome complex subunit 2	COPS2	0.4135064	2.21088540191853e-15	2.18932504273982	TRUE	99	NA	NA	NA	NA
COPS5	RPL4	2	0	1	1	0	RPL4	0.05461934	0.9108963	4986	TRUE	FALSE	FALSE	TRUE	COPS5	RL4_HUMAN 60S ribosomal protein L4	RPL4	0.4305629	9.74609493442276e-17	2.28328110803136	TRUE	317	NA	NA	NA	NA
COPS6	HNRNPF	2	0	1	1	0	HNRNPF	-0.0624984	-1.183321	4992	TRUE	FALSE	FALSE	TRUE	COPS6	HNRPF_HUMAN Heterogeneous nuclear ribonucleoprotein F	HNRNPF	-0.355513	2.49477676641385e-11	-2.04683342803988	TRUE	732	NA	NA	NA	NA
OTUB1	PFAS	2	0	1	1	0	PFAS	-0.05582371	-1.063969	5005	TRUE	TRUE	FALSE	TRUE	OTUB1	PUR4_HUMAN Phosphoribosylformylglycinamidine synthase	PFAS	0.4402407	1.53193246100438e-17	2.33659145943278	TRUE	627	NA	NA	NA	NA
TNFAIP3	SRC	2	0	1	0	1	SRC	-0.0548058	-1.045767	5012	TRUE	TRUE	FALSE	TRUE	TNFAIP3	SRC_HUMAN Isoform 2 of Proto-oncogene tyrosine-protein kinase Src	SRC	-0.07898715	0.274184619895979	-0.523585351506232	FALSE	4264	99.91	oe	SRC	Src family
USP47	ETF1	2	0	1	1	0	ETF1	-0.05857955	-1.113246	5015	TRUE	TRUE	FALSE	TRUE	USP47	ERF1_HUMAN Eukaryotic peptide chain release factor subunit 1	ETF1	0.665771	2.23542155222785e-46	3.57892954708374	TRUE	12	NA	NA	NA	NA
PRPF8	MEX3C	2	0	1	1	0	MEX3C	0.07162641	1.215005	5035	TRUE	TRUE	FALSE	TRUE	PRPF8	MEX3C_HUMAN RNA-binding E3 ubiquitin-protein ligase MEX3C	MEX3C	-0.4220267	1.67759181610118e-13	-2.41322545102122	TRUE	1253	NA	NA	NA	NA
EIF3H	PMF1	2	0	1	1	0	PMF1	0.05648233	0.944209	5079	TRUE	FALSE	FALSE	FALSE	EIF3H	PMF1_HUMAN Isoform 4 of Polyamine-modulated factor 1	PMF1	-0.4047329	2.20070498747835e-14	-2.3179622140184	TRUE	795	NA	NA	NA	NA
COPS5	HUWE1	2	0	1	1	0	HUWE1	0.05394163	0.898778	5085	FALSE	TRUE	FALSE	TRUE	COPS5	HUWE1_HUMAN E3 ubiquitin-protein ligase HUWE1	HUWE1	0.3895804	1.31213889054888e-13	2.05752820176042	TRUE	565	NA	NA	NA	NA
USP8	YWHAB	2	0	1	1	0	YWHAB	0.05224632	0.8684635	5086	TRUE	TRUE	FALSE	TRUE	USP8	1433B_HUMAN 14-3-3 protein beta/alpha	YWHAB	0.396970295367381	3.83677548036558e-14	2.09823558555166	TRUE	762	NA	NA	NA	NA
USP5	SGTA	2	0	1	1	0	SGTA	-0.06687025	-1.261495	5092	FALSE	TRUE	FALSE	TRUE	USP5	SGTA_HUMAN Small glutamine-rich tetratricopeptide repeat-containing protein alpha	SGTA	0.621750350567181	8.69879438963807e-39	3.33644093498363	TRUE	42	NA	NA	NA	NA
USP7	SMC3	2	0	1	1	0	SMC3	0.06042155	1.014647	5096	FALSE	FALSE	TRUE	FALSE	USP7	SMC3_HUMAN Structural maintenance of chromosomes protein 3	SMC3	0.408191608520997	5.62194203928648e-15	2.16004840947907	TRUE	87	NA	NA	NA	NA
CYLD	ELAVL1	2	0	1	0	1	ELAVL1	-0.05514522	-1.051836	5107	TRUE	FALSE	FALSE	TRUE	CYLD	B4DVB8_HUMAN ELAV-like protein 1	ELAVL1	-0.3023283	1.03321221244034e-06	-1.75386446338063	FALSE	490	91	kd	ELAVL1	RNA binding motif (RRM) containing
USP36	PWP2	2	0	1	1	0	PWP2	0.05842415	0.9789311	5109	TRUE	TRUE	FALSE	TRUE	USP36	PWP2_HUMAN Periodic tryptophan protein 2 homolog	PWP2	0.4594327	3.20818225736114e-19	2.44231096842202	TRUE	71	NA	NA	NA	NA
USP16	DBNL	2	0	1	1	0	DBNL	-0.06146126	-1.164775	5118	FALSE	FALSE	TRUE	FALSE	USP16	DBNL_HUMAN Isoform 3 of Drebrin-like protein	DBNL	0.5730469	9.90804159081429e-32	3.06815702085043	TRUE	36	NA	NA	NA	NA
USP16	DBNL	2	0	1	1	0	DBNL	-0.06146126	-1.164775	5118	FALSE	FALSE	TRUE	FALSE	USP16	DBNL_HUMAN Drebrin-like protein	DBNL	0.545219	3.07954243820263e-26	2.91486648707584	TRUE	82	NA	NA	NA	NA
USP16	DBNL	2	0	1	1	0	DBNL	-0.06146126	-1.164775	5118	FALSE	FALSE	TRUE	FALSE	USP16	DBNL_HUMAN Isoform 3 of Drebrin-like protein	DBNL	0.5730469	9.90804159081429e-32	3.06815702085043	TRUE	36	NA	NA	NA	NA
USP16	DBNL	2	0	1	1	0	DBNL	-0.06146126	-1.164775	5118	FALSE	FALSE	TRUE	FALSE	USP16	DBNL_HUMAN Drebrin-like protein	DBNL	0.545219	3.07954243820263e-26	2.91486648707584	TRUE	82	NA	NA	NA	NA
BAP1	UBAP2L	2	0	1	1	0	UBAP2L	0.04712272	0.7768469	5124	FALSE	FALSE	TRUE	FALSE	BAP1	UBP2L_HUMAN Isoform 5 of Ubiquitin-associated protein 2-like	UBAP2L	-0.385748939214987	2.45126129096677e-13	-2.21338869313143	TRUE	324	NA	NA	NA	NA
COPS5	USP14	2	0	1	1	0	USP14	0.05357475	0.8922176	5131	TRUE	TRUE	FALSE	TRUE	COPS5	UBP14_HUMAN Ubiquitin carboxyl-terminal hydrolase 14	USP14	0.4838684	1.61733795988949e-21	2.57691550186348	TRUE	129	NA	NA	NA	NA
EIF3H	PFKP	2	0	1	1	0	PFKP	0.05602892	0.9361014	5141	FALSE	FALSE	TRUE	FALSE	EIF3H	K6PP_HUMAN 6-phosphofructokinase type C	PFKP	0.4312433	8.56711571057729e-17	2.28702910479648	TRUE	614	NA	NA	NA	NA
USP4	BRAP	2	0	1	1	0	BRAP	0.05997146	1.006599	5144	TRUE	FALSE	FALSE	TRUE	USP4	BRAP_HUMAN BRCA1-associated protein	BRAP	0.434323184201669	4.77590289041238e-17	2.30399470741967	TRUE	212	NA	NA	NA	NA
USP5	EEF1A2	2	0	1	1	0	EEF1A2	0.06643324	1.122144	5152	FALSE	FALSE	TRUE	FALSE	USP5	EF1A2_HUMAN Elongation factor 1-alpha 2	EEF1A2	0.454349515629047	9.14518245922768e-19	2.41431014746543	TRUE	654	NA	NA	NA	NA
OTULIN	SHARPIN	2	0	1	1	0	SHARPIN	-0.06501776	-1.22837	5153	TRUE	FALSE	FALSE	TRUE	OTULIN	SHRPN_HUMAN Sharpin	SHARPIN	0.414199	9.72036349123387e-15	2.19314024344459	TRUE	747	NA	NA	NA	NA
PSMD7	PSMG2	2	0	1	1	0	PSMG2	-0.07628105	-1.429772	5163	TRUE	FALSE	FALSE	TRUE	PSMD7	PSMG2_HUMAN Proteasome assembly chaperone 2	PSMG2	0.4969646	7.79785503636895e-23	2.64905617681268	TRUE	33	NA	NA	NA	NA
USP9X	RBM15	2	0	1	1	0	RBM15	-0.05231212	-1.001177	5205	FALSE	FALSE	TRUE	FALSE	USP9X	RBM15_HUMAN Putative RNA-binding protein 15	RBM15	-0.5596909	5.2897670838961e-30	-3.17155140086476	TRUE	372	NA	NA	NA	NA
USP9X	DYNC1H1	2	0	1	1	0	DYNC1H1	-0.05214295	-0.9981518	5217	FALSE	FALSE	TRUE	FALSE	USP9X	DYHC1_HUMAN Cytoplasmic dynein 1 heavy chain 1	DYNC1H1	0.760520570946831	1.05353895179559e-68	4.10085941981407	TRUE	3	NA	NA	NA	NA
PRPF8	CAPRIN1	2	0	1	1	0	CAPRIN1	-0.07008678	-1.319011	5231	TRUE	FALSE	FALSE	TRUE	PRPF8	CAPR1_HUMAN Caprin-1	CAPRIN1	-0.3638814	7.29466771781768e-12	-2.0929309238207	TRUE	1905	NA	NA	NA	NA
USP1	AURKB	2	0	1	1	0	AURKB	-0.05908524	-1.122289	5238	FALSE	FALSE	TRUE	FALSE	USP1	AURKB_HUMAN Aurora kinase B	AURKB	0.453728570530437	3.82471360118765e-16	2.41088965919249	TRUE	57	NA	NA	NA	NA
USP9X	IQCB1	2	0	1	1	0	IQCB1	0.05199224	0.8639203	5246	TRUE	FALSE	FALSE	TRUE	USP9X	IQCB1_HUMAN IQ calmodulin-binding motif-containing protein 1	IQCB1	0.4889959	2.17897476169389e-12	2.60516043633318	TRUE	798	NA	NA	NA	NA
OTUD6B	HDDC2	2	0	1	1	0	HDDC2	0.05252577	0.8734604	5249	TRUE	FALSE	FALSE	TRUE	OTUD6B	HDDC2_HUMAN HD domain-containing protein 2	HDDC2	0.4655841	2.51242398473231e-19	2.47619607615423	TRUE	846	NA	NA	NA	NA
PRPF8	UBE2A	2	0	1	1	0	UBE2A	0.06991447	1.184393	5251	FALSE	FALSE	TRUE	FALSE	PRPF8	UBE2A_HUMAN Ubiquitin-conjugating enzyme E2 A	UBE2A	-0.4617041	5.57243802720255e-19	-2.63178918830602	TRUE	911	NA	NA	NA	NA
USP24	HSPA5	2	0	1	1	0	HSPA5	0.05310084	0.8837436	5268	FALSE	FALSE	TRUE	FALSE	USP24	GRP78_HUMAN 78 kDa glucose-regulated protein	HSPA5	-0.431002	8.96484829336374e-17	-2.46266606737341	TRUE	710	NA	NA	NA	NA
USP9X	CNOT1	2	0	1	1	0	CNOT1	0.05180996	0.8606609	5279	FALSE	FALSE	TRUE	FALSE	USP9X	CNOT1_HUMAN CCR4-NOT transcription complex subunit 1	CNOT1	0.62579479058942	1.97894363769831e-39	3.35871981229123	TRUE	112	NA	NA	NA	NA
USP47	SFPQ	2	0	1	1	0	SFPQ	-0.05661395	-1.078099	5286	FALSE	FALSE	TRUE	FALSE	USP47	SFPQ_HUMAN Splicing factor, proline- and glutamine-rich	SFPQ	-0.4554727	7.27324144376642e-19	-2.59746339900237	TRUE	653	NA	NA	NA	NA
COPS6	COPS7B	2	0	1	1	0	COPS7B	0.06037583	1.01383	5287	TRUE	TRUE	FALSE	TRUE	COPS6	CSN7B_HUMAN COP9 signalosome complex subunit 7b	COPS7B	0.506313	8.32381714415252e-24	2.70055202184368	TRUE	49	NA	NA	NA	NA
PRPF8	HSPA8	2	0	1	1	0	HSPA8	0.06941474	1.175457	5301	TRUE	FALSE	FALSE	TRUE	PRPF8	HSP7C_HUMAN Heat shock cognate 71 kDa protein	HSPA8	-0.4184486	9.10479255651157e-16	-2.39351541688645	TRUE	1287	NA	NA	NA	NA
CYLD	RPS5	2	0	1	0	1	RPS5	-0.05381579	-1.028064	5332	TRUE	FALSE	FALSE	TRUE	CYLD	RS5_HUMAN 40S ribosomal protein S5	RPS5	0.1565657	0.019544427861456	0.773962149693088	FALSE	3733	90.18	kd	RPS5	S ribosomal proteins
CYLD	RPS27A	2	0	1	0	1	RPS27A	-0.05377297	-1.027299	5342	TRUE	FALSE	FALSE	TRUE	CYLD	RS27A_HUMAN Ubiquitin-40S ribosomal protein S27a	RPS27A	-0.061795	0.41567850386929	-0.428882055525123	FALSE	7317	94.11	kd	RPS27A	S ribosomal proteins
USP34	PSMD2	2	0	1	1	0	PSMD2	-0.05466997	-1.043338	5385	FALSE	FALSE	TRUE	FALSE	USP34	PSMD2_HUMAN 26S proteasome non-ATPase regulatory subunit 2	PSMD2	0.3907716	2.19412846076528e-13	2.06408995035921	TRUE	91	NA	NA	NA	NA
COPS5	CSDE1	2	0	1	1	0	CSDE1	-0.05202242	-0.9959965	5398	TRUE	FALSE	FALSE	TRUE	COPS5	CSDE1_HUMAN Isoform 3 of Cold shock domain-containing protein E1	CSDE1	0.424153	3.216952093633e-16	2.24797204797143	TRUE	347	NA	NA	NA	NA
PRPF8	CENPB	2	0	1	1	0	CENPB	0.06824954	1.154622	5438	FALSE	FALSE	TRUE	FALSE	PRPF8	CENPB_HUMAN Major centromere autoantigen B	CENPB	0.4924133	2.26901684209478e-22	2.62398525136131	TRUE	672	NA	NA	NA	NA
COPS6	DPF2	2	0	1	1	0	DPF2	0.05941558	0.9966592	5438	TRUE	FALSE	FALSE	TRUE	COPS6	REQU_HUMAN Zinc finger protein ubi-d4	DPF2	-0.4351865	4.04957010256114e-17	-2.48571646781971	TRUE	182	NA	NA	NA	NA
USP9X	CCT7	2	0	1	1	0	CCT7	0.05075391	0.8417774	5452	FALSE	FALSE	TRUE	FALSE	USP9X	TCPH_HUMAN T-complex protein 1 subunit eta	CCT7	0.4091793	4.7355046786676e-15	2.16548912739242	TRUE	1423	NA	NA	NA	NA
OTUB1	USP47	2	0	1	1	0	USP47	0.05268987	0.8763948	5479	TRUE	TRUE	FALSE	TRUE	OTUB1	UBP47_HUMAN Ubiquitin carboxyl-terminal hydrolase 47	USP47	0.5471274	1.91956250305623e-28	2.92537894596262	TRUE	141	NA	NA	NA	NA
USP32	NUMA1	2	0	1	1	0	NUMA1	-0.05471676	-1.044175	5484	FALSE	FALSE	TRUE	FALSE	USP32	NUMA1_HUMAN Nuclear mitotic apparatus protein 1	NUMA1	-0.3658676	6.27797115072736e-11	-2.10387194553571	TRUE	843	NA	NA	NA	NA
USP7	XAB2	2	0	1	1	0	XAB2	-0.05765437	-1.096703	5489	FALSE	FALSE	FALSE	TRUE	USP7	SYF1_HUMAN Pre-mRNA-splicing factor SYF1	XAB2	0.467227789118281	6.24858277138873e-20	2.48525036994933	TRUE	14	NA	NA	NA	NA
UCHL3	UBA52	2	0	1	1	0	UBA52	0.05902282	0.9896362	5497	FALSE	FALSE	FALSE	TRUE	UCHL3	M0R2S1_HUMAN Ubiquitin-60S ribosomal protein L40 (Fragment)	UBA52	0.446993003405973	4.71397270873503e-16	2.37378665538035	TRUE	708	NA	NA	NA	NA
USP9X	UBTF	2	0	1	1	0	UBTF	-0.05046829	-0.9682066	5500	FALSE	FALSE	TRUE	FALSE	USP9X	UBF1_HUMAN Nucleolar transcription factor 1	UBTF	-0.3798713	6.27397952549654e-13	-2.18101160206096	TRUE	1670	NA	NA	NA	NA
EIF3H	SAFB	2	0	1	1	0	SAFB	0.05356391	0.8920237	5509	FALSE	TRUE	FALSE	TRUE	EIF3H	SAFB1_HUMAN Scaffold attachment factor B1	SAFB	-0.4977747	6.43169556763979e-23	-2.8304847969423	TRUE	267	NA	NA	NA	NA
USP16	LMNA	2	0	1	1	0	LMNA	0.05859838	0.9820467	5518	FALSE	FALSE	TRUE	FALSE	USP16	LMNA_HUMAN Prelamin-A/C	LMNA	-0.3515415	4.4136229296216e-11	-2.02495634227754	TRUE	1542	NA	NA	NA	NA
TNFAIP3	UBE2D1	2	0	1	0	1	UBE2D1	0.05160304	0.8569609	5533	TRUE	FALSE	FALSE	TRUE	NA	NA	NA	NA	NA	NA	NA	NA	99.95	kd	UBE2D1	Ubiquitin-conjugating enzymes E2
PRPF8	RPL22	2	0	1	1	0	RPL22	-0.06747626	-1.272331	5533	TRUE	FALSE	FALSE	TRUE	PRPF8	RL22_HUMAN 60S ribosomal protein L22	RPL22	0.3966519	4.04886414560711e-14	2.09648169841619	TRUE	1520	NA	NA	NA	NA
UCHL3	SSSCA1	2	0	1	1	0	SSSCA1	-0.05872813	-1.115903	5545	TRUE	FALSE	FALSE	FALSE	UCHL3	SSA27_HUMAN Sjoegren syndrome/scleroderma autoantigen 1	SSSCA1	0.415882555133888	1.44833845030397e-15	2.20241413996976	TRUE	1009	NA	NA	NA	NA
COPS6	RBM14	2	0	1	1	0	RBM14	-0.05864769	-1.114465	5546	TRUE	FALSE	FALSE	TRUE	COPS6	RBM14_HUMAN RNA-binding protein 14	RBM14	-0.4345558	4.56769866479281e-17	-2.48224224448085	TRUE	185	NA	NA	NA	NA
USP1	RFC4	2	0	1	1	0	RFC4	0.05695877	0.9527283	5566	FALSE	FALSE	FALSE	TRUE	USP1	RFC4_HUMAN Replication factor C subunit 4	RFC4	0.505644089107108	1.95619355542397e-20	2.69686731305075	TRUE	19	NA	NA	NA	NA
OTUB1	SNX2	2	0	1	1	0	SNX2	-0.05216555	-0.9985559	5566	FALSE	TRUE	FALSE	TRUE	OTUB1	SNX2_HUMAN Sorting nexin-2	SNX2	0.5123779	1.85038396943464e-24	2.73396064262676	TRUE	243	NA	NA	NA	NA
PRPF8	POLR2M	2	0	1	1	0	POLR2M	-0.06718062	-1.267045	5576	FALSE	FALSE	FALSE	TRUE	PRPF8	GRL1A_HUMAN DNA-directed RNA polymerase II subunit GRINL1A	POLR2M	-0.5147929	1.01027946914045e-24	-2.9242298859315	TRUE	537	NA	NA	NA	NA
PRPF8	POLR2M	2	0	1	1	0	POLR2M	-0.06718062	-1.267045	5576	FALSE	FALSE	FALSE	TRUE	PRPF8	GL1AD_HUMAN Isoform 5 of DNA-directed RNA polymerase II subunit GRINL1A, isoforms 4/5	POLR2M	-0.4414361	8.09312503570323e-13	-2.52014251218086	TRUE	1086	NA	NA	NA	NA
PRPF8	POLR2M	2	0	1	1	0	POLR2M	-0.06718062	-1.267045	5576	FALSE	FALSE	FALSE	TRUE	PRPF8	GRL1A_HUMAN DNA-directed RNA polymerase II subunit GRINL1A	POLR2M	-0.5147929	1.01027946914045e-24	-2.9242298859315	TRUE	537	NA	NA	NA	NA
PRPF8	POLR2M	2	0	1	1	0	POLR2M	-0.06718062	-1.267045	5576	FALSE	FALSE	FALSE	TRUE	PRPF8	GL1AD_HUMAN Isoform 5 of DNA-directed RNA polymerase II subunit GRINL1A, isoforms 4/5	POLR2M	-0.4414361	8.09312503570323e-13	-2.52014251218086	TRUE	1086	NA	NA	NA	NA
OTUB1	GAPDH	2	0	1	1	0	GAPDH	-0.05187301	-0.9933248	5607	FALSE	TRUE	FALSE	TRUE	OTUB1	G3P_HUMAN Glyceraldehyde-3-phosphate dehydrogenase	GAPDH	0.4097705	4.26730374064961e-15	2.16874576420539	TRUE	849	NA	NA	NA	NA
PAN2	RPS10	2	0	1	1	0	RPS10	-0.05018667	-0.9631709	5615	TRUE	FALSE	FALSE	TRUE	PAN2	RS10_HUMAN 40S ribosomal protein S10	RPS10	0.3831265	2.16572015330109e-11	2.0219767668362	TRUE	199	NA	NA	NA	NA
USP9X	MRPS31	2	0	1	1	0	MRPS31	-0.04975534	-0.9554581	5630	FALSE	FALSE	TRUE	FALSE	USP9X	RT31_HUMAN 28S ribosomal protein S31, mitochondrial	MRPS31	-0.5648583	1.16114185021117e-30	-3.20001612526821	TRUE	341	NA	NA	NA	NA
COPS5	CRBN	2	0	1	1	0	CRBN	-0.0507143	-0.9726056	5635	TRUE	TRUE	FALSE	TRUE	COPS5	CRBN_HUMAN Protein cereblon	CRBN	0.4072406	6.63527013109815e-15	2.15480976036046	TRUE	440	NA	NA	NA	NA
USP5	RSPRY1	2	0	1	1	0	RSPRY1	-0.06261095	-1.185333	5647	FALSE	TRUE	FALSE	TRUE	USP5	RSPRY_HUMAN RING finger and SPRY domain-containing protein 1	RSPRY1	-0.384281729797782	2.39874602848411e-12	-2.2053065412363	TRUE	1241	NA	NA	NA	NA
COPS6	TUBA1C	2	0	1	1	0	TUBA1C	-0.05798784	-1.102666	5649	TRUE	FALSE	FALSE	TRUE	COPS6	TBA1C_HUMAN Tubulin alpha-1C chain	TUBA1C	0.4594107	3.2227846069527e-19	2.44218978098988	TRUE	110	NA	NA	NA	NA
OTUB1	BAG6	2	0	1	1	0	BAG6	-0.051597	-0.9883894	5650	TRUE	TRUE	FALSE	TRUE	OTUB1	BAG6_HUMAN Isoform 3 of Large proline-rich protein BAG6	BAG6	0.4075838	6.24943920605338e-15	2.15670028430195	TRUE	872	NA	NA	NA	NA
USP47	RBM39	2	0	1	1	0	RBM39	-0.05410865	-1.033301	5652	FALSE	FALSE	TRUE	FALSE	USP47	RBM39_HUMAN Isoform 2 of RNA-binding protein 39	RBM39	-0.364592	6.56051185667444e-12	-2.09684527787905	TRUE	1639	NA	NA	NA	NA
USP9X	PHB	2	0	1	1	0	PHB	-0.04949973	-0.9508875	5665	FALSE	TRUE	FALSE	TRUE	USP9X	PHB_HUMAN Prohibitin	PHB	-0.514698629218674	1.03440473250782e-24	-2.9237105934808	TRUE	645	NA	NA	NA	NA
EIF3H	RPS26	2	0	1	1	0	RPS26	0.05258999	0.8746089	5668	FALSE	FALSE	FALSE	TRUE	EIF3H	RS26_HUMAN 40S ribosomal protein S26	RPS26	0.6335869	1.08304634496114e-40	3.40164280004014	TRUE	38	NA	NA	NA	NA
USP9X	HTT	2	0	1	1	0	HTT	0.04941581	0.8178504	5670	FALSE	TRUE	FALSE	TRUE	USP9X	HD_HUMAN Huntingtin	HTT	0.64995924689518	1.71188003116279e-43	3.49183019451492	TRUE	62	NA	NA	NA	NA
USP9X	VARS	2	0	1	1	0	VARS	-0.04939393	-0.9489958	5675	FALSE	FALSE	TRUE	FALSE	USP9X	SYVC_HUMAN Valine--tRNA ligase	VARS	0.594701647137836	1.00850503340343e-34	3.18744262082429	TRUE	217	NA	NA	NA	NA
USP5	APP	2	0	1	1	0	APP	-0.06219471	-1.17789	5708	TRUE	FALSE	FALSE	TRUE	USP5	A4_HUMAN Isoform APP751 of Amyloid beta A4 protein	APP	-0.363230249577894	4.9004514627972e-05	-2.08934404892996	TRUE	1509	NA	NA	NA	NA
USP9X	GTF2I	2	0	1	1	0	GTF2I	-0.04924807	-0.9463875	5714	FALSE	FALSE	TRUE	FALSE	USP9X	GTF2I_HUMAN General transcription factor II-I	GTF2I	-0.3762469	1.10958084092404e-12	-2.16104652346673	TRUE	1697	NA	NA	NA	NA
USP9X	COPB1	2	0	1	1	0	COPB1	-0.04921794	-0.9458487	5717	FALSE	FALSE	TRUE	FALSE	USP9X	COPB_HUMAN Coatomer subunit beta	COPB1	0.685517670725303	2.92850078612836e-50	3.68770447065873	TRUE	26	NA	NA	NA	NA
OTUD6B	EIF4B	2	0	1	1	0	EIF4B	0.04965015	0.8220406	5727	TRUE	FALSE	FALSE	TRUE	OTUD6B	IF4B_HUMAN Eukaryotic translation initiation factor 4B	EIF4B	0.6696855	5.3856549247362e-46	3.60049264722642	TRUE	17	NA	NA	NA	NA
BAP1	NUP107	2	0	1	1	0	NUP107	-0.04390128	-0.8507799	5734	FALSE	FALSE	TRUE	FALSE	BAP1	NU107_HUMAN Nuclear pore complex protein Nup107	NUP107	0.442903573885227	9.08854010733097e-18	2.35125995253649	TRUE	95	NA	NA	NA	NA
USP39	NCBP1	2	0	1	1	0	NCBP1	0.06944994	1.176087	5740	FALSE	FALSE	FALSE	TRUE	USP39	NCBP1_HUMAN Nuclear cap-binding protein subunit 1	NCBP1	0.6453421	1.0985408472167e-42	3.46639655014801	TRUE	51	NA	NA	NA	NA
USP9X	SRP68	2	0	1	1	0	SRP68	-0.04913067	-0.9442883	5741	FALSE	FALSE	TRUE	FALSE	USP9X	SRP68_HUMAN Signal recognition particle subunit SRP68	SRP68	0.637904869870917	2.06871220149998e-41	3.42542842189214	TRUE	83	NA	NA	NA	NA
COPS5	USP15	2	0	1	1	0	USP15	0.0500182	0.828622	5754	TRUE	FALSE	FALSE	TRUE	COPS5	UBP15_HUMAN Ubiquitin carboxyl-terminal hydrolase 15	USP15	0.4293306	1.22589633902936e-16	2.27649295927524	TRUE	322	NA	NA	NA	NA
PRPF8	EEF1D	2	0	1	0	1	EEF1D	0.06561501	1.107513	5766	TRUE	FALSE	FALSE	TRUE	PRPF8	E9PRY8_HUMAN Elongation factor 1-delta	EEF1D	-0.2391763	2.34379124416523e-05	-1.40599043088329	FALSE	3892	-92.83	kd	EEF1D	-
USP16	ACADVL	2	0	1	1	0	ACADVL	0.0568075	0.9500233	5768	FALSE	FALSE	TRUE	FALSE	USP16	ACADV_HUMAN Isoform 3 of Very long-chain specific acyl-CoA dehydrogenase, mitochondrial	ACADVL	-0.3846415	2.92927204076627e-13	-2.2072883424622	TRUE	1069	NA	NA	NA	NA
UCHL3	TTC1	2	0	1	1	0	TTC1	0.05723889	0.9577372	5772	TRUE	FALSE	FALSE	TRUE	UCHL3	TTC1_HUMAN Tetratricopeptide repeat protein 1	TTC1	0.533845535913807	7.23974516692429e-27	2.85221553674763	TRUE	223	NA	NA	NA	NA
PRPF8	PPIH	2	0	1	1	0	PPIH	-0.06550708	-1.23712	5780	TRUE	FALSE	FALSE	TRUE	PRPF8	PPIH_HUMAN Peptidyl-prolyl cis-trans isomerase H	PPIH	-0.356448	2.17895802919094e-11	-2.05198389390612	TRUE	1989	NA	NA	NA	NA
USP16	PFN1	2	0	1	1	0	PFN1	-0.05660453	-1.077931	5799	FALSE	FALSE	TRUE	FALSE	USP16	PROF1_HUMAN Profilin-1	PFN1	0.5942252	1.17811565663281e-34	3.18481810240664	TRUE	17	NA	NA	NA	NA
CYLD	PCNA	2	0	1	0	1	PCNA	-0.05093883	-0.9766204	5830	TRUE	FALSE	FALSE	TRUE	CYLD	PCNA_HUMAN Proliferating cell nuclear antigen	PCNA	-0.04585613	0.560700075240447	-0.341082477042244	FALSE	8028	95.08	kd	PCNA	-
PRPF8	RPL37A	2	0	1	1	0	RPL37A	0.0650757	1.097869	5845	TRUE	FALSE	FALSE	TRUE	PRPF8	RL37A_HUMAN 60S ribosomal protein L37a	RPL37A	0.399817	2.37548735980913e-14	2.11391671393838	TRUE	1494	NA	NA	NA	NA
OTUB1	YWHAB	2	0	1	1	0	YWHAB	-0.05046761	-0.9681944	5846	FALSE	TRUE	FALSE	TRUE	OTUB1	1433B_HUMAN 14-3-3 protein beta/alpha	YWHAB	0.6179786	3.37886687598446e-38	3.31566417289566	TRUE	32	NA	NA	NA	NA
EIF3H	ATG16L1	2	0	1	1	0	ATG16L1	0.05142478	0.8537733	5851	TRUE	FALSE	FALSE	TRUE	EIF3H	A16L1_HUMAN Autophagy-related protein 16-1	ATG16L1	0.396729	3.99701970706929e-14	2.09690640528067	TRUE	863	NA	NA	NA	NA
PRPF8	RFC3	2	0	1	1	0	RFC3	-0.06490144	-1.22629	5864	FALSE	FALSE	TRUE	FALSE	PRPF8	RFC3_HUMAN Replication factor C subunit 3	RFC3	0.5017929	2.48844903611735e-23	2.67565296220517	TRUE	614	NA	NA	NA	NA
USP9X	TUBGCP3	2	0	1	1	0	TUBGCP3	0.04836889	0.7991301	5864	FALSE	FALSE	TRUE	FALSE	USP9X	GCP3_HUMAN Gamma-tubulin complex component 3	TUBGCP3	0.603364521860282	5.57433870691998e-36	3.23516223639808	TRUE	188	NA	NA	NA	NA
OTUB1	AHSA1	2	0	1	1	0	AHSA1	-0.05012717	-0.9621069	5903	FALSE	TRUE	FALSE	TRUE	OTUB1	AHSA1_HUMAN Activator of 90 kDa heat shock protein ATPase homolog 1	AHSA1	0.6011702	1.1747910946019e-35	3.22307477132757	TRUE	48	NA	NA	NA	NA
PRPF8	NME1	2	0	1	1	0	NME1	-0.06464825	-1.221763	5904	TRUE	FALSE	FALSE	TRUE	PRPF8	NDKA_HUMAN Isoform 2 of Nucleoside diphosphate kinase A	NME1	-0.4234987	3.90721501009955e-12	-2.42133399193578	TRUE	1240	NA	NA	NA	NA
USP47	OTUB1	2	0	1	1	0	OTUB1	0.05268987	0.8763948	5904	TRUE	TRUE	FALSE	TRUE	USP47	OTUB1_HUMAN Ubiquitin thioesterase OTUB1	OTUB1	0.5471274	1.91956250305623e-28	2.92537894596262	TRUE	197	NA	NA	NA	NA
COPS5	YBX1	2	0	1	0	1	YBX1	-0.04909928	-0.9437269	5911	TRUE	FALSE	FALSE	TRUE	COPS5	YBOX1_HUMAN Nuclease-sensitive element-binding protein 1	YBX1	0.08230589	0.196126136313723	0.364900527619586	FALSE	6669	-91.31	kd	YBX1	-
PRPF8	CSTB	2	0	1	1	0	CSTB	0.06460505	1.089454	5915	TRUE	FALSE	FALSE	TRUE	PRPF8	CYTB_HUMAN Cystatin-B	CSTB	-0.4522438	1.40178440687606e-18	-2.57967693992696	TRUE	984	NA	NA	NA	NA
USP16	PCBP1	2	0	1	1	0	PCBP1	0.05559832	0.9284017	5957	FALSE	FALSE	TRUE	FALSE	USP16	PCBP1_HUMAN Poly(rC)-binding protein 1	PCBP1	0.4864323	9.0445329979895e-22	2.59103879537628	TRUE	267	NA	NA	NA	NA
OTUB1	TUBB4B	2	0	1	1	0	TUBB4B	0.04966397	0.8222877	5989	FALSE	TRUE	FALSE	TRUE	OTUB1	TBB4B_HUMAN Tubulin beta-4B chain	TUBB4B	0.6569685	9.49779596248239e-45	3.53044080292587	TRUE	11	NA	NA	NA	NA
BAP1	TPR	2	0	1	1	0	TPR	-0.04252875	-0.8262373	6003	FALSE	FALSE	TRUE	FALSE	BAP1	TPR_HUMAN Nucleoprotein TPR	TPR	0.542861518489224	6.30105345622158e-28	2.90188025386563	TRUE	6	NA	NA	NA	NA
USP39	CRTC1	2	0	1	1	0	CRTC1	0.06730316	1.137699	6010	FALSE	FALSE	TRUE	FALSE	USP39	CRTC1_HUMAN CREB-regulated transcription coactivator 1	CRTC1	-0.4723755	1.34010988252683e-17	-2.69057280482477	TRUE	420	NA	NA	NA	NA
USP9X	RPL13	2	0	1	1	0	RPL13	0.04760164	0.7854107	6011	FALSE	FALSE	TRUE	FALSE	USP9X	RL13_HUMAN 60S ribosomal protein L13	RPL13	0.4864078	9.09592236845151e-22	2.59090383664502	TRUE	815	NA	NA	NA	NA
USP9X	VAT1	2	0	1	1	0	VAT1	0.04759555	0.7853018	6012	FALSE	FALSE	TRUE	FALSE	USP9X	VAT1_HUMAN Synaptic vesicle membrane protein VAT-1 homolog	VAT1	0.42073803524915	6.00543026193041e-16	2.22916064756108	TRUE	1316	NA	NA	NA	NA
USP39	NOC3L	2	0	1	1	0	NOC3L	-0.06723066	-1.26794	6023	TRUE	TRUE	FALSE	TRUE	USP39	NOC3L_HUMAN Nucleolar complex protein 3 homolog	NOC3L	0.5414541	9.30461110683473e-28	2.89412746147176	TRUE	187	NA	NA	NA	NA
USP5	LAGE3	2	0	1	1	0	LAGE3	0.05989057	1.005153	6025	TRUE	FALSE	FALSE	TRUE	USP5	LAGE3_HUMAN EKC/KEOPS complex subunit LAGE3	LAGE3	0.47111799093782	2.31306590321764e-19	2.50667962308766	TRUE	558	NA	NA	NA	NA
UCHL3	UNK	2	0	1	1	0	UNK	-0.05558683	-1.059733	6030	TRUE	FALSE	FALSE	TRUE	UCHL3	UNK_HUMAN RING finger protein unkempt homolog	UNK	0.422200648048023	4.59809019872456e-16	2.23721747889383	TRUE	941	NA	NA	NA	NA
USP15	COPS5	2	0	1	1	0	COPS5	0.0500182	0.828622	6034	TRUE	FALSE	FALSE	TRUE	USP15	CSN5_HUMAN COP9 signalosome complex subunit 5	COPS5	0.4293306	1.22589633902936e-16	2.27649295927524	TRUE	261	NA	NA	NA	NA
USP4	MAP2K2	2	0	1	1	0	MAP2K2	-0.05389872	-1.029547	6051	FALSE	FALSE	TRUE	FALSE	USP4	MP2K2_HUMAN Dual specificity mitogen-activated protein kinase kinase 2	MAP2K2	0.495410534116759	1.12384665938054e-22	2.64049557436827	TRUE	48	NA	NA	NA	NA
PSMD7	COPS3	2	0	1	1	0	COPS3	-0.06887044	-1.297261	6059	FALSE	TRUE	FALSE	TRUE	PSMD7	CSN3_HUMAN COP9 signalosome complex subunit 3	COPS3	0.5409182	1.07575797521802e-27	2.89117544579505	TRUE	13	NA	NA	NA	NA
EIF3H	RBBP7	2	0	1	1	0	RBBP7	-0.05027201	-0.9646968	6064	FALSE	FALSE	TRUE	FALSE	EIF3H	RBBP7_HUMAN Isoform 2 of Histone-binding protein RBBP7	RBBP7	-0.3848444	2.83756370181994e-13	-2.20840602109777	TRUE	968	NA	NA	NA	NA
USP9X	ZMYND8	2	0	1	1	0	ZMYND8	-0.04727817	-0.9111631	6068	FALSE	FALSE	TRUE	FALSE	USP9X	PKCB1_HUMAN Isoform 7 of Protein kinase C-binding protein 1	ZMYND8	-0.460797	2.42086695840412e-19	-2.62679241013782	TRUE	1013	NA	NA	NA	NA
USP47	TUBB2A	2	0	1	1	0	TUBB2A	0.05169029	0.8585211	6069	FALSE	FALSE	TRUE	FALSE	USP47	TBB2A_HUMAN Tubulin beta-2A chain	TUBB2A	0.5553627	1.85354807330048e-29	2.97074325777896	TRUE	174	NA	NA	NA	NA
USP34	RPS13	2	0	1	1	0	RPS13	-0.05065624	-0.9715675	6080	FALSE	FALSE	TRUE	FALSE	USP34	RS13_HUMAN 40S ribosomal protein S13	RPS13	0.4196433	1.68178092391348e-15	2.2231302769372	TRUE	40	NA	NA	NA	NA
USP9X	HSP90AB1	2	0	1	1	0	HSP90AB1	0.04723042	0.7787728	6084	FALSE	FALSE	TRUE	FALSE	USP9X	HS90B_HUMAN Heat shock protein HSP 90-beta	HSP90AB1	0.5780761	2.09239286657942e-32	3.09586046783921	TRUE	275	NA	NA	NA	NA
USP53	HNRNPL	2	0	1	1	0	HNRNPL	0.05934419	0.9953827	6087	TRUE	FALSE	FALSE	TRUE	USP53	HNRPL_HUMAN Heterogeneous nuclear ribonucleoprotein L	HNRNPL	-0.3857207	2.63016668965026e-05	-2.21323313686097	TRUE	43	NA	NA	NA	NA
COPS5	PSMC2	2	0	1	1	0	PSMC2	0.04803639	0.7931846	6088	FALSE	TRUE	FALSE	TRUE	COPS5	PRS7_HUMAN 26S protease regulatory subunit 7	PSMC2	0.5081618	5.29243112829572e-24	2.71073617295974	TRUE	74	NA	NA	NA	NA
OTUB1	EEF2	2	0	1	1	0	EEF2	0.04900907	0.8105774	6109	FALSE	TRUE	FALSE	TRUE	OTUB1	EF2_HUMAN Elongation factor 2	EEF2	0.5882338	8.3465336959156e-34	3.15181435781733	TRUE	61	NA	NA	NA	NA
USP47	DENR	2	0	1	1	0	DENR	-0.05141246	-0.9850896	6112	TRUE	TRUE	FALSE	TRUE	USP47	DENR_HUMAN Density-regulated protein	DENR	0.4495382	2.41866444810541e-18	2.38780692081395	TRUE	703	NA	NA	NA	NA
USP4	HARS	2	0	1	1	0	HARS	0.05355559	0.8918749	6112	FALSE	FALSE	TRUE	FALSE	USP4	SYHC_HUMAN Histidine--tRNA ligase, cytoplasmic	HARS	0.442883443739266	9.12449621387944e-18	2.35114906523205	TRUE	175	NA	NA	NA	NA
USP32	DDX17	2	0	1	1	0	DDX17	0.05074227	0.8415692	6114	FALSE	FALSE	TRUE	FALSE	USP32	DDX17_HUMAN Probable ATP-dependent RNA helicase DDX17	DDX17	-0.4745064	1.01299070270986e-18	-2.70231090933213	TRUE	117	NA	NA	NA	NA
COPS5	AGL	2	0	1	1	0	AGL	-0.04783371	-0.9210969	6126	TRUE	FALSE	FALSE	TRUE	COPS5	GDE_HUMAN Glycogen debranching enzyme	AGL	0.3896694	1.29314712656893e-13	2.05801846000865	TRUE	564	NA	NA	NA	NA
CYLD	RAF1	2	0	1	0	1	RAF1	-0.04930542	-0.947413	6127	FALSE	FALSE	TRUE	FALSE	CYLD	RAF1_HUMAN RAF proto-oncogene serine/threonine-protein kinase	RAF1	0.3738787	1.8466165335746e-09	1.97103507888128	FALSE	68	97.45	oe	RAF1	RAF family
COPS5	FAM114A2	2	0	1	1	0	FAM114A2	0.04782274	0.7893643	6129	TRUE	FALSE	FALSE	TRUE	COPS5	F1142_HUMAN Protein FAM114A2	FAM114A2	0.4682508	5.03654528189859e-20	2.49088564548632	TRUE	169	NA	NA	NA	NA
USP39	HNRNPU	2	0	1	1	0	HNRNPU	0.06631125	1.119963	6149	TRUE	FALSE	FALSE	TRUE	USP39	HNRPU_HUMAN Heterogeneous nuclear ribonucleoprotein U	HNRNPU	0.6305541	3.36794105916944e-40	3.38493656166672	TRUE	63	NA	NA	NA	NA
USP4	EIF3B	2	0	1	1	0	EIF3B	-0.05332592	-1.019305	6149	FALSE	FALSE	TRUE	FALSE	USP4	EIF3B_HUMAN Isoform 2 of Eukaryotic translation initiation factor 3 subunit B	EIF3B	0.390797667819215	1.07539095207246e-13	2.06423354545341	TRUE	472	NA	NA	NA	NA
USP36	DDX21	2	0	1	1	0	DDX21	-0.05162444	-0.9888801	6155	FALSE	FALSE	TRUE	FALSE	USP36	DDX21_HUMAN Nucleolar RNA helicase 2	DDX21	0.4401932	1.54603134843956e-17	2.33632980474973	TRUE	86	NA	NA	NA	NA
USP9X	SF3B2	2	0	1	1	0	SF3B2	0.04689761	0.7728217	6163	FALSE	FALSE	TRUE	FALSE	USP9X	SF3B2_HUMAN Splicing factor 3B subunit 2	SF3B2	-0.625920300470768	1.88763678229358e-39	-3.53637735430482	TRUE	111	NA	NA	NA	NA
USP9X	SF3B2	2	0	1	1	0	SF3B2	0.04689761	0.7728217	6163	FALSE	FALSE	TRUE	FALSE	USP9X	E9PJ04_HUMAN Splicing factor 3B subunit 2 (Fragment)	SF3B2	-0.363662684845274	8.72689709168635e-05	-2.09172612709466	TRUE	1839	NA	NA	NA	NA
USP9X	SF3B2	2	0	1	1	0	SF3B2	0.04689761	0.7728217	6163	FALSE	FALSE	TRUE	FALSE	USP9X	SF3B2_HUMAN Splicing factor 3B subunit 2	SF3B2	-0.625920300470768	1.88763678229358e-39	-3.53637735430482	TRUE	111	NA	NA	NA	NA
USP9X	SF3B2	2	0	1	1	0	SF3B2	0.04689761	0.7728217	6163	FALSE	FALSE	TRUE	FALSE	USP9X	E9PJ04_HUMAN Splicing factor 3B subunit 2 (Fragment)	SF3B2	-0.363662684845274	8.72689709168635e-05	-2.09172612709466	TRUE	1839	NA	NA	NA	NA
PRPF8	FOXO3	2	0	1	1	0	FOXO3	-0.06263801	-1.185817	6173	FALSE	FALSE	TRUE	FALSE	PRPF8	FOXO3_HUMAN Forkhead box protein O3	FOXO3	-0.4441042	4.67953515872577e-17	-2.53483979344046	TRUE	1058	NA	NA	NA	NA
PRPF8	PCMT1	2	0	1	1	0	PCMT1	-0.06260996	-1.185315	6178	TRUE	FALSE	FALSE	TRUE	PRPF8	PIMT_HUMAN Isoform 2 of Protein-L-isoaspartate(D-aspartate) O-methyltransferase	PCMT1	-0.5056751	9.73349614757015e-24	-2.87400430553018	TRUE	590	NA	NA	NA	NA
USP5	RAD23B	2	0	1	1	0	RAD23B	-0.05882674	-1.117667	6183	TRUE	TRUE	FALSE	TRUE	USP5	RD23B_HUMAN UV excision repair protein RAD23 homolog B	RAD23B	0.535775563149682	4.32656263715466e-27	2.86284712968805	TRUE	249	NA	NA	NA	NA
COPS5	SNW1	2	0	1	1	0	SNW1	0.04753535	0.7842253	6185	FALSE	TRUE	FALSE	TRUE	COPS5	SNW1_HUMAN SNW domain-containing protein 1	SNW1	-0.3853473	2.61704309387352e-13	-2.21117625562626	TRUE	593	77.79	kd	SNW1	-
USP16	SMDT1	2	0	1	1	0	SMDT1	-0.05402109	-1.031735	6190	FALSE	FALSE	TRUE	FALSE	USP16	EMRE_HUMAN Essential MCU regulator, mitochondrial	SMDT1	-0.3784209	5.69034094591975e-10	-2.1730220451707	TRUE	1153	NA	NA	NA	NA
USP7	SUMO2	2	0	1	1	0	SUMO2	0.05289767	0.8801105	6206	TRUE	FALSE	FALSE	TRUE	USP7	SUMO2_HUMAN Small ubiquitin-related modifier 2	SUMO2	-0.361951979210899	9.71862251937272e-12	-2.08230267150425	TRUE	187	NA	NA	NA	NA
STAMBP	GRB2	2	0	1	1	0	GRB2	0.04273211	0.6983371	6223	TRUE	TRUE	FALSE	TRUE	STAMBP	GRB2_HUMAN Growth factor receptor-bound protein 2	GRB2	0.4901353	3.85199824507915e-22	2.61143684361446	TRUE	194	NA	NA	NA	NA
USP9X	AKAP8	2	0	1	1	0	AKAP8	-0.04663465	-0.8996562	6224	FALSE	FALSE	TRUE	FALSE	USP9X	AKAP8_HUMAN A-kinase anchor protein 8	AKAP8	-0.640169683887107	8.51399249983812e-42	-3.61487036275495	TRUE	80	NA	NA	NA	NA
USP4	RBMXL1	2	0	1	1	0	RBMXL1	0.05273705	0.8772385	6240	FALSE	FALSE	TRUE	FALSE	USP4	RMXL1_HUMAN RNA binding motif protein, X-linked-like-1	RBMXL1	-0.398323439442633	3.0550024646531e-14	-2.28265557463684	TRUE	425	NA	NA	NA	NA
USP15	ATG2B	2	0	1	1	0	ATG2B	-0.04884313	-0.9391467	6247	TRUE	TRUE	FALSE	TRUE	USP15	ATG2B_HUMAN Autophagy-related protein 2 homolog B	ATG2B	0.4470023	2.71233094204917e-17	2.37383786585117	TRUE	183	NA	NA	NA	NA
EIF3H	SFPQ	2	0	1	1	0	SFPQ	0.04926643	0.8151794	6261	FALSE	TRUE	TRUE	TRUE	EIF3H	SFPQ_HUMAN Splicing factor, proline- and glutamine-rich	SFPQ	-0.578014	2.1341323836546e-32	-3.27248455713617	TRUE	76	NA	NA	NA	NA
USP36	TCOF1	2	0	1	1	0	TCOF1	0.05093122	0.8449479	6266	FALSE	FALSE	TRUE	FALSE	USP36	TCOF_HUMAN Isoform 7 of Treacle protein	TCOF1	0.4176283	1.93953435015499e-11	2.21203060985648	TRUE	108	NA	NA	NA	NA
USP47	NAA15	2	0	1	1	0	NAA15	0.05026655	0.8330627	6296	TRUE	TRUE	FALSE	TRUE	USP47	NAA15_HUMAN N-alpha-acetyltransferase 15, NatA auxiliary subunit	NAA15	0.6162075	6.45463402153494e-38	3.30590803375587	TRUE	46	NA	NA	NA	NA
TNFAIP3	TANK	2	0	1	0	1	TANK	0.04709463	0.7763447	6301	TRUE	TRUE	FALSE	TRUE	TNFAIP3	TANK_HUMAN TRAF family member-associated NF-kappa-B activator	TANK	0.08974644	0.20609994785027	0.405886943449615	FALSE	3678	99.91	oe	TANK	-
USP39	DHX38	2	0	1	1	0	DHX38	-0.06509554	-1.229761	6307	TRUE	TRUE	FALSE	TRUE	USP39	PRP16_HUMAN Pre-mRNA-splicing factor ATP-dependent RNA helicase PRP16	DHX38	0.3896691	1.29314712656893e-13	2.05801680745276	TRUE	1023	NA	NA	NA	NA
USP36	TBL3	2	0	1	1	0	TBL3	0.05065707	0.8400456	6317	TRUE	TRUE	FALSE	TRUE	USP36	TBL3_HUMAN Transducin beta-like protein 3	TBL3	0.4869129	8.11159166700208e-22	2.59368618991672	TRUE	52	NA	NA	NA	NA
EIF3F	PABPC1	2	0	1	1	0	PABPC1	0.0540145	0.900081	6323	FALSE	FALSE	FALSE	TRUE	EIF3F	E7ERJ7_HUMAN Polyadenylate-binding protein 1	PABPC1	0.4271434	1.84879382671401e-16	2.26444472511198	TRUE	100	NA	NA	NA	NA
USP14	TXNL1	2	0	1	1	0	TXNL1	0.0423463	0.6914385	6327	TRUE	TRUE	FALSE	TRUE	USP14	TXNL1_HUMAN Thioredoxin-like protein 1	TXNL1	0.4038853	1.18497545213248e-14	2.13632702440216	TRUE	596	NA	NA	NA	NA
BAP1	L3MBTL2	2	0	1	1	0	L3MBTL2	0.04089249	0.6654424	6337	TRUE	FALSE	FALSE	TRUE	BAP1	LMBL2_HUMAN Lethal(3)malignant brain tumor-like protein 2	L3MBTL2	0.388088906583496	2.72069625417717e-12	2.04931228097814	TRUE	317	NA	NA	NA	NA
EIF3H	KHDRBS1	2	0	1	1	0	KHDRBS1	0.04881785	0.8071581	6342	FALSE	FALSE	TRUE	FALSE	EIF3H	KHDR1_HUMAN KH domain-containing, RNA-binding, signal transduction-associated protein 1	KHDRBS1	-0.5991213	2.33454213684615e-35	-3.38875453379773	TRUE	60	NA	NA	NA	NA
PRPF8	TNIP1	2	0	1	1	0	TNIP1	0.06130414	1.030429	6344	FALSE	FALSE	TRUE	FALSE	PRPF8	TNIP1_HUMAN TNFAIP3-interacting protein 1	TNIP1	-0.4760443	2.78975723020049e-20	-2.71078246169116	TRUE	789	NA	NA	NA	NA
BAP1	MTA1	2	0	1	1	0	MTA1	-0.04080207	-0.7953621	6355	FALSE	TRUE	FALSE	TRUE	BAP1	MTA1_HUMAN Metastasis-associated protein MTA1	MTA1	0.459723877068417	3.0163360916931e-19	2.443914923023	TRUE	61	NA	NA	NA	NA
USP4	TUBB	2	0	1	1	0	TUBB	-0.05199256	-0.9954626	6364	FALSE	FALSE	TRUE	FALSE	USP4	TBB5_HUMAN Tubulin beta chain	TUBB	0.477398912577741	6.87247541145439e-21	2.54127820331756	TRUE	89	NA	NA	NA	NA
PSMD14	USP14	2	0	1	1	0	USP14	0.06018892	1.010488	6371	TRUE	TRUE	FALSE	TRUE	PSMD14	UBP14_HUMAN Ubiquitin carboxyl-terminal hydrolase 14	USP14	0.3856409	2.49445096163739e-13	2.03582738862666	TRUE	147	80.59	kd	USP14	Ubiquitin-specific peptidases
UCHL3	STIP1	2	0	1	1	0	STIP1	-0.05353349	-1.023016	6376	TRUE	FALSE	FALSE	TRUE	UCHL3	STIP1_HUMAN Stress-induced-phosphoprotein 1	STIP1	0.60195860091406	8.99199298662668e-36	3.22741769324926	TRUE	74	NA	NA	NA	NA
PRPF8	DDX23	2	0	1	1	0	DDX23	0.06095906	1.024259	6386	TRUE	TRUE	FALSE	TRUE	PRPF8	DDX23_HUMAN Probable ATP-dependent RNA helicase DDX23	DDX23	0.5650663	1.09388882198877e-30	3.02419572898717	TRUE	280	NA	NA	NA	NA
USP9X	DDX5	2	0	1	1	0	DDX5	0.04557271	0.7491308	6430	FALSE	FALSE	TRUE	FALSE	USP9X	DDX5_HUMAN Probable ATP-dependent RNA helicase DDX5	DDX5	-0.4563647	6.05298138712644e-19	-2.60237699852397	TRUE	1041	NA	NA	NA	NA
OTUB1	ALDOA	2	0	1	1	0	ALDOA	0.04722528	0.7786809	6444	FALSE	TRUE	FALSE	TRUE	OTUB1	ALDOA_HUMAN Isoform 2 of Fructose-bisphosphate aldolase A	ALDOA	0.4065027	7.54656941283909e-15	2.15074502371586	TRUE	881	NA	NA	NA	NA
USP5	NUBP2	2	0	1	1	0	NUBP2	-0.05678345	-1.08113	6478	FALSE	FALSE	TRUE	FALSE	USP5	NUBP2_HUMAN Cytosolic Fe-S cluster assembly factor NUBP2	NUBP2	0.616151982508819	6.58202678080997e-38	3.30560221456516	TRUE	47	NA	NA	NA	NA
PRPF8	DNAJA1	2	0	1	1	0	DNAJA1	-0.06024354	-1.143001	6488	TRUE	FALSE	FALSE	TRUE	PRPF8	DNJA1_HUMAN DnaJ homolog subfamily A member 1	DNAJA1	-0.4820429	2.44138295822022e-21	-2.7438258676219	TRUE	744	NA	NA	NA	NA
USP39	SNRPE	2	0	1	1	0	SNRPE	0.06360227	1.071523	6505	FALSE	FALSE	FALSE	TRUE	USP39	RUXE_HUMAN Small nuclear ribonucleoprotein E	SNRPE	0.5601927	4.58869045991545e-30	2.99734940765485	TRUE	159	NA	NA	NA	NA
PRPF8	XRCC5	2	0	1	1	0	XRCC5	-0.06005611	-1.139649	6507	TRUE	FALSE	FALSE	TRUE	PRPF8	XRCC5_HUMAN X-ray repair cross-complementing protein 5	XRCC5	0.5214441	1.86690200122365e-25	2.7839019834145	TRUE	485	NA	NA	NA	NA
USP14	PSMD1	2	0	1	1	0	PSMD1	0.0413163	0.6730206	6546	TRUE	TRUE	TRUE	TRUE	USP14	PSMD1_HUMAN 26S proteasome non-ATPase regulatory subunit 1	PSMD1	0.4105721	3.71217975989367e-15	2.17316139355125	TRUE	547	NA	NA	NA	NA
USP5	CLNS1A	2	0	1	1	0	CLNS1A	-0.05627671	-1.072069	6557	TRUE	FALSE	FALSE	TRUE	USP5	ICLN_HUMAN Methylosome subunit pICln	CLNS1A	0.536739581681452	3.35067569450545e-27	2.86815744470656	TRUE	243	NA	NA	NA	NA
USP4	NUDT21	2	0	1	1	0	NUDT21	0.05058954	0.8388382	6607	FALSE	FALSE	TRUE	FALSE	USP4	CPSF5_HUMAN Cleavage and polyadenylation specificity factor subunit 5	NUDT21	-0.36505602783335	6.12099132166526e-12	-2.09940138431397	TRUE	712	NA	NA	NA	NA
USP9X	XPO1	2	0	1	1	0	XPO1	-0.04467792	-0.8646673	6607	TRUE	FALSE	TRUE	TRUE	USP9X	XPO1_HUMAN Exportin-1	XPO1	0.6951413	2.83993241651574e-52	3.74071642155575	TRUE	19	NA	NA	NA	NA
USP47	SF3A3	2	0	1	1	0	SF3A3	-0.04850066	-0.9330228	6614	TRUE	TRUE	FALSE	TRUE	USP47	SF3A3_HUMAN Splicing factor 3A subunit 3	SF3A3	-0.4056518	8.733275742505e-15	-2.32302399271839	TRUE	1123	NA	NA	NA	NA
PRPF8	PELP1	2	0	1	1	0	PELP1	0.05903224	0.9898046	6646	FALSE	FALSE	TRUE	FALSE	PRPF8	PELP1_HUMAN Isoform 2 of Proline-, glutamic acid- and leucine-rich protein 1	PELP1	0.5166381	6.34646207858e-25	2.75742803801005	TRUE	520	NA	NA	NA	NA
EIF3H	SRRT	2	0	1	1	0	SRRT	0.04707029	0.7759094	6647	FALSE	TRUE	FALSE	TRUE	EIF3H	SRRT_HUMAN Serrate RNA effector molecule homolog	SRRT	-0.3706797	2.61816705449955e-12	-2.13037949290999	TRUE	1084	NA	NA	NA	NA
CYLD	HEXIM1	2	0	1	0	1	HEXIM1	-0.04642165	-0.8958475	6648	FALSE	FALSE	TRUE	FALSE	CYLD	HEXI1_HUMAN Protein HEXIM1	HEXIM1	-0.11612	0.0959030181512257	-0.728132385133332	FALSE	5128	-96.47	oe	HEXIM1	-
USP5	TXNL1	2	0	1	1	0	TXNL1	0.05558845	0.9282252	6653	TRUE	FALSE	FALSE	TRUE	USP5	TXNL1_HUMAN Thioredoxin-like protein 1	TXNL1	0.547096691988274	1.93633028901299e-28	2.92520979027683	TRUE	212	NA	NA	NA	NA
USP4	EIF4A2	2	0	1	1	0	EIF4A2	-0.05017379	-0.9629406	6683	FALSE	FALSE	TRUE	FALSE	USP4	IF4A2_HUMAN Eukaryotic initiation factor 4A-II	EIF4A2	0.561955227551805	2.74109539108328e-30	3.00705832529537	TRUE	6	NA	NA	NA	NA
UCHL3	TAGLN2	2	0	1	1	0	TAGLN2	-0.05150963	-0.9868271	6688	TRUE	FALSE	FALSE	TRUE	UCHL3	TAGL2_HUMAN Transgelin-2	TAGLN2	0.45482509183808	8.29896146766811e-19	2.41692986835465	TRUE	638	NA	NA	NA	NA
COPS5	GADD45GIP1	2	0	1	1	0	GADD45GIP1	0.04468263	0.7332151	6737	TRUE	FALSE	FALSE	TRUE	COPS5	G45IP_HUMAN Growth arrest and DNA damage-inducible proteins-interacting protein 1	GADD45GIP1	-0.3942998	6.01834111659433e-14	-2.26049127773058	TRUE	530	NA	NA	NA	NA
EIF3H	EIF4E2	2	0	1	1	0	EIF4E2	-0.04652403	-0.8976781	6738	FALSE	TRUE	FALSE	TRUE	EIF3H	IF4E2_HUMAN Eukaryotic translation initiation factor 4E type 2	EIF4E2	0.5220195	1.60977122662866e-25	2.78707158561711	TRUE	186	NA	NA	NA	NA
USP9X	POLR1E	2	0	1	1	0	POLR1E	-0.0439187	-0.8510914	6745	FALSE	FALSE	TRUE	FALSE	USP9X	RPA49_HUMAN Isoform 2 of DNA-directed RNA polymerase I subunit RPA49	POLR1E	-0.347133384079955	7.33144942439157e-10	-2.00067414914317	TRUE	2011	NA	NA	NA	NA
CYLD	RAN	2	0	1	0	1	RAN	-0.04598223	-0.8879901	6758	TRUE	FALSE	FALSE	TRUE	CYLD	RAN_HUMAN GTP-binding nuclear protein Ran	RAN	0.04325718	0.585870587785232	0.149799941549169	FALSE	8150	-93.98	oe	RAN	-
PRPF8	ILF2	2	0	1	1	0	ILF2	-0.05817162	-1.105952	6772	TRUE	FALSE	FALSE	TRUE	PRPF8	ILF2_HUMAN Interleukin enhancer-binding factor 2	ILF2	0.6519072	7.7405228257469e-44	3.50256053245654	TRUE	95	NA	NA	NA	NA
USP16	DBT	2	0	1	1	0	DBT	-0.05044458	-0.9677826	6795	TRUE	TRUE	FALSE	TRUE	USP16	ODB2_HUMAN Lipoamide acyltransferase component of branched-chain alpha-keto acid dehydrogenase complex, mitochondrial	DBT	-0.3812459	5.04422557792e-13	-2.18858361316229	TRUE	1110	NA	NA	NA	NA
PSMD14	COPS4	2	0	1	1	0	COPS4	-0.0572647	-1.089735	6800	FALSE	TRUE	FALSE	TRUE	PSMD14	CSN4_HUMAN COP9 signalosome complex subunit 4	COPS4	0.6118264	3.07750753711981e-37	3.28177465834774	TRUE	11	NA	NA	NA	NA
COPS5	CUL1	2	0	1	1	0	CUL1	-0.04414943	-0.8552173	6832	TRUE	TRUE	FALSE	TRUE	COPS5	CUL1_HUMAN Cullin-1	CUL1	0.4896164	4.34091103645988e-22	2.60857847277168	TRUE	115	NA	NA	NA	NA
COPS5	SNRPD2	2	0	1	1	0	SNRPD2	0.04404278	0.7217736	6850	TRUE	FALSE	FALSE	TRUE	COPS5	SMD2_HUMAN Small nuclear ribonucleoprotein Sm D2	SNRPD2	-0.3578179	1.7850708794511e-11	-2.05953001496512	TRUE	814	NA	NA	NA	NA
PRPF8	CSNK2A1	2	0	1	1	0	CSNK2A1	0.05764217	0.9649483	6852	TRUE	FALSE	FALSE	TRUE	PRPF8	CSK21_HUMAN Casein kinase II subunit alpha	CSNK2A1	0.5668072	6.52685330670179e-31	3.03378551083374	TRUE	270	NA	NA	NA	NA
USP47	LMNA	2	0	1	1	0	LMNA	-0.04719927	-0.9097522	6857	FALSE	FALSE	TRUE	FALSE	USP47	LMNA_HUMAN Prelamin-A/C	LMNA	-0.4147311	1.77975846020418e-15	-2.37303749511345	TRUE	1023	NA	NA	NA	NA
PRPF8	ILKAP	2	0	1	1	0	ILKAP	0.05755954	0.9634709	6870	FALSE	FALSE	TRUE	FALSE	PRPF8	ILKAP_HUMAN Integrin-linked kinase-associated serine/threonine phosphatase 2C	ILKAP	-0.500753	3.17837645112614e-23	-2.84689082099517	TRUE	624	NA	NA	NA	NA
COPS5	PSMC5	2	0	1	1	0	PSMC5	0.04388986	0.7190392	6882	FALSE	TRUE	FALSE	TRUE	COPS5	PRS8_HUMAN 26S protease regulatory subunit 8	PSMC5	0.4102754	3.90987429682005e-15	2.17152701577316	TRUE	421	NA	NA	NA	NA
COPS5	TUBB4B	2	0	1	1	0	TUBB4B	0.04369799	0.7156085	6922	TRUE	FALSE	FALSE	TRUE	COPS5	TBB4B_HUMAN Tubulin beta-4B chain	TUBB4B	0.4169286	1.19981932586145e-15	2.20817629866224	TRUE	382	NA	NA	NA	NA
USP9X	MRPS22	2	0	1	1	0	MRPS22	-0.04300881	-0.8348214	6936	FALSE	FALSE	TRUE	FALSE	USP9X	RT22_HUMAN 28S ribosomal protein S22, mitochondrial	MRPS22	-0.5709966	1.84586475807792e-31	-3.23382907139309	TRUE	307	NA	NA	NA	NA
USP4	CSE1L	2	0	1	1	0	CSE1L	-0.04857906	-0.9344248	6961	FALSE	FALSE	TRUE	FALSE	USP4	XPO2_HUMAN Exportin-2	CSE1L	0.473660097129573	1.56641253182094e-20	2.52068286497962	TRUE	96	NA	NA	NA	NA
USP9X	CSE1L	2	0	1	1	0	CSE1L	-0.04278343	-0.8307913	6983	FALSE	FALSE	TRUE	FALSE	USP9X	XPO2_HUMAN Exportin-2	CSE1L	0.66730547949897	1.13804197758195e-46	3.58738225754566	TRUE	41	NA	NA	NA	NA
USP4	RPS2	2	0	1	1	0	RPS2	-0.04846716	-0.9324238	6985	FALSE	FALSE	TRUE	FALSE	USP4	RS2_HUMAN 40S ribosomal protein S2	RPS2	0.391695295830238	9.27930471258874e-14	2.06917814698427	TRUE	463	NA	NA	NA	NA
PRPF8	ALDH3A2	2	0	0	1	1	ALDH3A2	0.05647569	0.9440902	7015	FALSE	FALSE	FALSE	FALSE	PRPF8	AL3A2_HUMAN Isoform 2 of Fatty aldehyde dehydrogenase	ALDH3A2	0.3899325	1.23927480274402e-13	2.05946775152674	TRUE	1604	-95.45	kd	ALDH3A2	Aldehyde dehydrogenases
BAP1	PUF60	2	0	1	1	0	PUF60	0.03775044	0.6092585	7026	FALSE	FALSE	TRUE	FALSE	BAP1	PUF60_HUMAN Poly(U)-binding-splicing factor PUF60	PUF60	0.544015796607453	4.58439641414477e-28	2.90823861755342	TRUE	5	NA	NA	NA	NA
PRPF8	MED17	2	0	1	1	0	MED17	0.05627126	0.9404348	7045	FALSE	FALSE	TRUE	FALSE	PRPF8	MED17_HUMAN Mediator of RNA polymerase II transcription subunit 17	MED17	0.6692514	4.84653742562667e-47	3.59810139884938	TRUE	77	NA	NA	NA	NA
USP33	MATR3	2	0	1	1	0	MATR3	0.05024511	0.8326794	7051	FALSE	FALSE	TRUE	FALSE	USP33	A8MXP9_HUMAN Matrin-3	MATR3	0.3904322	4.69622093318663e-13	2.06222035879236	TRUE	421	NA	NA	NA	NA
OTUB1	ESD	2	0	1	1	0	ESD	0.04397213	0.7205104	7059	FALSE	TRUE	FALSE	TRUE	OTUB1	ESTD_HUMAN S-formylglutathione hydrolase	ESD	0.4207101	6.03650378164819e-16	2.2290067656924	TRUE	760	NA	NA	NA	NA
PRPF8	EIF6	2	0	1	1	0	EIF6	0.05612899	0.9378908	7064	TRUE	FALSE	FALSE	TRUE	PRPF8	IF6_HUMAN Eukaryotic translation initiation factor 6	EIF6	-0.3557435	2.41339344175713e-11	-2.0481031418176	TRUE	2001	NA	NA	NA	NA
ATXN3	UBE2V1	2	0	1	1	0	UBE2V1	0.05151923	0.8554622	7082	FALSE	TRUE	FALSE	TRUE	ATXN3	UB2V1_HUMAN Isoform 2 of Ubiquitin-conjugating enzyme E2 variant 1	UBE2V1	0.5047866	4.24137289348502e-23	2.69214381746055	TRUE	43	NA	NA	NA	NA
USP39	CTNNBL1	2	0	1	1	0	CTNNBL1	-0.05905208	-1.121696	7087	FALSE	FALSE	FALSE	TRUE	USP39	CTBL1_HUMAN Beta-catenin-like protein 1	CTNNBL1	0.6146578	1.13517508355945e-37	3.29737148086505	TRUE	86	NA	NA	NA	NA
COPS6	PSMD14	2	0	1	1	0	PSMD14	-0.04885574	-0.9393722	7096	TRUE	TRUE	FALSE	TRUE	COPS6	PSDE_HUMAN 26S proteasome non-ATPase regulatory subunit 14	PSMD14	0.5378869	2.4601370811368e-27	2.8744774702011	TRUE	30	NA	NA	NA	NA
USP9X	MRPS18B	2	0	1	1	0	MRPS18B	-0.0419441	-0.815783	7150	FALSE	FALSE	TRUE	FALSE	USP9X	RT18B_HUMAN 28S ribosomal protein S18b, mitochondrial	MRPS18B	-0.4963569	8.99777998289336e-23	-2.8226748177924	TRUE	750	NA	NA	NA	NA
USP15	PRPSAP1	2	0	1	1	0	PRPSAP1	-0.04383303	-0.8495595	7191	TRUE	FALSE	FALSE	TRUE	USP15	KPRA_HUMAN Isoform 2 of Phosphoribosyl pyrophosphate synthase-associated protein 1	PRPSAP1	0.4521864	1.41813913329481e-18	2.40239458253265	TRUE	165	NA	NA	NA	NA
EIF3H	EEF1A2	2	0	1	1	0	EEF1A2	0.04403301	0.721599	7199	FALSE	FALSE	TRUE	FALSE	EIF3H	EF1A2_HUMAN Elongation factor 1-alpha 2	EEF1A2	0.3973706	3.5885858465441e-14	2.10044067148364	TRUE	854	NA	NA	NA	NA
PRPF8	NF2	2	0	1	0	1	NF2	0.05510759	0.9196268	7203	FALSE	FALSE	TRUE	FALSE	PRPF8	MERL_HUMAN Merlin	NF2	0.2277469	4.95086436400742e-05	1.16606518810833	FALSE	4123	95.51	kd	NF2	A-kinase anchor proteins
USP39	XAB2	2	0	1	1	0	XAB2	0.05816897	0.9743682	7229	FALSE	FALSE	FALSE	TRUE	USP39	SYF1_HUMAN Pre-mRNA-splicing factor SYF1	XAB2	0.6983436	5.92795647904348e-53	3.75835635400866	TRUE	18	NA	NA	NA	NA
OTUB1	UBA1	2	0	1	1	0	UBA1	0.04315022	0.7058135	7235	FALSE	TRUE	FALSE	TRUE	OTUB1	UBA1_HUMAN Ubiquitin-like modifier-activating enzyme 1	UBA1	0.4995541	4.22660455180421e-23	2.66332048842833	TRUE	310	NA	NA	NA	NA
USP47	MCTS1	2	0	1	1	0	MCTS1	0.04505391	0.739854	7250	TRUE	TRUE	FALSE	TRUE	USP47	MCTS1_HUMAN Isoform 3 of Malignant T-cell-amplified sequence 1	MCTS1	0.4648395	1.0388746462123e-19	2.47209443242802	TRUE	578	NA	NA	NA	NA
USP34	RPL7	2	0	1	1	0	RPL7	0.04407325	0.7223185	7258	FALSE	FALSE	TRUE	FALSE	USP34	RL7_HUMAN 60S ribosomal protein L7	RPL7	0.3989872	5.74564723424437e-14	2.10934574433858	TRUE	72	NA	NA	NA	NA
PRPF8	MYBBP1A	2	0	1	1	0	MYBBP1A	0.05450404	0.9088345	7288	TRUE	FALSE	FALSE	TRUE	PRPF8	MBB1A_HUMAN Isoform 2 of Myb-binding protein 1A	MYBBP1A	0.6548924	2.2488949215e-44	3.51900456529495	TRUE	92	NA	NA	NA	NA
CYLD	KRT19	2	0	1	0	1	KRT19	0.0434366	0.7109344	7292	TRUE	FALSE	FALSE	TRUE	NA	NA	NA	NA	NA	NA	NA	NA	-92.11	kd	KRT19	Intermediate filaments type I, keratins (acidic)
USP8	MAD1L1	2	0	1	1	0	MAD1L1	0.04054363	0.6592044	7300	FALSE	FALSE	TRUE	FALSE	USP8	MD1L1_HUMAN Mitotic spindle assembly checkpoint protein MAD1	MAD1L1	-0.392632657852522	7.93797808298688e-14	-2.25130779246346	TRUE	785	NA	NA	NA	NA
USP14	UBE2V2	2	0	1	1	0	UBE2V2	-0.03767857	-0.7395098	7307	FALSE	TRUE	FALSE	TRUE	USP14	UB2V2_HUMAN Ubiquitin-conjugating enzyme E2 variant 2	UBE2V2	0.4457872	5.12167601626559e-18	2.36714446363291	TRUE	367	NA	NA	NA	NA
COPS5	BRD4	2	0	1	1	0	BRD4	0.04166707	0.6792929	7319	TRUE	TRUE	FALSE	TRUE	COPS5	BRD4_HUMAN Bromodomain-containing protein 4	BRD4	-0.4002015	2.226469215e-14	-2.29300090810792	TRUE	487	NA	NA	NA	NA
USP9X	LEO1	2	0	1	1	0	LEO1	0.04091719	0.665884	7329	FALSE	FALSE	TRUE	FALSE	USP9X	LEO1_HUMAN RNA polymerase-associated protein LEO1	LEO1	-0.5145415	1.07589352464168e-24	-2.92284504409324	TRUE	647	NA	NA	NA	NA
COPS5	PSMD3	2	0	1	1	0	PSMD3	-0.0414978	-0.8078027	7348	FALSE	TRUE	FALSE	TRUE	COPS5	PSMD3_HUMAN 26S proteasome non-ATPase regulatory subunit 3	PSMD3	0.5216139	1.78700300994898e-25	2.78483733004989	TRUE	63	NA	NA	NA	NA
COPS6	TAF15	2	0	1	1	0	TAF15	-0.04738495	-0.9130725	7360	TRUE	FALSE	FALSE	TRUE	COPS6	RBP56_HUMAN TATA-binding protein-associated factor 2N	TAF15	-0.4095759	4.41317021396866e-15	-2.34463997464964	TRUE	296	NA	NA	NA	NA
USP47	POLR2M	2	0	1	1	0	POLR2M	-0.0445096	-0.8616576	7368	TRUE	TRUE	FALSE	TRUE	USP47	GL1AD_HUMAN Isoform 5 of DNA-directed RNA polymerase II subunit GRINL1A, isoforms 4/5	POLR2M	0.4463078	4.0826125323934e-13	2.37001219895907	TRUE	731	NA	NA	NA	NA
USP4	GPI	2	0	1	1	0	GPI	0.04625619	0.7613524	7371	FALSE	FALSE	TRUE	FALSE	USP4	G6PI_HUMAN Glucose-6-phosphate isomerase	GPI	0.439763031520028	1.67950199344072e-17	2.33396021322799	TRUE	185	NA	NA	NA	NA
OTUB1	GARS	2	0	1	1	0	GARS	-0.04248434	-0.8254433	7379	FALSE	TRUE	FALSE	TRUE	OTUB1	SYG_HUMAN Glycine--tRNA ligase	GARS	0.4645498	1.10437978529801e-19	2.47049861428743	TRUE	487	NA	NA	NA	NA
EIF3H	MRPS18B	2	0	1	1	0	MRPS18B	-0.04292063	-0.8332446	7420	TRUE	FALSE	FALSE	FALSE	EIF3H	RT18B_HUMAN 28S ribosomal protein S18b, mitochondrial	MRPS18B	-0.3791316	7.0470218253873e-13	-2.17693695008101	TRUE	1012	NA	NA	NA	NA
USP24	RPL7	2	0	1	1	0	RPL7	0.04113938	0.6698571	7451	FALSE	FALSE	TRUE	FALSE	USP24	RL7_HUMAN 60S ribosomal protein L7	RPL7	0.5364593	3.61184931535576e-27	2.86661350755869	TRUE	187	NA	NA	NA	NA
PRPF8	DHX35	2	0	1	1	0	DHX35	-0.0534081	-1.020774	7468	FALSE	FALSE	FALSE	TRUE	PRPF8	DHX35_HUMAN Probable ATP-dependent RNA helicase DHX35	DHX35	0.6300922	3.98875713443934e-40	3.3823921764436	TRUE	133	NA	NA	NA	NA
CYLD	HNF4A	2	0	1	0	1	HNF4A	0.0425125	0.6944103	7469	FALSE	FALSE	FALSE	TRUE	CYLD	HNF4A_HUMAN Isoform HNF4-Alpha-4 of Hepatocyte nuclear factor 4-alpha	HNF4A	-0.115089	0.313105252978161	-0.722453101381356	FALSE	5156	99.91	oe	HNF4A	Hepatocyte nuclear factor-4 receptors
USP8	TARDBP	2	0	1	1	0	TARDBP	-0.03940693	-0.7704151	7511	TRUE	FALSE	FALSE	TRUE	USP8	TADBP_HUMAN TAR DNA-binding protein 43	TARDBP	-0.507478447988556	6.25616701983376e-24	-2.88393808334838	TRUE	140	NA	NA	NA	NA
USP5	SSR1	2	0	1	1	0	SSR1	-0.05011678	-0.9619211	7517	FALSE	TRUE	FALSE	TRUE	USP5	SSRA_HUMAN Translocon-associated protein subunit alpha	SSR1	-0.399535497708805	2.49040196017082e-14	-2.28933222140456	TRUE	1080	NA	NA	NA	NA
PRPF8	C9orf78	2	0	1	1	0	C9orf78	0.05311836	0.8840567	7518	TRUE	FALSE	FALSE	TRUE	PRPF8	CI078_HUMAN Uncharacterized protein C9orf78	C9orf78	-0.454909	8.15969149240637e-19	-2.59435824647959	TRUE	965	NA	NA	NA	NA
TNFAIP3	IRAK2	2	0	1	0	1	IRAK2	-0.04070552	-0.7936356	7539	TRUE	FALSE	FALSE	TRUE	NA	NA	NA	NA	NA	NA	NA	NA	99.91	oe	IRAK2	Interleukin-1 receptor-associated kinase (IRAK) family
USP7	POLR2B	2	0	1	1	0	POLR2B	-0.0453336	-0.8763917	7547	FALSE	FALSE	FALSE	TRUE	USP7	RPB2_HUMAN DNA-directed RNA polymerase II subunit RPB2	POLR2B	0.428674498319198	1.38960289362492e-16	2.27287881027871	TRUE	46	NA	NA	NA	NA
PRPF8	ZMYND11	2	0	1	1	0	ZMYND11	0.0529759	0.8815094	7547	TRUE	FALSE	FALSE	TRUE	PRPF8	ZMY11_HUMAN Zinc finger MYND domain-containing protein 11	ZMYND11	0.5093863	1.42387028174426e-23	2.71748135526264	TRUE	567	NA	NA	NA	NA
EIF3H	ARPC2	2	0	1	1	0	ARPC2	0.04219333	0.6887031	7563	FALSE	FALSE	TRUE	FALSE	EIF3H	ARPC2_HUMAN Actin-related protein 2/3 complex subunit 2	ARPC2	0.603206	5.87762785540493e-36	3.23428901561687	TRUE	56	NA	NA	NA	NA
USP34	RPS11	2	0	1	1	0	RPS11	-0.04267512	-0.8288547	7564	FALSE	FALSE	TRUE	FALSE	USP34	RS11_HUMAN 40S ribosomal protein S11	RPS11	0.4087956	1.10439510529113e-14	2.16337550840539	TRUE	56	NA	NA	NA	NA
OTUB1	COPB1	2	0	1	1	0	COPB1	0.04141197	0.6747314	7593	FALSE	TRUE	FALSE	TRUE	OTUB1	COPB_HUMAN Coatomer subunit beta	COPB1	0.5453957	3.12328199766889e-28	2.91583984249677	TRUE	148	NA	NA	NA	NA
USP4	TARS	2	0	1	1	0	TARS	-0.04498696	-0.8701934	7606	FALSE	FALSE	TRUE	FALSE	USP4	SYTC_HUMAN Threonine--tRNA ligase, cytoplasmic	TARS	0.406862808699027	7.08658379892726e-15	2.15272868955808	TRUE	354	NA	NA	NA	NA
EIF3H	SF3A1	2	0	1	1	0	SF3A1	0.04195713	0.6844796	7616	FALSE	FALSE	TRUE	FALSE	EIF3H	SF3A1_HUMAN Splicing factor 3A subunit 1	SF3A1	-0.428083	1.55415816235294e-16	-2.44658669853537	TRUE	636	NA	NA	NA	NA
EIF3H	RBM10	2	0	1	1	0	RBM10	-0.04181051	-0.8133943	7639	FALSE	FALSE	TRUE	FALSE	EIF3H	RBM10_HUMAN RNA-binding protein 10	RBM10	-0.4934031	1.80231409125544e-22	-2.80640375247078	TRUE	280	NA	NA	NA	NA
USP14	PFAS	2	0	1	1	0	PFAS	0.03616141	0.5808445	7647	TRUE	FALSE	FALSE	TRUE	USP14	PUR4_HUMAN Phosphoribosylformylglycinamidine synthase	PFAS	0.40213	1.60115966804666e-14	2.12665791987273	TRUE	610	NA	NA	NA	NA
USP15	CTU1	2	0	1	1	0	CTU1	-0.04148886	-0.8076429	7672	FALSE	FALSE	FALSE	TRUE	USP15	CTU1_HUMAN Cytoplasmic tRNA 2-thiolation protein 1	CTU1	0.4606431	1.91114924640453e-18	2.44897848059796	TRUE	138	NA	NA	NA	NA
BAP1	GAPDH	2	0	1	1	0	GAPDH	0.03488369	0.5579973	7672	FALSE	FALSE	TRUE	FALSE	BAP1	G3P_HUMAN Glyceraldehyde-3-phosphate dehydrogenase	GAPDH	-0.401996429685578	1.63687436902423e-14	-2.3028883135388	TRUE	240	NA	NA	NA	NA
USP9X	MAGED1	2	0	1	1	0	MAGED1	0.03933515	0.6375951	7674	TRUE	FALSE	FALSE	TRUE	USP9X	MAGD1_HUMAN Isoform 2 of Melanoma-associated antigen D1	MAGED1	0.420137255335556	6.7061672195424e-16	2.2258512396059	TRUE	1320	NA	NA	NA	NA
USP9X	UBR4	2	0	1	1	0	UBR4	-0.03931128	-0.7687049	7682	TRUE	FALSE	FALSE	TRUE	USP9X	UBR4_HUMAN Isoform 2 of E3 ubiquitin-protein ligase UBR4	UBR4	0.767479575210127	9.11775285046363e-71	4.13919323149445	TRUE	2	NA	NA	NA	NA
OTUB1	IPO5	2	0	1	1	0	IPO5	0.04089031	0.6654035	7683	FALSE	TRUE	FALSE	TRUE	OTUB1	IPO5_HUMAN Isoform 3 of Importin-5	IPO5	0.4308595	9.21107812686703e-17	2.28491493495748	TRUE	681	NA	NA	NA	NA
PRPF8	SLC25A6	2	0	1	1	0	SLC25A6	0.05198218	0.8637405	7693	TRUE	FALSE	FALSE	TRUE	PRPF8	ADT3_HUMAN ADP/ATP translocase 3	SLC25A6	0.4754659	1.05422191726886e-20	2.53063016556283	TRUE	799	NA	NA	NA	NA
CYLD	CEPT1	2	0	1	0	1	CEPT1	0.04152435	0.6767408	7694	TRUE	FALSE	FALSE	TRUE	CYLD	CEPT1_HUMAN Choline/ethanolaminephosphotransferase 1	CEPT1	0.02622169	0.770033747490667	0.0559596102553388	FALSE	8893	90.51	kd	CEPT1	-
USP39	DNAJC8	2	0	1	1	0	DNAJC8	0.05461176	0.9107606	7708	FALSE	FALSE	FALSE	TRUE	USP39	DNJC8_HUMAN DnaJ homolog subfamily C member 8	DNAJC8	-0.3624171	9.07488888033444e-12	-2.0848647985074	TRUE	1294	NA	NA	NA	NA
COPS6	HNRNPH2	2	0	1	1	0	HNRNPH2	0.04546439	0.747194	7730	TRUE	FALSE	FALSE	TRUE	COPS6	HNRH2_HUMAN Heterogeneous nuclear ribonucleoprotein H2	HNRNPH2	-0.3686985	3.53415378285881e-12	-2.11946601379319	TRUE	614	NA	NA	NA	NA
ZRANB1	VAV3	2	0	1	0	1	VAV3	0.04525275	0.7434094	7731	FALSE	TRUE	FALSE	TRUE	NA	NA	NA	NA	NA	NA	NA	NA	94.14	kd	VAV3	Rho guanine nucleotide exchange factors
BAP1	KDM1A	2	0	1	1	0	KDM1A	0.03462839	0.5534321	7736	FALSE	FALSE	TRUE	FALSE	BAP1	KDM1A_HUMAN Lysine-specific histone demethylase 1A	KDM1A	0.423416978970567	3.68114359074361e-16	2.2439176616731	TRUE	144	NA	NA	NA	NA
COPS5	EEF2	2	0	1	1	0	EEF2	0.03952459	0.6409826	7749	TRUE	FALSE	FALSE	TRUE	COPS5	EF2_HUMAN Elongation factor 2	EEF2	0.5432468	5.67844838150414e-28	2.90400258463584	TRUE	36	NA	NA	NA	NA
USP42	PLRG1	2	0	1	1	0	PLRG1	-0.04537282	-0.8770931	7776	TRUE	TRUE	FALSE	TRUE	USP42	PLRG1_HUMAN Pleiotropic regulator 1	PLRG1	0.4707063	7.329604826275e-19	2.50441181546981	TRUE	3	NA	NA	NA	NA
CYLD	PHB2	2	0	1	0	1	PHB2	0.04091837	0.6659051	7805	TRUE	FALSE	FALSE	TRUE	CYLD	PHB2_HUMAN Prohibitin-2	PHB2	-0.04385553	0.579983071619489	-0.330062132644376	FALSE	8118	99.76	kd	PHB2	-
TNFAIP3	TP53	2	0	1	0	1	TP53	0.03939141	0.6386012	7820	TRUE	FALSE	FALSE	TRUE	TNFAIP3	P53_HUMAN Cellular tumor antigen p53	TP53	-0.06622651	0.37069733095732	-0.453293115408456	FALSE	5042	93.54	kd	TP53	-
USP4	ARHGEF2	2	0	1	1	0	ARHGEF2	0.04371104	0.7158418	7842	FALSE	FALSE	TRUE	FALSE	USP4	ARHG2_HUMAN Rho guanine nucleotide exchange factor 2	ARHGEF2	0.426996077152755	1.8994236097256e-16	2.26363319431406	TRUE	251	NA	NA	NA	NA
USP4	TUBB2A	2	0	1	1	0	TUBB2A	-0.04366877	-0.8466224	7853	FALSE	FALSE	TRUE	FALSE	USP4	TBB2A_HUMAN Tubulin beta-2A chain	TUBB2A	0.382237601594977	4.30520177541453e-13	2.01708025251146	TRUE	550	NA	NA	NA	NA
USP32	NCOR1	2	0	1	1	0	NCOR1	-0.04158629	-0.809385	7863	FALSE	FALSE	TRUE	FALSE	USP32	NCOR1_HUMAN Nuclear receptor corepressor 1	NCOR1	-0.4088204	1.14991718384996e-13	-2.34047828805933	TRUE	488	NA	NA	NA	NA
USP9X	PFKM	2	0	1	1	0	PFKM	0.03832104	0.6194615	7898	FALSE	FALSE	TRUE	FALSE	USP9X	K6PF_HUMAN Isoform 3 of 6-phosphofructokinase, muscle type	PFKM	0.550366478473192	7.7065114245995e-29	2.94322147335755	TRUE	431	NA	NA	NA	NA
USP15	ADSL	2	0	1	1	0	ADSL	0.04018381	0.6527702	7921	TRUE	TRUE	FALSE	TRUE	USP15	PUR8_HUMAN Adenylosuccinate lyase	ADSL	0.4754176	1.06498708027995e-20	2.53036410406407	TRUE	87	NA	NA	NA	NA
USP4	TUBGCP2	2	0	1	1	0	TUBGCP2	0.04303568	0.7037653	7968	FALSE	FALSE	TRUE	FALSE	USP4	GCP2_HUMAN Isoform 3 of Gamma-tubulin complex component 2	TUBGCP2	0.424492742969288	3.02023577273604e-16	2.24984352879133	TRUE	262	NA	NA	NA	NA
CYLD	CAT	2	0	1	0	1	CAT	-0.0400841	-0.7825239	7982	TRUE	FALSE	FALSE	TRUE	CYLD	CATA_HUMAN Catalase	CAT	-0.1029463	0.146355260555543	-0.655564799911801	FALSE	5623	99.47	kd	CAT	-
PRPF8	PJA2	2	0	1	1	0	PJA2	0.05003396	0.8289038	7997	FALSE	FALSE	TRUE	FALSE	PRPF8	PJA2_HUMAN E3 ubiquitin-protein ligase Praja-2	PJA2	-0.4375117	5.62118134568407e-13	-2.49852487769371	TRUE	1122	NA	NA	NA	NA
USP34	XPO1	2	0	1	1	0	XPO1	-0.04057795	-0.7913545	8003	FALSE	FALSE	TRUE	FALSE	USP34	XPO1_HUMAN Exportin-1	XPO1	0.4714298	7.42653491439932e-20	2.50839722943155	TRUE	4	NA	NA	NA	NA
USP14	CNDP2	2	0	1	1	0	CNDP2	-0.03482255	-0.6884406	8006	TRUE	FALSE	FALSE	TRUE	USP14	CNDP2_HUMAN Cytosolic non-specific dipeptidase	CNDP2	0.4681134	5.18097003963736e-20	2.49012877488737	TRUE	250	NA	NA	NA	NA
COPS5	RBM4	2	0	1	1	0	RBM4	0.03833676	0.6197426	8008	TRUE	FALSE	FALSE	TRUE	COPS5	RBM4_HUMAN RNA-binding protein 4	RBM4	-0.3696195	3.07423950972688e-12	-2.12453936038444	TRUE	706	NA	NA	NA	NA
USP8	YWHAG	2	0	1	1	0	YWHAG	0.03687703	0.5936408	8011	TRUE	TRUE	FALSE	TRUE	USP8	1433G_HUMAN 14-3-3 protein gamma	YWHAG	0.380342137896913	5.82480234820864e-13	2.006639053498	TRUE	908	NA	NA	NA	NA
USP32	RPS3	2	0	1	1	0	RPS3	-0.04089483	-0.7970208	8013	FALSE	FALSE	TRUE	FALSE	USP32	RS3_HUMAN 40S ribosomal protein S3	RPS3	0.4779892	5.07974810729407e-19	2.54452981317812	TRUE	99	NA	NA	NA	NA
USP32	RPS3	2	0	1	1	0	RPS3	-0.04089483	-0.7970208	8013	FALSE	FALSE	TRUE	FALSE	USP32	E9PJN9_HUMAN 40S ribosomal protein S3 (Fragment)	RPS3	0.4755177	6.08175429023745e-07	2.53091550688034	TRUE	110	NA	NA	NA	NA
USP32	RPS3	2	0	1	1	0	RPS3	-0.04089483	-0.7970208	8013	FALSE	FALSE	TRUE	FALSE	USP32	RS3_HUMAN 40S ribosomal protein S3	RPS3	0.4779892	5.07974810729407e-19	2.54452981317812	TRUE	99	NA	NA	NA	NA
USP32	RPS3	2	0	1	1	0	RPS3	-0.04089483	-0.7970208	8013	FALSE	FALSE	TRUE	FALSE	USP32	E9PJN9_HUMAN 40S ribosomal protein S3 (Fragment)	RPS3	0.4755177	6.08175429023745e-07	2.53091550688034	TRUE	110	NA	NA	NA	NA
COPS5	EEF1A2	2	0	1	1	0	EEF1A2	0.0382579	0.6183326	8026	TRUE	FALSE	FALSE	TRUE	COPS5	EF1A2_HUMAN Elongation factor 1-alpha 2	EEF1A2	0.4780392	5.97033916599034e-21	2.54480523916027	TRUE	145	NA	NA	NA	NA
USP16	UBA52	2	0	1	1	0	UBA52	0.04344368	0.711061	8038	FALSE	FALSE	TRUE	FALSE	USP16	M0R2S1_HUMAN Ubiquitin-60S ribosomal protein L40 (Fragment)	UBA52	0.3995587	1.02355153336803e-12	2.11249386331458	TRUE	901	NA	NA	NA	NA
COPS5	PRPSAP1	2	0	1	1	0	PRPSAP1	0.03818656	0.6170569	8039	TRUE	FALSE	FALSE	TRUE	COPS5	KPRA_HUMAN Isoform 2 of Phosphoribosyl pyrophosphate synthase-associated protein 1	PRPSAP1	0.5015871	2.61789888670729e-23	2.67451930886264	TRUE	90	NA	NA	NA	NA
USP5	HSPA8	2	0	1	1	0	HSPA8	0.04698356	0.7743587	8044	FALSE	FALSE	TRUE	FALSE	USP5	HSP7C_HUMAN Heat shock cognate 71 kDa protein	HSPA8	0.402540038410446	1.49357345013082e-14	2.12891662451107	TRUE	1046	NA	NA	NA	NA
PSMD14	COPS6	2	0	1	1	0	COPS6	-0.04885574	-0.9393722	8089	TRUE	TRUE	FALSE	TRUE	PSMD14	CSN6_HUMAN COP9 signalosome complex subunit 6	COPS6	0.5378869	2.4601370811368e-27	2.8744774702011	TRUE	23	NA	NA	NA	NA
TNFAIP3	G3BP1	2	0	1	0	1	G3BP1	0.03795364	0.612892	8105	TRUE	TRUE	FALSE	TRUE	TNFAIP3	G3BP1_HUMAN Ras GTPase-activating protein-binding protein 1	G3BP1	0.06458972	0.384162784680141	0.26731065717513	FALSE	5139	-92.4	kd	G3BP1	RNA binding motif (RRM) containing
USP8	TAF15	2	0	0	1	1	TAF15	0.0364396	0.5858189	8117	FALSE	FALSE	FALSE	FALSE	USP8	RBP56_HUMAN TATA-binding protein-associated factor 2N	TAF15	-0.350205787474679	5.33824149277279e-11	-2.01759854359435	TRUE	1207	-95.97	kd	TAF15	RNA binding motif (RRM) containing
USP47	AP4M1	2	0	1	1	0	AP4M1	0.04056919	0.6596613	8130	TRUE	TRUE	FALSE	TRUE	USP47	AP4M1_HUMAN AP-4 complex subunit mu-1	AP4M1	0.4307288	8.35133231330804e-12	2.28419497144014	TRUE	854	NA	NA	NA	NA
USP32	VPS35	2	0	1	1	0	VPS35	0.04025264	0.6540011	8149	TRUE	TRUE	FALSE	TRUE	USP32	VPS35_HUMAN Vacuolar protein sorting-associated protein 35	VPS35	0.4908649	3.68354956842933e-20	2.61545585954602	TRUE	63	NA	NA	NA	NA
COPS6	EIF3E	2	0	1	1	0	EIF3E	-0.04312112	-0.8368298	8161	TRUE	FALSE	FALSE	TRUE	COPS6	EIF3E_HUMAN Eukaryotic translation initiation factor 3 subunit E	EIF3E	0.4229683	3.99768234038903e-16	2.24144610475031	TRUE	243	NA	NA	NA	NA
BAP1	RPS25	2	0	1	1	0	RPS25	-0.03300433	-0.6559285	8161	FALSE	FALSE	TRUE	FALSE	BAP1	RS25_HUMAN 40S ribosomal protein S25	RPS25	-0.351832851497298	4.23267141551729e-11	-2.02656125772343	TRUE	596	NA	NA	NA	NA
USP47	TUBA1C	2	0	1	1	0	TUBA1C	-0.04042975	-0.7887046	8165	FALSE	FALSE	TRUE	FALSE	USP47	TBA1C_HUMAN Tubulin alpha-1C chain	TUBA1C	0.4440706	7.21353898487002e-18	2.35768853881366	TRUE	750	NA	NA	NA	NA
COPS6	ROGDI	2	0	1	1	0	ROGDI	0.04309307	0.7047915	8166	TRUE	TRUE	FALSE	TRUE	COPS6	ROGDI_HUMAN Protein rogdi homolog	ROGDI	0.3894602	9.89263299755761e-09	2.05686607769933	TRUE	445	NA	NA	NA	NA
USP4	AHSA1	2	0	1	1	0	AHSA1	0.04199068	0.6850794	8168	FALSE	FALSE	TRUE	FALSE	USP4	AHSA1_HUMAN Activator of 90 kDa heat shock protein ATPase homolog 1	AHSA1	0.502875566647636	1.92267636332379e-23	2.68161685270054	TRUE	34	NA	NA	NA	NA
OTUB1	AARS	2	0	1	1	0	AARS	0.03849362	0.6225475	8172	FALSE	TRUE	FALSE	TRUE	OTUB1	SYAC_HUMAN Alanine--tRNA ligase, cytoplasmic	AARS	0.5878947	9.3302855990991e-34	3.14994641880637	TRUE	62	NA	NA	NA	NA
USP9X	U2SURP	2	0	1	1	0	U2SURP	0.0370864	0.5973846	8177	FALSE	FALSE	TRUE	FALSE	USP9X	SR140_HUMAN U2 snRNP-associated SURP motif-containing protein	U2SURP	-0.406393863360966	7.68452448853306e-15	-2.32711166331865	TRUE	1454	NA	NA	NA	NA
USP34	CNOT1	2	0	1	1	0	CNOT1	0.03951307	0.6407767	8208	FALSE	FALSE	TRUE	FALSE	USP34	CNOT1_HUMAN CCR4-NOT transcription complex subunit 1	CNOT1	0.3884386	3.18504762796834e-13	2.051238574032	TRUE	93	NA	NA	NA	NA
USP9X	MRPS28	2	0	1	1	0	MRPS28	-0.03680969	-0.7239731	8228	FALSE	FALSE	TRUE	FALSE	USP9X	RT28_HUMAN 28S ribosomal protein S28, mitochondrial	MRPS28	-0.5964965	5.61044345957305e-35	-3.37429577143868	TRUE	211	NA	NA	NA	NA
USP4	UBA1	2	0	1	1	0	UBA1	0.04163933	0.6787968	8230	FALSE	FALSE	TRUE	FALSE	USP4	UBA1_HUMAN Ubiquitin-like modifier-activating enzyme 1	UBA1	0.501041465350693	2.96865661138328e-23	2.67151366967901	TRUE	36	NA	NA	NA	NA
USP9X	CCT3	2	0	1	1	0	CCT3	-0.03679078	-0.7236351	8233	FALSE	FALSE	TRUE	FALSE	USP9X	TCPG_HUMAN T-complex protein 1 subunit gamma	CCT3	0.3879529	1.7147078615003e-13	2.04856308604137	TRUE	1599	NA	NA	NA	NA
COPS5	CUL2	2	0	1	1	0	CUL2	-0.03716786	-0.7303777	8251	TRUE	TRUE	FALSE	TRUE	COPS5	CUL2_HUMAN Isoform 2 of Cullin-2	CUL2	0.4241535	3.21689400576295e-16	2.24797480223125	TRUE	346	NA	NA	NA	NA
USP33	TUBB4B	2	0	1	1	0	TUBB4B	-0.04351166	-0.843813	8267	FALSE	FALSE	TRUE	FALSE	USP33	TBB4B_HUMAN Tubulin beta-4B chain	TUBB4B	-0.3980669	3.18944912811165e-14	-2.28124242207788	TRUE	365	NA	NA	NA	NA
USP14	TUBA1C	2	0	1	1	0	TUBA1C	0.03366084	0.5361311	8281	FALSE	FALSE	TRUE	FALSE	USP14	TBA1C_HUMAN Tubulin alpha-1C chain	TUBA1C	0.5328729	9.42076842597862e-27	2.84685775271089	TRUE	83	NA	NA	NA	NA
BAP1	SF3B3	2	0	1	1	0	SF3B3	-0.03230435	-0.6434119	8330	FALSE	FALSE	TRUE	FALSE	BAP1	SF3B3_HUMAN Splicing factor 3B subunit 3	SF3B3	0.491363827872468	2.89258351606535e-22	2.61820421353197	TRUE	30	NA	NA	NA	NA
COPS5	HNRNPF	2	0	1	1	0	HNRNPF	0.03667965	0.5901113	8341	TRUE	FALSE	FALSE	TRUE	COPS5	HNRPF_HUMAN Heterogeneous nuclear ribonucleoprotein F	HNRNPF	-0.3661856	5.16529073014208e-12	-2.1056236547822	TRUE	735	NA	NA	NA	NA
USP9X	TPX2	2	0	1	1	0	TPX2	-0.03631878	-0.7151951	8341	FALSE	FALSE	TRUE	FALSE	USP9X	TPX2_HUMAN Targeting protein for Xklp2	TPX2	-0.4246585	2.92953706758601e-16	-2.42772277301778	TRUE	1285	NA	NA	NA	NA
CYLD	PHB	2	0	1	0	1	PHB	-0.03815118	-0.7479608	8362	TRUE	FALSE	FALSE	TRUE	CYLD	PHB_HUMAN Prohibitin	PHB	-0.3029498	9.75496458839683e-07	-1.75728800833878	FALSE	484	90.83	oe	PHB	-
USP34	RPL28	2	0	1	1	0	RPL28	-0.038749	-0.7586506	8363	FALSE	FALSE	TRUE	FALSE	USP34	RL28_HUMAN 60S ribosomal protein L28	RPL28	0.3851209	5.38819204433262e-13	2.03296295841228	TRUE	100	NA	NA	NA	NA
PRPF8	ATR	2	0	1	1	0	ATR	0.04794455	0.7915424	8381	FALSE	FALSE	TRUE	FALSE	PRPF8	ATR_HUMAN Serine/threonine-protein kinase ATR	ATR	0.5149953	1.3705348496e-23	2.74837864194046	TRUE	535	NA	NA	NA	NA
USP9X	RANBP2	2	0	1	1	0	RANBP2	0.0360939	0.5796374	8391	FALSE	FALSE	TRUE	FALSE	USP9X	RBP2_HUMAN E3 SUMO-protein ligase RanBP2	RANBP2	-0.4238206	3.41904894678341e-16	-2.42310718440887	TRUE	1291	NA	NA	NA	NA
PRPF8	WBP2	2	0	1	1	0	WBP2	0.04786154	0.7900581	8395	FALSE	FALSE	FALSE	TRUE	PRPF8	WBP2_HUMAN WW domain-binding protein 2	WBP2	-0.413119	2.368825873163e-15	-2.3641572105969	TRUE	1338	NA	NA	NA	NA
USP5	TUBB2A	2	0	1	1	0	TUBB2A	0.04486094	0.7364034	8395	FALSE	FALSE	TRUE	FALSE	USP5	TBB2A_HUMAN Tubulin beta-2A chain	TUBB2A	0.608875259692848	8.53281939387633e-37	3.26551824399642	TRUE	57	NA	NA	NA	NA
USP7	CLTA	2	0	1	1	0	CLTA	-0.0408633	-0.7964571	8400	FALSE	FALSE	TRUE	FALSE	USP7	CLCA_HUMAN Isoform Non-brain of Clathrin light chain A	CLTA	-0.409323594431542	4.6149641127896e-15	-2.34325014446974	TRUE	84	NA	NA	NA	NA
USP9X	VPS52	2	0	1	1	0	VPS52	-0.03587572	-0.7072725	8443	FALSE	FALSE	TRUE	FALSE	USP9X	VPS52_HUMAN Vacuolar protein sorting-associated protein 52 homolog	VPS52	0.6139034	1.48498832397033e-37	3.29321585364634	TRUE	143	NA	NA	NA	NA
STAMBP	MAP3K2	2	0	1	1	0	MAP3K2	0.03271863	0.5192833	8451	TRUE	FALSE	FALSE	TRUE	STAMBP	M3K2_HUMAN Mitogen-activated protein kinase kinase kinase 2	MAP3K2	0.4230874	6.13341489323396e-14	2.2421021694398	TRUE	553	NA	NA	NA	NA
PSMD7	UBLCP1	2	0	1	1	0	UBLCP1	0.05110415	0.84804	8459	TRUE	FALSE	FALSE	TRUE	PSMD7	UBCP1_HUMAN Ubiquitin-like domain-containing CTD phosphatase 1	UBLCP1	0.5035697	1.62341281379394e-23	2.68544049990693	TRUE	24	NA	NA	NA	NA
USP4	RPA1	2	0	1	1	0	RPA1	0.04049966	0.6584182	8467	FALSE	FALSE	TRUE	FALSE	USP4	RFA1_HUMAN Replication protein A 70 kDa DNA-binding subunit	RPA1	0.395116312071454	5.24383517377312e-14	2.08802288214817	TRUE	438	NA	NA	NA	NA
COPS5	SNRNP70	2	0	1	1	0	SNRNP70	0.03611325	0.5799834	8469	TRUE	FALSE	FALSE	TRUE	COPS5	RU17_HUMAN Isoform 2 of U1 small nuclear ribonucleoprotein 70 kDa	SNRNP70	-0.3613417	1.06439897982667e-11	-2.07894093648327	TRUE	777	NA	NA	NA	NA
USP4	ATP1B1	2	0	1	1	0	ATP1B1	0.04037794	0.6562416	8491	TRUE	FALSE	FALSE	TRUE	USP4	AT1B1_HUMAN Sodium/potassium-transporting ATPase subunit beta-1	ATP1B1	-0.362545310239899	8.90175180049055e-12	-2.08557104713232	TRUE	741	NA	NA	NA	NA
USP39	NCAPD3	2	0	1	1	0	NCAPD3	-0.04950606	-0.9510008	8493	TRUE	FALSE	FALSE	TRUE	USP39	CNDD3_HUMAN Condensin-2 complex subunit D3	NCAPD3	0.470495	3.10894666035439e-20	2.50324786526924	TRUE	433	NA	NA	NA	NA
COPS5	TRAF2	2	0	1	0	1	TRAF2	-0.03588991	-0.7075263	8514	TRUE	FALSE	FALSE	TRUE	COPS5	TRAF2_HUMAN Isoform 2 of TNF receptor-associated factor 2	TRAF2	0.3666386	4.82842366155601e-12	1.9311528458137	FALSE	732	94.32	oe	TRAF2	RING-type (C3HC4) zinc fingers
OTUB1	FKBP4	2	0	1	1	0	FKBP4	0.03700091	0.595856	8514	FALSE	TRUE	FALSE	TRUE	OTUB1	FKBP4_HUMAN Peptidyl-prolyl cis-trans isomerase FKBP4	FKBP4	0.4789928	4.83244739960271e-21	2.55005816349187	TRUE	406	NA	NA	NA	NA
COPS5	ACTR1A	2	0	1	1	0	ACTR1A	-0.03580796	-0.7060609	8534	TRUE	FALSE	FALSE	TRUE	COPS5	ACTZ_HUMAN Alpha-centractin	ACTR1A	0.4979717	6.14206432975375e-23	2.65460380694519	TRUE	96	NA	NA	NA	NA
OTUB1	USP15	2	0	1	1	0	USP15	0.03686335	0.5933962	8541	TRUE	FALSE	FALSE	TRUE	OTUB1	UBP15_HUMAN Ubiquitin carboxyl-terminal hydrolase 15	USP15	0.4786083	5.26826784000589e-21	2.54794013768912	TRUE	408	NA	NA	NA	NA
PRPF8	PA2G4	2	0	1	1	0	PA2G4	-0.04670704	-0.9009506	8570	TRUE	FALSE	FALSE	TRUE	PRPF8	PA2G4_HUMAN Proliferation-associated protein 2G4	PA2G4	-0.4225438	4.31924732521834e-16	-2.41607390652864	TRUE	1247	NA	NA	NA	NA
OTUB1	PGK1	2	0	1	1	0	PGK1	0.03674141	0.5912157	8577	FALSE	TRUE	FALSE	TRUE	OTUB1	PGK1_HUMAN Phosphoglycerate kinase 1	PGK1	0.4332872	5.81584915887315e-17	2.29828796809489	TRUE	666	NA	NA	NA	NA
PSMD7	PSME3	2	0	1	1	0	PSME3	-0.05040733	-0.9671167	8578	FALSE	TRUE	TRUE	TRUE	PSMD7	PSME3_HUMAN Isoform 2 of Proteasome activator complex subunit 3	PSME3	0.4203871	6.40927340697829e-16	2.2272275138477	TRUE	213	NA	NA	NA	NA
USP9X	UBE4B	2	0	1	1	0	UBE4B	0.0351851	0.5633868	8604	TRUE	FALSE	FALSE	TRUE	USP9X	UBE4B_HUMAN Isoform 4 of Ubiquitin conjugation factor E4 B	UBE4B	0.464371172374125	1.1462375550522e-19	2.46951464050151	TRUE	981	NA	NA	NA	NA
USP39	PAXBP1	2	0	1	1	0	PAXBP1	0.04883706	0.8075015	8608	FALSE	FALSE	FALSE	TRUE	USP39	PAXB1_HUMAN PAX3- and PAX7-binding protein 1	PAXBP1	0.4056482	8.73868379450397e-15	2.14603799368088	TRUE	882	NA	NA	NA	NA
COPS5	PELO	2	0	1	1	0	PELO	0.03548503	0.56875	8616	TRUE	FALSE	FALSE	FALSE	COPS5	PELO_HUMAN Protein pelota homolog	PELO	0.5236801	1.05038308449016e-25	2.79621903333634	TRUE	60	NA	NA	NA	NA
ATXN3	RAD23B	2	0	1	1	0	RAD23B	-0.0428606	-0.8321713	8618	TRUE	TRUE	FALSE	TRUE	ATXN3	RD23B_HUMAN UV excision repair protein RAD23 homolog B	RAD23B	0.4302814	2.46373520924652e-16	2.28173045975184	TRUE	251	NA	NA	NA	NA
EIF3H	GEMIN4	2	0	1	1	0	GEMIN4	0.03720084	0.5994309	8624	FALSE	FALSE	TRUE	FALSE	EIF3H	GEMI4_HUMAN Gem-associated protein 4	GEMIN4	0.5699963	1.34594448415532e-30	3.05135273082737	TRUE	86	NA	NA	NA	NA
USP15	OTUB1	2	0	1	1	0	OTUB1	0.03686335	0.5933962	8628	TRUE	FALSE	FALSE	TRUE	USP15	OTUB1_HUMAN Ubiquitin thioesterase OTUB1	OTUB1	0.4786083	5.26826784000589e-21	2.54794013768912	TRUE	76	NA	NA	NA	NA
COPS5	CTPS1	2	0	1	1	0	CTPS1	0.03539936	0.567218	8637	TRUE	FALSE	FALSE	TRUE	COPS5	PYRG1_HUMAN CTP synthase 1	CTPS1	0.501898	2.42955292661007e-23	2.67623190761966	TRUE	89	NA	NA	NA	NA
CYLD	YWHAQ	2	0	1	0	1	YWHAQ	-0.0369237	-0.7260117	8643	TRUE	FALSE	FALSE	TRUE	CYLD	1433T_HUMAN 14-3-3 protein theta	YWHAQ	0.3384504	2.86548962716102e-08	1.77587759241173	FALSE	200	-92.72	kd	YWHAQ	-
USP9X	HSP90AA1	2	0	1	1	0	HSP90AA1	0.03498277	0.5597689	8656	FALSE	FALSE	TRUE	FALSE	USP9X	HS90A_HUMAN Isoform 2 of Heat shock protein HSP 90-alpha	HSP90AA1	0.5563499	1.39195434623235e-29	2.97618126837057	TRUE	396	NA	NA	NA	NA
USP39	PRPF4B	2	0	1	1	0	PRPF4B	0.04851559	0.8017533	8659	TRUE	TRUE	FALSE	TRUE	USP39	PRP4B_HUMAN Serine/threonine-protein kinase PRP4 homolog	PRPF4B	0.4442454	6.96701508726453e-18	2.35865142804727	TRUE	601	NA	NA	NA	NA
PRPF8	CCNH	2	0	1	1	0	CCNH	-0.04609651	-0.8900336	8679	FALSE	FALSE	TRUE	FALSE	PRPF8	CCNH_HUMAN Cyclin-H	CCNH	0.4844484	1.41953829358105e-21	2.58011044325645	TRUE	726	NA	NA	NA	NA
USP9X	CC2D1A	2	0	1	1	0	CC2D1A	0.03482832	0.5570072	8687	FALSE	FALSE	TRUE	FALSE	USP9X	C2D1A_HUMAN Coiled-coil and C2 domain-containing protein 1A	CC2D1A	0.4519291	1.49299669922604e-18	2.4009772404285	TRUE	1082	NA	NA	NA	NA
PRPF8	DHX30	2	0	1	1	0	DHX30	0.04604029	0.7574918	8689	TRUE	FALSE	FALSE	TRUE	PRPF8	DHX30_HUMAN Isoform 2 of Putative ATP-dependent RNA helicase DHX30	DHX30	0.5088515	4.46250765376978e-24	2.71453539895754	TRUE	570	NA	NA	NA	NA
PRPF8	ERCC3	2	0	1	1	0	ERCC3	-0.04602101	-0.8886836	8696	FALSE	FALSE	TRUE	FALSE	PRPF8	ERCC3_HUMAN TFIIH basal transcription factor complex helicase XPB subunit	ERCC3	0.7066101	8.82251324517073e-55	3.80389253163786	TRUE	46	NA	NA	NA	NA
USP14	RAP1GDS1	2	0	1	1	0	RAP1GDS1	-0.03196199	-0.63729	8705	TRUE	FALSE	FALSE	TRUE	USP14	GDS1_HUMAN Isoform 5 of Rap1 GTPase-GDP dissociation stimulator 1	RAP1GDS1	0.5246564	8.15407169679784e-26	2.80159700106385	TRUE	96	NA	NA	NA	NA
USP9X	KPNB1	2	0	1	1	0	KPNB1	-0.03468115	-0.685912	8713	FALSE	FALSE	TRUE	FALSE	USP9X	IMB1_HUMAN Importin subunit beta-1	KPNB1	0.558717638718426	7.02253510662676e-30	2.98922400361061	TRUE	381	NA	NA	NA	NA
USP8	FDX1	2	0	0	1	1	FDX1	0.03362088	0.5354166	8731	FALSE	FALSE	FALSE	FALSE	USP8	ADX_HUMAN Adrenodoxin, mitochondrial	FDX1	-0.355065284237902	4.72454323234571e-11	-2.04436717696986	TRUE	1167	97.83	kd	FDX1	-
COPS5	SRPK1	2	0	1	0	1	SRPK1	-0.03488212	-0.6895058	8738	TRUE	FALSE	FALSE	TRUE	COPS5	SRPK1_HUMAN SRSF protein kinase 1	SRPK1	0.2743046	6.02411926338049e-07	1.42252919309314	FALSE	1791	-98.33	oe	SRPK1	SRPK family
PRPF8	UPF3B	2	0	1	1	0	UPF3B	0.0457719	0.7526926	8740	FALSE	FALSE	FALSE	TRUE	PRPF8	REN3B_HUMAN Regulator of nonsense transcripts 3B	UPF3B	-0.3580511	1.72574225012304e-11	-2.06081460174588	TRUE	1968	NA	NA	NA	NA
PRPF8	LRRC59	2	0	1	1	0	LRRC59	0.04574487	0.7522092	8744	TRUE	FALSE	FALSE	TRUE	PRPF8	LRC59_HUMAN Leucine-rich repeat-containing protein 59	LRRC59	0.3845851	2.95515500347127e-13	2.03001149358754	TRUE	1656	NA	NA	NA	NA
COPS5	SOS1	2	0	0	1	1	SOS1	-0.03476436	-0.6874001	8759	FALSE	FALSE	FALSE	FALSE	COPS5	SOS1_HUMAN Son of sevenless homolog 1	SOS1	0.4305973	3.21972460291604e-15	2.28347060110708	TRUE	316	94.54	kd	SOS1	Rho guanine nucleotide exchange factors
USP39	AQR	2	0	1	1	0	AQR	-0.04787494	-0.9218342	8774	FALSE	FALSE	FALSE	TRUE	USP39	AQR_HUMAN Intron-binding protein aquarius	AQR	0.731436	9.45606853837037e-61	3.94064648944403	TRUE	6	NA	NA	NA	NA
EIF3H	ALYREF	2	0	1	1	0	ALYREF	0.03630753	0.5834573	8801	FALSE	FALSE	TRUE	FALSE	EIF3H	THOC4_HUMAN THO complex subunit 4	ALYREF	-0.3606408	1.18116672811633e-11	-2.07508001506546	TRUE	1198	NA	NA	NA	NA
COPS5	YWHAG	2	0	1	1	0	YWHAG	-0.03454481	-0.6834742	8811	TRUE	TRUE	FALSE	TRUE	COPS5	1433G_HUMAN 14-3-3 protein gamma	YWHAG	0.4351092	4.11041252800577e-17	2.30832449088451	TRUE	295	NA	NA	NA	NA
BAP1	SF3B1	2	0	1	1	0	SF3B1	0.0304032	0.4778803	8811	FALSE	FALSE	TRUE	FALSE	BAP1	SF3B1_HUMAN Splicing factor 3B subunit 1	SF3B1	0.490031969147132	3.94665629404357e-22	2.6108676435817	TRUE	32	NA	NA	NA	NA
OTUB1	NUDC	2	0	1	1	0	NUDC	0.03572135	0.5729757	8823	TRUE	TRUE	FALSE	TRUE	OTUB1	NUDC_HUMAN Nuclear migration protein nudC	NUDC	0.5201142	2.62412312633384e-25	2.77657620314122	TRUE	221	NA	NA	NA	NA
EIF3H	IQGAP1	2	0	1	1	0	IQGAP1	0.03621148	0.5817399	8825	FALSE	FALSE	TRUE	FALSE	EIF3H	IQGA1_HUMAN Ras GTPase-activating-like protein IQGAP1	IQGAP1	0.428395	1.46511432851691e-16	2.27133918829721	TRUE	635	NA	NA	NA	NA
PRPF8	HNRNPD	2	0	1	1	0	HNRNPD	-0.04524947	-0.8748873	8833	TRUE	FALSE	FALSE	TRUE	PRPF8	HNRPD_HUMAN Isoform 2 of Heterogeneous nuclear ribonucleoprotein D0	HNRNPD	-0.3618009	9.9366964844314e-12	-2.08147044870335	TRUE	1927	NA	NA	NA	NA
PRPF8	CSTF3	2	0	1	1	0	CSTF3	-0.0452265	-0.8744766	8838	FALSE	FALSE	FALSE	TRUE	PRPF8	CSTF3_HUMAN Cleavage stimulation factor subunit 3	CSTF3	0.7440794	4.52030700798095e-64	4.01029290669886	TRUE	28	NA	NA	NA	NA
CYLD	ARG1	2	0	1	0	1	ARG1	0.03579693	0.5743272	8854	TRUE	FALSE	FALSE	TRUE	NA	NA	NA	NA	NA	NA	NA	NA	99.68	kd	ARG1	Arginase
PRPF8	PIN1	2	0	1	1	0	PIN1	-0.04510319	-0.8722718	8861	TRUE	FALSE	FALSE	TRUE	PRPF8	PIN1_HUMAN Peptidyl-prolyl cis-trans isomerase NIMA-interacting 1	PIN1	-0.5490646	1.11587112520784e-28	-3.11301621858191	TRUE	345	NA	NA	NA	NA
USP47	PAK2	2	0	1	1	0	PAK2	0.03685623	0.5932689	8887	TRUE	TRUE	FALSE	TRUE	USP47	PAK2_HUMAN Serine/threonine-protein kinase PAK 2	PAK2	0.5182216	4.25342636998035e-25	2.7661507788648	TRUE	305	NA	NA	NA	NA
PRPF8	CPSF3	2	0	1	1	0	CPSF3	0.04492668	0.7375789	8889	FALSE	FALSE	FALSE	TRUE	PRPF8	CPSF3_HUMAN Cleavage and polyadenylation specificity factor subunit 3	CPSF3	0.6334181	1.15039572349451e-40	3.40071296192439	TRUE	120	NA	NA	NA	NA
USP47	FARSB	2	0	1	1	0	FARSB	-0.0368454	-0.7246117	8891	TRUE	TRUE	FALSE	TRUE	USP47	SYFB_HUMAN Phenylalanine--tRNA ligase beta subunit	FARSB	0.5343159	6.39338777497353e-27	2.8548065465558	TRUE	242	NA	NA	NA	NA
PAN2	CNOT6L	2	0	1	1	0	CNOT6L	0.03383807	0.5393002	8909	FALSE	FALSE	FALSE	TRUE	PAN2	CNO6L_HUMAN CCR4-NOT transcription complex subunit 6-like	CNOT6L	0.3844987	1.38653251248732e-10	2.02953555749038	TRUE	192	NA	NA	NA	NA
EIF3H	GNAI2	2	0	1	1	0	GNAI2	0.0357275	0.5730857	8915	FALSE	FALSE	FALSE	TRUE	EIF3H	GNAI2_HUMAN Guanine nucleotide-binding protein G(i) subunit alpha-2	GNAI2	0.4042827	1.10695078011697e-14	2.13851611010831	TRUE	800	NA	NA	NA	NA
USP39	ATR	2	0	1	1	0	ATR	0.04693502	0.7734906	8915	FALSE	FALSE	TRUE	FALSE	USP39	ATR_HUMAN Serine/threonine-protein kinase ATR	ATR	0.4393397	1.13534205772924e-16	2.3316282832344	TRUE	633	NA	NA	NA	NA
EIF3H	RPL14	2	0	1	1	0	RPL14	-0.03572453	-0.7045692	8916	FALSE	FALSE	TRUE	FALSE	EIF3H	RL14_HUMAN 60S ribosomal protein L14	RPL14	0.3898472	1.25631522125991e-13	2.05899787480119	TRUE	921	NA	NA	NA	NA
PRPF8	GEMIN4	2	0	1	1	0	GEMIN4	-0.04479031	-0.866677	8918	TRUE	FALSE	FALSE	TRUE	PRPF8	GEMI4_HUMAN Gem-associated protein 4	GEMIN4	0.4919553	8.33275773771237e-22	2.62146234936479	TRUE	675	NA	NA	NA	NA
USP22	CNOT1	2	0	1	1	0	CNOT1	0.03491337	0.558528	8935	TRUE	TRUE	FALSE	TRUE	USP22	CNOT1_HUMAN CCR4-NOT transcription complex subunit 1	CNOT1	0.4111652	1.6217366797829e-14	2.17642849655154	TRUE	38	NA	NA	NA	NA
COPS5	MAPRE1	2	0	1	1	0	MAPRE1	-0.03366722	-0.6677818	8992	TRUE	FALSE	FALSE	TRUE	COPS5	MARE1_HUMAN Microtubule-associated protein RP/EB family member 1	MAPRE1	0.4543968	9.05996251923551e-19	2.41457061435163	TRUE	216	NA	NA	NA	NA
ATXN3	ARHGDIA	2	0	1	1	0	ARHGDIA	-0.04102812	-0.7994042	8995	TRUE	FALSE	FALSE	TRUE	ATXN3	GDIR1_HUMAN Rho GDP-dissociation inhibitor 1	ARHGDIA	0.4422314	2.62716503686709e-17	2.34755726948618	TRUE	194	NA	NA	NA	NA
EIF3F	EIF4B	2	0	1	1	0	EIF4B	0.0385136	0.6229048	8996	TRUE	FALSE	FALSE	TRUE	EIF3F	IF4B_HUMAN Eukaryotic translation initiation factor 4B	EIF4B	0.3863882	2.21009601500045e-13	2.03994390535591	TRUE	187	NA	NA	NA	NA
PRPF8	SP1	2	0	1	1	0	SP1	0.04437801	0.7277681	8997	FALSE	FALSE	TRUE	FALSE	PRPF8	SP1_HUMAN Transcription factor Sp1	SP1	-0.3882766	1.6256661570685e-13	-2.22731236221662	TRUE	1616	NA	NA	NA	NA
USP4	PPP2CA	2	0	1	1	0	PPP2CA	0.03794397	0.6127191	8998	FALSE	FALSE	TRUE	FALSE	USP4	PP2AA_HUMAN Serine/threonine-protein phosphatase 2A catalytic subunit alpha isoform	PPP2CA	0.411418525185067	3.20248806157276e-15	2.17782394330955	TRUE	321	NA	NA	NA	NA
TNFAIP3	TNFRSF10B	2	0	1	0	1	TNFRSF10B	0.03387067	0.5398832	9008	TRUE	FALSE	FALSE	TRUE	TNFAIP3	TR10B_HUMAN Tumor necrosis factor receptor superfamily member 10B	TNFRSF10B	0.08766032	0.218326904657246	0.394395510451874	FALSE	3785	99.89	kd	TNFRSF10B	Tumour necrosis factor (TNF) receptor family
TNFAIP3	TNFRSF10B	2	0	1	0	1	TNFRSF10B	0.03387067	0.5398832	9008	TRUE	FALSE	FALSE	TRUE	TNFAIP3	TR10B_HUMAN Tumor necrosis factor receptor superfamily member 10B	TNFRSF10B	0.08766032	0.218326904657246	0.394395510451874	FALSE	3785	95.85	oe	TNFRSF10B	Tumour necrosis factor (TNF) receptor family
USP39	SF3B1	2	0	1	1	0	SF3B1	0.04640919	0.7640882	9011	TRUE	FALSE	FALSE	TRUE	USP39	SF3B1_HUMAN Splicing factor 3B subunit 1	SF3B1	0.7383398	1.54889353734574e-62	3.97867620735566	TRUE	5	NA	NA	NA	NA
USP7	NUP93	2	0	1	1	0	NUP93	0.03744223	0.6037473	9047	FALSE	FALSE	TRUE	FALSE	USP7	NUP93_HUMAN Nuclear pore complex protein Nup93	NUP93	0.43971729544913	1.69373535085611e-17	2.33370827518305	TRUE	37	NA	NA	NA	NA
PRPF8	PES1	2	0	1	1	0	PES1	0.04394115	0.7199564	9063	FALSE	FALSE	TRUE	FALSE	PRPF8	PESC_HUMAN Pescadillo homolog	PES1	0.6551811	2.01087482118206e-44	3.5205948749159	TRUE	90	NA	NA	NA	NA
USP7	MYL6B	2	0	1	1	0	MYL6B	-0.03735014	-0.7336372	9070	FALSE	FALSE	TRUE	FALSE	USP7	MYL6B_HUMAN Myosin light chain 6B	MYL6B	-0.387205243147933	1.93593830118661e-13	-2.2214107719523	TRUE	129	NA	NA	NA	NA
USP39	DDX39B	2	0	1	1	0	DDX39B	0.04598154	0.7564412	9074	FALSE	FALSE	FALSE	TRUE	USP39	DX39B_HUMAN Isoform 2 of Spliceosome RNA helicase DDX39B	DDX39B	0.6469945	5.66202923055204e-43	3.47549882800618	TRUE	49	NA	NA	NA	NA
EIF3F	EIF4E	2	0	1	1	0	EIF4E	-0.0380868	-0.7468096	9079	TRUE	FALSE	FALSE	TRUE	EIF3F	IF4E_HUMAN Isoform 2 of Eukaryotic translation initiation factor 4E	EIF4E	0.37966	6.48371540677223e-13	2.0028814834936	TRUE	208	NA	NA	NA	NA
OTUB1	HSP90AA1	2	0	1	1	0	HSP90AA1	-0.03457381	-0.6839928	9089	FALSE	TRUE	FALSE	TRUE	OTUB1	HS90A_HUMAN Isoform 2 of Heat shock protein HSP 90-alpha	HSP90AA1	0.6425135	3.3696144133e-42	3.45081515148571	TRUE	14	NA	NA	NA	NA
OTUD5	IGBP1	2	0	1	1	0	IGBP1	0.02859695	0.4455822	9097	TRUE	FALSE	FALSE	TRUE	OTUD5	IGBP1_HUMAN Immunoglobulin-binding protein 1	IGBP1	0.4468233	2.80740022059129e-17	2.37285184083506	TRUE	156	NA	NA	NA	NA
PSMD14	UBQLN2	2	0	1	0	1	UBQLN2	0.04271589	0.6980472	9115	FALSE	TRUE	FALSE	TRUE	PSMD14	UBQL2_HUMAN Ubiquilin-2	UBQLN2	0.114219	0.060953708429445	0.540694520925118	FALSE	4671	99.82	kd	UBQLN2	Ubiquilin family
BAP1	CDC5L	2	0	1	1	0	CDC5L	0.02908777	0.4543588	9144	FALSE	FALSE	TRUE	FALSE	BAP1	CDC5L_HUMAN Cell division cycle 5-like protein	CDC5L	0.526031747634237	5.70544357464746e-26	2.80917313052305	TRUE	8	NA	NA	NA	NA
USP9X	HUWE1	2	0	1	1	0	HUWE1	-0.03291882	-0.6543994	9148	TRUE	TRUE	FALSE	TRUE	USP9X	HUWE1_HUMAN E3 ubiquitin-protein ligase HUWE1	HUWE1	0.664394155295347	4.05067613220086e-46	3.57134517098274	TRUE	49	NA	NA	NA	NA
USP8	HSP90AA1	2	0	0	1	1	HSP90AA1	0.03178302	0.5025533	9160	FALSE	FALSE	FALSE	FALSE	USP8	HS90A_HUMAN Isoform 2 of Heat shock protein HSP 90-alpha	HSP90AA1	0.476436064823534	8.51708104205178e-21	2.53597433755026	TRUE	245	-93.09	kd	HSP90AA1	Heat shock proteins / HSPC
EIF3H	API5	2	0	1	1	0	API5	0.03457899	0.5525488	9178	FALSE	FALSE	TRUE	FALSE	EIF3H	API5_HUMAN Apoptosis inhibitor 5	API5	0.3816121	4.75888491121529e-13	2.01363466468878	TRUE	986	NA	NA	NA	NA
USP9X	HNRNPA1	2	0	1	1	0	HNRNPA1	-0.03261667	-0.6489966	9213	FALSE	FALSE	TRUE	FALSE	USP9X	ROA1_HUMAN Heterogeneous nuclear ribonucleoprotein A1	HNRNPA1	-0.6490717	2.45867002520755e-43	-3.66390729337549	TRUE	63	NA	NA	NA	NA
USP9X	HNRNPA1	2	0	1	1	0	HNRNPA1	-0.03261667	-0.6489966	9213	FALSE	FALSE	TRUE	FALSE	USP9X	H0YH80_HUMAN Heterogeneous nuclear ribonucleoprotein A1 (Fragment)	HNRNPA1	-0.5426374	1.3354990100917e-26	-3.07761186113216	TRUE	466	NA	NA	NA	NA
USP9X	HNRNPA1	2	0	1	1	0	HNRNPA1	-0.03261667	-0.6489966	9213	FALSE	FALSE	TRUE	FALSE	USP9X	ROA1_HUMAN Heterogeneous nuclear ribonucleoprotein A1	HNRNPA1	-0.6490717	2.45867002520755e-43	-3.66390729337549	TRUE	63	NA	NA	NA	NA
USP9X	HNRNPA1	2	0	1	1	0	HNRNPA1	-0.03261667	-0.6489966	9213	FALSE	FALSE	TRUE	FALSE	USP9X	H0YH80_HUMAN Heterogeneous nuclear ribonucleoprotein A1 (Fragment)	HNRNPA1	-0.5426374	1.3354990100917e-26	-3.07761186113216	TRUE	466	NA	NA	NA	NA
USP47	TUBA1B	2	0	1	1	0	TUBA1B	-0.03534862	-0.6978473	9232	FALSE	FALSE	TRUE	FALSE	USP47	TBA1B_HUMAN Tubulin alpha-1B chain	TUBA1B	0.6805953	2.94915892407673e-49	3.66058949482807	TRUE	5	NA	NA	NA	NA
COPS5	PFKP	2	0	1	1	0	PFKP	-0.03257425	-0.6482381	9235	TRUE	FALSE	FALSE	TRUE	COPS5	K6PP_HUMAN 6-phosphofructokinase type C	PFKP	0.3856895	2.47467081870456e-13	2.03609510268131	TRUE	589	NA	NA	NA	NA
USP39	THOC1	2	0	1	1	0	THOC1	-0.04494001	-0.8693539	9239	FALSE	FALSE	FALSE	TRUE	USP39	THOC1_HUMAN THO complex subunit 1	THOC1	0.5572257	1.08305283953476e-29	2.98100562987394	TRUE	164	NA	NA	NA	NA
COPS5	RBM14	2	0	1	1	0	RBM14	0.03252293	0.5157837	9249	TRUE	FALSE	FALSE	TRUE	COPS5	RBM14_HUMAN RNA-binding protein 14	RBM14	-0.4148152	1.75396025950003e-15	-2.37350076161543	TRUE	391	NA	NA	NA	NA
USP24	TRIM25	2	0	1	1	0	TRIM25	0.03293343	0.5231241	9254	TRUE	FALSE	FALSE	TRUE	USP24	TRI25_HUMAN E3 ubiquitin/ISG15 ligase TRIM25	TRIM25	0.4818494	2.55035562496488e-21	2.56579380070418	TRUE	398	NA	NA	NA	NA
CYLD	EIF4E	2	0	1	0	1	EIF4E	-0.0341224	-0.6759209	9256	TRUE	FALSE	FALSE	TRUE	CYLD	IF4E_HUMAN Isoform 2 of Eukaryotic translation initiation factor 4E	EIF4E	0.05889589	0.440735149253406	0.235946082775993	FALSE	7440	-92.1	kd	EIF4E	Translation Initiation Factor 4E
PRPF8	SIN3A	2	0	1	1	0	SIN3A	0.04269597	0.697691	9298	FALSE	FALSE	TRUE	FALSE	PRPF8	SIN3A_HUMAN Paired amphipathic helix protein Sin3a	SIN3A	0.5509099	6.61707673048387e-29	2.94621492151242	TRUE	334	NA	NA	NA	NA
USP9X	FAM129B	2	0	1	1	0	FAM129B	-0.03226505	-0.6427091	9299	FALSE	FALSE	TRUE	FALSE	USP9X	NIBL1_HUMAN Niban-like protein 1	FAM129B	0.394494400196339	5.82503040622551e-14	2.08459706836786	TRUE	1549	NA	NA	NA	NA
ZRANB1	ZBTB24	2	0	1	0	1	ZBTB24	-0.03715166	-0.7300881	9307	FALSE	TRUE	FALSE	TRUE	NA	NA	NA	NA	NA	NA	NA	NA	97.06	oe	ZBTB24	BTB/POZ domain containing
USP9X	EEF1A2	2	0	1	1	0	EEF1A2	-0.03216776	-0.6409695	9325	FALSE	FALSE	TRUE	FALSE	USP9X	EF1A2_HUMAN Elongation factor 1-alpha 2	EEF1A2	0.552680845779504	4.00006485283582e-29	2.95597021112558	TRUE	415	NA	NA	NA	NA
PRPF8	TMEM33	2	0	1	1	0	TMEM33	-0.04250842	-0.8258738	9327	TRUE	FALSE	FALSE	TRUE	PRPF8	TMM33_HUMAN Transmembrane protein 33	TMEM33	0.4530967	1.17947798123487e-18	2.40740898796372	TRUE	980	NA	NA	NA	NA
UCHL3	USP5	2	0	1	1	0	USP5	-0.03699513	-0.727289	9336	TRUE	FALSE	FALSE	TRUE	UCHL3	UBP5_HUMAN Isoform Short of Ubiquitin carboxyl-terminal hydrolase 5	USP5	0.468203077463851	5.08645298554934e-20	2.49062276495853	TRUE	550	NA	NA	NA	NA
USP5	TPT1	2	0	1	1	0	TPT1	-0.03962664	-0.774344	9354	TRUE	FALSE	FALSE	FALSE	USP5	TCTP_HUMAN Translationally-controlled tumor protein	TPT1	0.511900202198251	2.08766859298192e-24	2.73132923490239	TRUE	349	NA	NA	NA	NA
CYLD	HNRNPF	2	0	1	1	0	HNRNPF	0.03364323	0.5358163	9359	TRUE	FALSE	FALSE	TRUE	CYLD	HNRPF_HUMAN Heterogeneous nuclear ribonucleoprotein F	HNRNPF	-0.3480543	1.01381871413406e-08	-2.00574703257832	TRUE	148	NA	NA	NA	NA
OTUB1	UBE2V1	2	0	1	1	0	UBE2V1	0.03329729	0.5296303	9365	FALSE	TRUE	FALSE	TRUE	OTUB1	UB2V1_HUMAN Isoform 2 of Ubiquitin-conjugating enzyme E2 variant 1	UBE2V1	0.6196197	1.88595031094482e-38	3.32470420448185	TRUE	30	NA	NA	NA	NA
BAP1	MYL12A	2	0	1	1	0	MYL12A	-0.028272	-0.5713083	9366	FALSE	FALSE	TRUE	FALSE	BAP1	ML12A_HUMAN Myosin regulatory light chain 12A	MYL12A	-0.355067637370595	2.66073891053808e-11	-2.04438013924752	TRUE	560	NA	NA	NA	NA
USP7	SF3B3	2	0	1	1	0	SF3B3	-0.03585343	-0.706874	9381	TRUE	FALSE	FALSE	TRUE	USP7	SF3B3_HUMAN Splicing factor 3B subunit 3	SF3B3	0.470990887121789	2.79432404224374e-20	2.50597946922034	TRUE	11	NA	NA	NA	NA
EIF3H	GATAD2B	2	0	1	1	0	GATAD2B	0.03365137	0.5359618	9389	FALSE	FALSE	TRUE	FALSE	EIF3H	P66B_HUMAN Transcriptional repressor p66-beta	GATAD2B	-0.4877813	6.63173389949879e-22	-2.77543595674153	TRUE	298	NA	NA	NA	NA
USP4	AKT1	2	0	1	1	0	AKT1	-0.0359014	-0.7077317	9438	TRUE	FALSE	FALSE	TRUE	USP4	AKT1_HUMAN RAC-alpha serine/threonine-protein kinase	AKT1	0.437779271300975	2.46296317455496e-17	2.32303263109425	TRUE	194	NA	NA	NA	NA
COPS5	HNRNPL	2	0	1	1	0	HNRNPL	-0.03163721	-0.6314825	9439	TRUE	FALSE	FALSE	TRUE	COPS5	HNRPL_HUMAN Heterogeneous nuclear ribonucleoprotein L	HNRNPL	-0.4056993	8.66362310212246e-15	-2.32328564740143	TRUE	450	NA	NA	NA	NA
PRPF8	XRCC6	2	0	1	1	0	XRCC6	0.04192448	0.6838958	9448	TRUE	FALSE	FALSE	TRUE	PRPF8	XRCC6_HUMAN X-ray repair cross-complementing protein 6	XRCC6	0.5606297	4.04718831034614e-30	2.99975663073886	TRUE	295	NA	NA	NA	NA
OTUB1	ASNA1	2	0	1	1	0	ASNA1	-0.03279039	-0.6521029	9495	TRUE	TRUE	FALSE	TRUE	OTUB1	ASNA_HUMAN ATPase ASNA1	ASNA1	0.4234364	3.66791095621181e-16	2.24402464279522	TRUE	743	NA	NA	NA	NA
OTULIN	RNF31	2	0	1	1	0	RNF31	0.03902575	0.6320626	9518	TRUE	FALSE	FALSE	TRUE	OTULIN	RNF31_HUMAN E3 ubiquitin-protein ligase RNF31	RNF31	0.4224226	4.4144705952036e-16	2.23844010558111	TRUE	670	NA	NA	NA	NA
PRPF8	DNAJC7	2	0	1	1	0	DNAJC7	0.04155244	0.6772432	9528	TRUE	FALSE	FALSE	TRUE	PRPF8	DNJC7_HUMAN DnaJ homolog subfamily C member 7	DNAJC7	-0.3768813	1.00461032903987e-12	-2.16454112832827	TRUE	1739	NA	NA	NA	NA
BAP1	AHCTF1	2	0	1	1	0	AHCTF1	-0.02753342	-0.5581014	9540	FALSE	FALSE	TRUE	FALSE	BAP1	ELYS_HUMAN Isoform 2 of Protein ELYS	AHCTF1	0.550105711968943	8.29065112393801e-29	2.94178503594665	TRUE	4	NA	NA	NA	NA
USP9X	MRPS23	2	0	1	1	0	MRPS23	-0.03114488	-0.622679	9560	FALSE	FALSE	TRUE	FALSE	USP9X	RT23_HUMAN 28S ribosomal protein S23, mitochondrial	MRPS23	-0.5473531	1.80462950325315e-28	-3.10358838721285	TRUE	440	NA	NA	NA	NA
EIF3H	CARM1	2	0	1	1	0	CARM1	-0.03284749	-0.6531239	9568	FALSE	FALSE	TRUE	FALSE	EIF3H	CARM1_HUMAN Histone-arginine methyltransferase CARM1	CARM1	0.4303018	1.02236931774983e-16	2.28184283355256	TRUE	620	NA	NA	NA	NA
PRPF8	SMC5	2	0	1	1	0	SMC5	-0.04122182	-0.8028678	9605	FALSE	FALSE	TRUE	FALSE	PRPF8	SMC5_HUMAN Structural maintenance of chromosomes protein 5	SMC5	0.5650783	1.09031382625332e-30	3.02426183122289	TRUE	279	NA	NA	NA	NA
USP7	SMARCA5	2	0	1	1	0	SMARCA5	-0.03485853	-0.6890838	9609	FALSE	FALSE	TRUE	FALSE	USP7	SMCA5_HUMAN SWI/SNF-related matrix-associated actin-dependent regulator of chromatin subfamily A member 5	SMARCA5	0.450454496754504	2.01158715372441e-18	2.39285435948499	TRUE	29	NA	NA	NA	NA
EIF3H	KPNB1	2	0	1	1	0	KPNB1	-0.03267626	-0.650062	9618	FALSE	FALSE	TRUE	FALSE	EIF3H	IMB1_HUMAN Importin subunit beta-1	KPNB1	0.5386376	2.00625642524087e-27	2.87861271589713	TRUE	142	NA	NA	NA	NA
USP15	CDC37	2	0	1	1	0	CDC37	0.0324428	0.514351	9638	TRUE	FALSE	FALSE	TRUE	USP15	CDC37_HUMAN Hsp90 co-chaperone Cdc37	CDC37	0.5267201	4.76399165828889e-26	2.81296493305119	TRUE	19	NA	NA	NA	NA
COPS5	KPNA1	2	0	1	1	0	KPNA1	-0.03075943	-0.6157866	9663	TRUE	FALSE	FALSE	TRUE	COPS5	IMA5_HUMAN Importin subunit alpha-5	KPNA1	0.459244	3.33604942042479e-19	2.44127151076538	TRUE	202	NA	NA	NA	NA
PRPF8	STUB1	2	0	1	1	0	STUB1	0.04068446	0.6617226	9696	TRUE	FALSE	FALSE	TRUE	PRPF8	CHIP_HUMAN E3 ubiquitin-protein ligase CHIP	STUB1	-0.3593073	1.43588487153298e-11	-2.06773440412147	TRUE	1953	NA	NA	NA	NA
USP9X	DNM2	2	0	1	1	0	DNM2	-0.03046829	-0.6105808	9716	FALSE	FALSE	TRUE	FALSE	USP9X	DYN2_HUMAN Dynamin-2	DNM2	0.5711687	1.75177181307361e-31	3.05781091925687	TRUE	305	NA	NA	NA	NA
USP16	PCBP2	2	0	1	1	0	PCBP2	0.03516907	0.5631002	9722	FALSE	FALSE	TRUE	FALSE	USP16	PCBP2_HUMAN Poly(rC)-binding protein 2	PCBP2	0.5084148	4.97619165972378e-24	2.71212982842943	TRUE	180	NA	NA	NA	NA
USP4	HSP90AA1	2	0	1	1	0	HSP90AA1	-0.03463905	-0.6851593	9723	FALSE	FALSE	TRUE	FALSE	USP4	HS90A_HUMAN Isoform 2 of Heat shock protein HSP 90-alpha	HSP90AA1	0.504642850444941	1.25207698193352e-23	2.69135197021283	TRUE	33	NA	NA	NA	NA
USP15	SNUPN	2	0	1	1	0	SNUPN	0.03202892	0.5069504	9724	TRUE	FALSE	FALSE	TRUE	USP15	SPN1_HUMAN Snurportin-1	SNUPN	0.4098539	4.20622386392467e-15	2.16920517474362	TRUE	356	NA	NA	NA	NA
PRPF8	HNRNPU	2	0	1	1	0	HNRNPU	0.04048779	0.6582059	9730	TRUE	FALSE	TRUE	TRUE	PRPF8	HNRPU_HUMAN Heterogeneous nuclear ribonucleoprotein U	HNRNPU	0.6503055	1.48832259552867e-43	3.49373753654428	TRUE	99	NA	NA	NA	NA
PAN2	UBTD1	2	0	1	1	0	UBTD1	-0.03037481	-0.6089092	9744	TRUE	FALSE	FALSE	TRUE	PAN2	UBTD1_HUMAN Ubiquitin domain-containing protein 1	UBTD1	-0.3975127	2.09695805762682e-09	-2.27818960049171	TRUE	151	NA	NA	NA	NA
CYLD	ARAF	2	0	1	0	1	ARAF	0.03191396	0.5048947	9761	FALSE	FALSE	TRUE	FALSE	CYLD	ARAF_HUMAN Serine/threonine-protein kinase A-Raf	ARAF	0.2951668	4.27837826430426e-06	1.53744903159019	FALSE	578	99.95	kd	ARAF	RAF family
USP5	UCHL3	2	0	1	1	0	UCHL3	-0.03699513	-0.727289	9824	TRUE	FALSE	FALSE	TRUE	USP5	UCHL3_HUMAN Ubiquitin carboxyl-terminal hydrolase isozyme L3	UCHL3	0.468203077463851	5.08645298554934e-20	2.49062276495853	TRUE	570	NA	NA	NA	NA
USP9X	ALYREF	2	0	1	1	0	ALYREF	0.03001266	0.4708969	9831	FALSE	FALSE	TRUE	FALSE	USP9X	THOC4_HUMAN THO complex subunit 4	ALYREF	-0.347397574668783	7.93482138432506e-11	-2.00212944819123	TRUE	2006	NA	NA	NA	NA
COPS5	PSMD5	2	0	1	1	0	PSMD5	-0.03006316	-0.6033366	9843	FALSE	TRUE	FALSE	TRUE	COPS5	PSMD5_HUMAN 26S proteasome non-ATPase regulatory subunit 5	PSMD5	0.469253	4.05731620169504e-20	2.49640628387258	TRUE	165	NA	NA	NA	NA
USP36	WDR36	2	0	1	1	0	WDR36	0.03266921	0.5183995	9853	TRUE	TRUE	FALSE	TRUE	USP36	WDR36_HUMAN WD repeat-containing protein 36	WDR36	0.4941932	1.49939578449454e-22	2.63378986547395	TRUE	42	NA	NA	NA	NA
STAMBP	CHMP1A	2	0	1	1	0	CHMP1A	-0.02722432	-0.5525743	9855	TRUE	TRUE	FALSE	TRUE	STAMBP	CHM1A_HUMAN Charged multivesicular body protein 1a	CHMP1A	0.5025284	2.09134260997606e-23	2.67970447840263	TRUE	158	NA	NA	NA	NA
USP9X	EEF1G	2	0	1	1	0	EEF1G	0.02989151	0.4687306	9858	FALSE	FALSE	TRUE	FALSE	USP9X	EF1G_HUMAN Elongation factor 1-gamma	EEF1G	0.58881454500827	6.91791523216057e-34	3.15501340310298	TRUE	235	NA	NA	NA	NA
USP9X	NPM1	2	0	1	1	0	NPM1	0.02988743	0.4686576	9861	FALSE	FALSE	TRUE	FALSE	USP9X	NPM_HUMAN Nucleophosmin	NPM1	-0.4786408	5.23155308499139e-21	-2.72508533294431	TRUE	867	NA	NA	NA	NA
USP39	DHX16	2	0	1	1	0	DHX16	-0.04133553	-0.8049011	9867	FALSE	FALSE	FALSE	TRUE	USP39	DHX16_HUMAN Putative pre-mRNA-splicing factor ATP-dependent RNA helicase DHX16	DHX16	0.5842191	3.05838616404558e-33	3.12969930400641	TRUE	124	NA	NA	NA	NA
PSMD14	NTRK1	2	0	1	0	1	NTRK1	-0.03872206	-0.7581688	9872	TRUE	FALSE	FALSE	TRUE	NA	NA	NA	NA	NA	NA	NA	NA	95.18	kd	NTRK1	Type VII RTKs: Neurotrophin receptor/Trk family
USP8	FARSB	2	0	1	1	0	FARSB	-0.02875087	-0.5798711	9873	TRUE	FALSE	FALSE	TRUE	USP8	SYFB_HUMAN Phenylalanine--tRNA ligase beta subunit	FARSB	0.431829252069583	7.66141401382112e-17	2.29025683328166	TRUE	495	NA	NA	NA	NA
PRPF8	MED23	2	0	1	1	0	MED23	0.03961593	0.6426158	9888	FALSE	FALSE	TRUE	FALSE	PRPF8	Q5JWT2_HUMAN Mediator of RNA polymerase II transcription subunit 23	MED23	0.7939002	2.35682997669895e-79	4.28473176213088	TRUE	10	NA	NA	NA	NA
USP33	NEK9	2	0	1	1	0	NEK9	0.03529822	0.5654096	9914	FALSE	FALSE	TRUE	FALSE	USP33	NEK9_HUMAN Serine/threonine-protein kinase Nek9	NEK9	-0.403598	1.24602945291527e-14	-2.31171059507551	TRUE	333	NA	NA	NA	NA
USP9X	PRPF40A	2	0	1	1	0	PRPF40A	0.02958269	0.4632085	9920	FALSE	FALSE	TRUE	FALSE	USP9X	PR40A_HUMAN Pre-mRNA-processing factor 40 homolog A	PRPF40A	-0.5630083	2.01035166144308e-30	-3.18982536392859	TRUE	352	NA	NA	NA	NA
USP34	RPL6	2	0	1	1	0	RPL6	-0.03188993	-0.6360015	9932	FALSE	FALSE	TRUE	FALSE	USP34	RL6_HUMAN 60S ribosomal protein L6	RPL6	0.4094827	9.81667085525069e-15	2.16716041225212	TRUE	53	NA	NA	NA	NA
OTUB1	LAGE3	2	0	1	1	0	LAGE3	0.03072723	0.4836744	9955	TRUE	TRUE	FALSE	TRUE	OTUB1	LAGE3_HUMAN EKC/KEOPS complex subunit LAGE3	LAGE3	0.4595534	2.37364395818602e-18	2.44297584674294	TRUE	521	NA	NA	NA	NA
COPS5	PSMA7	2	0	1	1	0	PSMA7	0.02954047	0.4624535	9972	TRUE	TRUE	FALSE	TRUE	COPS5	PSA7_HUMAN Proteasome subunit alpha type-7	PSMA7	0.5726594	1.11805736592532e-31	3.06602246948875	TRUE	21	NA	NA	NA	NA
USP4	IKBKB	2	0	1	1	0	IKBKB	0.03359918	0.5350285	9979	TRUE	FALSE	FALSE	TRUE	USP4	IKKB_HUMAN Inhibitor of nuclear factor kappa-B kinase subunit beta	IKBKB	0.463465587715381	1.38812475158739e-19	2.46452620962038	TRUE	115	NA	NA	NA	NA
USP9X	RBMXL1	2	0	1	1	0	RBMXL1	-0.02933449	-0.5903069	9979	FALSE	FALSE	TRUE	FALSE	USP9X	RMXL1_HUMAN RNA binding motif protein, X-linked-like-1	RBMXL1	-0.601806498901019	9.43805261787152e-36	-3.40354600468947	TRUE	197	NA	NA	NA	NA
COPS5	CIRBP	2	0	1	0	1	CIRBP	-0.02940042	-0.5914858	10012	TRUE	FALSE	FALSE	TRUE	COPS5	CIRBP_HUMAN Cold-inducible RNA-binding protein	CIRBP	-0.2808047	3.01070374636129e-07	-1.63530128999167	FALSE	1704	93.9	kd	CIRBP	RNA binding motif (RRM) containing
USP7	KDM1A	2	0	1	1	0	KDM1A	0.03292328	0.5229425	10016	TRUE	FALSE	FALSE	TRUE	USP7	KDM1A_HUMAN Lysine-specific histone demethylase 1A	KDM1A	0.382407423857329	4.19115292060418e-13	2.01801572177945	TRUE	140	NA	NA	NA	NA
USP34	RPL18	2	0	1	1	0	RPL18	-0.03147415	-0.6285669	10027	FALSE	FALSE	TRUE	FALSE	USP34	RL18_HUMAN 60S ribosomal protein L18	RPL18	0.4129502	5.41123385333103e-15	2.18626120411436	TRUE	48	NA	NA	NA	NA
USP4	AHCY	2	0	1	1	0	AHCY	-0.03333482	-0.661838	10033	FALSE	FALSE	TRUE	FALSE	USP4	SAHH_HUMAN Adenosylhomocysteinase	AHCY	0.448812385075876	2.79740537537096e-18	2.3838087550472	TRUE	156	NA	NA	NA	NA
USP8	XPO7	2	0	0	1	1	XPO7	0.02799457	0.4348109	10063	FALSE	FALSE	FALSE	FALSE	USP8	XPO7_HUMAN Exportin-7	XPO7	0.542109449863532	7.76958464272373e-28	2.89773746906809	TRUE	57	-94.62	oe	XPO7	Exportins
USP47	DDX46	2	0	1	1	0	DDX46	0.03138747	0.4954803	10110	FALSE	FALSE	TRUE	FALSE	USP47	DDX46_HUMAN Probable ATP-dependent RNA helicase DDX46	DDX46	-0.3696092	3.07905472071939e-12	-2.12448262263211	TRUE	1568	NA	NA	NA	NA
USP16	SSR4	2	0	1	1	0	SSR4	-0.03315513	-0.6586248	10124	FALSE	FALSE	TRUE	FALSE	USP16	SSRD_HUMAN Translocon-associated protein subunit delta	SSR4	-0.3798562	6.2885036470754e-13	-2.18092842341435	TRUE	1132	NA	NA	NA	NA
PRPF8	SERBP1	2	0	1	1	0	SERBP1	-0.03811475	-0.7473094	10142	TRUE	FALSE	FALSE	TRUE	PRPF8	PAIRB_HUMAN Isoform 3 of Plasminogen activator inhibitor 1 RNA-binding protein	SERBP1	-0.5237984	1.48885159415302e-18	-2.97383685957691	TRUE	471	NA	NA	NA	NA
PRPF8	SERBP1	2	0	1	1	0	SERBP1	-0.03811475	-0.7473094	10142	TRUE	FALSE	FALSE	TRUE	PRPF8	PAIRB_HUMAN Isoform 2 of Plasminogen activator inhibitor 1 RNA-binding protein	SERBP1	-0.4968859	7.94137189767645e-23	-2.82558882468356	TRUE	648	NA	NA	NA	NA
PRPF8	SERBP1	2	0	1	1	0	SERBP1	-0.03811475	-0.7473094	10142	TRUE	FALSE	FALSE	TRUE	PRPF8	PAIRB_HUMAN Isoform 3 of Plasminogen activator inhibitor 1 RNA-binding protein	SERBP1	-0.5237984	1.48885159415302e-18	-2.97383685957691	TRUE	471	NA	NA	NA	NA
PRPF8	SERBP1	2	0	1	1	0	SERBP1	-0.03811475	-0.7473094	10142	TRUE	FALSE	FALSE	TRUE	PRPF8	PAIRB_HUMAN Isoform 2 of Plasminogen activator inhibitor 1 RNA-binding protein	SERBP1	-0.4968859	7.94137189767645e-23	-2.82558882468356	TRUE	648	NA	NA	NA	NA
USP16	ZFAND1	2	0	1	1	0	ZFAND1	-0.03301281	-0.6560801	10153	FALSE	FALSE	TRUE	FALSE	USP16	ZFAN1_HUMAN AN1-type zinc finger protein 1	ZFAND1	0.4139745	2.52063620685623e-13	2.19190358078473	TRUE	773	NA	NA	NA	NA
USP39	SNRPB2	2	0	1	1	0	SNRPB2	0.03980751	0.6460416	10166	FALSE	FALSE	FALSE	TRUE	USP39	RU2B_HUMAN U2 small nuclear ribonucleoprotein B''	SNRPB2	0.3798384	6.30502955319272e-13	2.00386420339792	TRUE	1123	NA	NA	NA	NA
USP39	HDAC3	2	0	1	1	0	HDAC3	0.03975729	0.6451435	10173	FALSE	FALSE	TRUE	FALSE	USP39	HDAC3_HUMAN Histone deacetylase 3	HDAC3	0.4280867	1.55313630377791e-16	2.26964091169126	TRUE	703	NA	NA	NA	NA
COPS6	COX5A	2	0	1	1	0	COX5A	0.03296922	0.5237641	10184	TRUE	TRUE	FALSE	TRUE	COPS6	COX5A_HUMAN Cytochrome c oxidase subunit 5A, mitochondrial	COX5A	-0.3933938	7.0004540107962e-14	-2.25550055893399	TRUE	415	NA	NA	NA	NA
USP47	CCT8	2	0	1	1	0	CCT8	0.03089439	0.4866633	10210	FALSE	FALSE	TRUE	FALSE	USP47	TCPQ_HUMAN T-complex protein 1 subunit theta	CCT8	0.4540853	9.64795997803456e-19	2.41285471048283	TRUE	668	NA	NA	NA	NA
PRPF8	PRDX1	2	0	1	1	0	PRDX1	-0.03767187	-0.7393901	10222	TRUE	FALSE	FALSE	TRUE	PRPF8	PRDX1_HUMAN Peroxiredoxin-1	PRDX1	-0.4436949	7.76261317341444e-18	-2.53258515635056	TRUE	1067	NA	NA	NA	NA
OTUB1	BPNT1	2	0	1	1	0	BPNT1	0.0296497	0.4644067	10232	FALSE	TRUE	FALSE	TRUE	OTUB1	A6NF51_HUMAN 3'(2'),5'-bisphosphate nucleotidase 1	BPNT1	0.5356166	4.51646495758193e-27	2.8619714780555	TRUE	171	NA	NA	NA	NA
OTUB1	BPNT1	2	0	1	1	0	BPNT1	0.0296497	0.4644067	10232	FALSE	TRUE	FALSE	TRUE	OTUB1	B4DPS5_HUMAN 3'(2'),5'-bisphosphate nucleotidase 1	BPNT1	0.4799924	1.11498003796242e-19	2.55556447972706	TRUE	402	NA	NA	NA	NA
OTUB1	BPNT1	2	0	1	1	0	BPNT1	0.0296497	0.4644067	10232	FALSE	TRUE	FALSE	TRUE	OTUB1	A6NF51_HUMAN 3'(2'),5'-bisphosphate nucleotidase 1	BPNT1	0.5356166	4.51646495758193e-27	2.8619714780555	TRUE	171	NA	NA	NA	NA
OTUB1	BPNT1	2	0	1	1	0	BPNT1	0.0296497	0.4644067	10232	FALSE	TRUE	FALSE	TRUE	OTUB1	B4DPS5_HUMAN 3'(2'),5'-bisphosphate nucleotidase 1	BPNT1	0.4799924	1.11498003796242e-19	2.55556447972706	TRUE	402	NA	NA	NA	NA
USP13	CACYBP	2	0	1	1	0	CACYBP	0.03499824	0.5600455	10249	TRUE	TRUE	FALSE	TRUE	USP13	CYBP_HUMAN Calcyclin-binding protein	CACYBP	0.3970246	7.94148588602593e-14	2.09853472368715	TRUE	189	NA	NA	NA	NA
OTUB1	UBE2L3	2	0	1	1	0	UBE2L3	0.02953659	0.4623842	10263	TRUE	TRUE	TRUE	TRUE	OTUB1	UB2L3_HUMAN Ubiquitin-conjugating enzyme E2 L3	UBE2L3	0.3935759	6.79367441128587e-14	2.07953749199419	TRUE	968	NA	NA	NA	NA
USP39	GTF3C1	2	0	1	1	0	GTF3C1	-0.03912118	-0.7653055	10271	TRUE	FALSE	FALSE	TRUE	USP39	TF3C1_HUMAN General transcription factor 3C polypeptide 1	GTF3C1	0.6200363	1.63401326409836e-38	3.32699905376514	TRUE	80	NA	NA	NA	NA
COPS5	HNRNPA2B1	2	0	1	1	0	HNRNPA2B1	0.0283833	0.4417619	10273	TRUE	FALSE	FALSE	TRUE	COPS5	ROA2_HUMAN Heterogeneous nuclear ribonucleoproteins A2/B1	HNRNPA2B1	-0.4143383	1.90764146326647e-15	-2.37087374859766	TRUE	393	NA	NA	NA	NA
USP39	CDC40	2	0	1	1	0	CDC40	-0.03903624	-0.7637868	10283	FALSE	FALSE	FALSE	TRUE	USP39	PRP17_HUMAN Pre-mRNA-processing factor 17	CDC40	0.433993	5.0810906747988e-17	2.30217588125895	TRUE	663	NA	NA	NA	NA
USP9X	EXOSC6	2	0	1	1	0	EXOSC6	0.02805008	0.4358035	10292	FALSE	FALSE	TRUE	FALSE	USP9X	EXOS6_HUMAN Exosome complex component MTR3	EXOSC6	-0.5626258	2.24588679677028e-30	-3.18771835516512	TRUE	353	NA	NA	NA	NA
EIF3H	EIF2S3	2	0	1	1	0	EIF2S3	-0.02964484	-0.5958563	10317	FALSE	FALSE	TRUE	TRUE	EIF3H	IF2G_HUMAN Eukaryotic translation initiation factor 2 subunit 3	EIF2S3	0.6833395	8.18298654454237e-50	3.6757059744325	TRUE	16	NA	NA	NA	NA
EIF3H	HNRNPA1	2	0	1	1	0	HNRNPA1	-0.02961733	-0.5953644	10327	TRUE	FALSE	FALSE	TRUE	EIF3H	ROA1_HUMAN Heterogeneous nuclear ribonucleoprotein A1	HNRNPA1	-0.5307753	1.64706794646519e-26	-3.01226925027444	TRUE	159	NA	NA	NA	NA
USP19	WDR45	2	0	1	1	0	WDR45	0.03116292	0.4914652	10327	FALSE	FALSE	TRUE	FALSE	USP19	WIPI4_HUMAN WD repeat domain phosphoinositide-interacting protein 4	WDR45	0.4005687	2.09049933980014e-14	2.11805746815405	TRUE	115	NA	NA	NA	NA
EIF3H	CCT7	2	0	1	1	0	CCT7	0.02954807	0.4625894	10336	FALSE	FALSE	TRUE	FALSE	EIF3H	TCPH_HUMAN T-complex protein 1 subunit eta	CCT7	0.5921669	2.33060075918513e-34	3.17347991642537	TRUE	66	NA	NA	NA	NA
CYLD	MSH6	2	0	1	0	1	MSH6	0.02931766	0.4584695	10344	TRUE	FALSE	FALSE	TRUE	CYLD	MSH6_HUMAN DNA mismatch repair protein Msh6	MSH6	0.0828566	0.256296716935605	0.367934124472205	FALSE	6446	-99.71	kd	MSH6	-
USP4	DCTN1	2	0	1	1	0	DCTN1	-0.03199085	-0.6378062	10346	FALSE	FALSE	TRUE	FALSE	USP4	DCTN1_HUMAN Dynactin subunit 1	DCTN1	0.498416142283474	5.53128112716189e-23	2.6570520259939	TRUE	41	NA	NA	NA	NA
PRPF8	AIMP1	2	0	1	1	0	AIMP1	-0.03694027	-0.7263081	10347	TRUE	FALSE	FALSE	TRUE	PRPF8	AIMP1_HUMAN Isoform 2 of Aminoacyl tRNA synthase complex-interacting multifunctional protein 1	AIMP1	-0.6314701	2.41189390095043e-40	-3.56694853402654	TRUE	126	NA	NA	NA	NA
PRPF8	RRP12	2	0	0	1	1	RRP12	-0.03688721	-0.7253593	10363	FALSE	FALSE	FALSE	FALSE	PRPF8	RRP12_HUMAN RRP12-like protein	RRP12	0.6469443	5.76957178926411e-43	3.47522230032009	TRUE	104	-95.52	kd	RRP12	-
USP8	CHMP7	2	0	1	1	0	CHMP7	-0.02678141	-0.5446545	10367	TRUE	FALSE	FALSE	TRUE	USP8	CHMP7_HUMAN Charged multivesicular body protein 7	CHMP7	0.431964278418592	7.46627473862849e-17	2.2910006285775	TRUE	493	NA	NA	NA	NA
PRPF8	CAPZA1	2	0	1	1	0	CAPZA1	0.03683258	0.5928459	10373	TRUE	FALSE	FALSE	TRUE	PRPF8	CAZA1_HUMAN F-actin-capping protein subunit alpha-1	CAPZA1	-0.4091645	4.74727109501653e-15	-2.3423737696685	TRUE	1375	NA	NA	NA	NA
COPS5	IMPDH2	2	0	1	0	1	IMPDH2	0.0279815	0.4345772	10376	TRUE	FALSE	FALSE	TRUE	COPS5	H0Y4R1_HUMAN Inosine-5'-monophosphate dehydrogenase 2 (Fragment)	IMPDH2	0.1692895	0.0702408433380275	0.844051451927214	FALSE	3848	-92.8	kd	IMPDH2	Oxidoreductases
COPS5	IMPDH2	2	0	1	0	1	IMPDH2	0.0279815	0.4345772	10376	TRUE	FALSE	FALSE	TRUE	COPS5	IMDH2_HUMAN Inosine-5'-monophosphate dehydrogenase 2	IMPDH2	0.1583786	0.00680503828728157	0.783948544953957	FALSE	4135	-92.8	kd	IMPDH2	Oxidoreductases
CYLD	STK38	2	0	1	0	1	STK38	0.0291201	0.4549368	10388	TRUE	FALSE	FALSE	TRUE	CYLD	STK38_HUMAN Serine/threonine-protein kinase 38	STK38	0.3570001	3.72114338263435e-09	1.87805897923425	FALSE	117	-95.06	oe	STK38	NDR family
ZRANB1	HOXB5	2	0	1	0	1	HOXB5	-0.03226921	-0.6427835	10390	FALSE	TRUE	FALSE	TRUE	NA	NA	NA	NA	NA	NA	NA	NA	95.87	oe	HOXB5	Homeoboxes / ANTP class : HOXL subclass
USP14	SH3GLB1	2	0	1	1	0	SH3GLB1	-0.02530192	-0.5181994	10394	TRUE	FALSE	FALSE	TRUE	USP14	SHLB1_HUMAN Isoform 2 of Endophilin-B1	SH3GLB1	0.381426	4.90218744494515e-13	2.01260952918321	TRUE	736	NA	NA	NA	NA
PRPF8	MOV10	2	0	1	1	0	MOV10	-0.03668874	-0.7218104	10399	FALSE	FALSE	TRUE	TRUE	PRPF8	MOV10_HUMAN Putative helicase MOV-10	MOV10	0.5280065	3.41763230453925e-26	2.82005109272	TRUE	449	NA	NA	NA	NA
USP9X	EIF4A2	2	0	1	1	0	EIF4A2	0.02747359	0.4254951	10413	FALSE	FALSE	TRUE	FALSE	USP9X	IF4A2_HUMAN Eukaryotic initiation factor 4A-II	EIF4A2	0.6080844	1.12252326271491e-36	3.26116177784348	TRUE	167	NA	NA	NA	NA
USP39	CSNK2A1	2	0	1	1	0	CSNK2A1	-0.03828406	-0.7503367	10425	FALSE	FALSE	TRUE	FALSE	USP39	CSK21_HUMAN Casein kinase II subunit alpha	CSNK2A1	0.4328307	6.33059217257338e-17	2.29577332887784	TRUE	677	NA	NA	NA	NA
PRPF8	EBNA1BP2	2	0	1	1	0	EBNA1BP2	-0.03649397	-0.7183276	10443	TRUE	FALSE	FALSE	TRUE	PRPF8	EBP2_HUMAN Probable rRNA-processing protein EBP2	EBNA1BP2	0.5127206	1.69920090586364e-24	2.73584841230843	TRUE	547	NA	NA	NA	NA
PRPF8	SUZ12	2	0	1	1	0	SUZ12	0.03629347	0.583206	10478	TRUE	FALSE	FALSE	TRUE	PRPF8	SUZ12_HUMAN Polycomb protein SUZ12	SUZ12	0.4821561	2.37859128446244e-21	2.5674832636787	TRUE	742	NA	NA	NA	NA
PRPF8	NAP1L1	2	0	1	1	0	NAP1L1	-0.03613943	-0.7119881	10499	TRUE	FALSE	FALSE	TRUE	PRPF8	NP1L1_HUMAN Nucleosome assembly protein 1-like 1	NAP1L1	-0.4550908	7.86140664959038e-19	-2.5953596953507	TRUE	961	NA	NA	NA	NA
PRPF8	NAP1L1	2	0	1	1	0	NAP1L1	-0.03613943	-0.7119881	10499	TRUE	FALSE	FALSE	TRUE	PRPF8	B7Z9C2_HUMAN Nucleosome assembly protein 1-like 1	NAP1L1	-0.3993986	1.31270440180919e-06	-2.28857811768652	TRUE	1498	NA	NA	NA	NA
PRPF8	NAP1L1	2	0	1	1	0	NAP1L1	-0.03613943	-0.7119881	10499	TRUE	FALSE	FALSE	TRUE	PRPF8	NP1L1_HUMAN Nucleosome assembly protein 1-like 1	NAP1L1	-0.4550908	7.86140664959038e-19	-2.5953596953507	TRUE	961	NA	NA	NA	NA
PRPF8	NAP1L1	2	0	1	1	0	NAP1L1	-0.03613943	-0.7119881	10499	TRUE	FALSE	FALSE	TRUE	PRPF8	B7Z9C2_HUMAN Nucleosome assembly protein 1-like 1	NAP1L1	-0.3993986	1.31270440180919e-06	-2.28857811768652	TRUE	1498	NA	NA	NA	NA
EIF3H	ASCC3	2	0	1	1	0	ASCC3	0.0288903	0.4508277	10515	TRUE	TRUE	FALSE	TRUE	EIF3H	ASCC3_HUMAN Activating signal cointegrator 1 complex subunit 3	ASCC3	0.5267535	4.72296709535297e-26	2.81314891760727	TRUE	171	NA	NA	NA	NA
USP15	ALDOA	2	0	1	1	0	ALDOA	-0.02876241	-0.5800775	10520	TRUE	TRUE	FALSE	TRUE	USP15	ALDOA_HUMAN Isoform 2 of Fructose-bisphosphate aldolase A	ALDOA	0.425126	2.68751989458219e-16	2.2533318375841	TRUE	279	NA	NA	NA	NA
USP4	ACLY	2	0	1	1	0	ACLY	-0.03114074	-0.622605	10532	FALSE	FALSE	TRUE	FALSE	USP4	ACLY_HUMAN ATP-citrate synthase	ACLY	0.385085822119203	2.72880850251276e-13	2.03276973121687	TRUE	527	NA	NA	NA	NA
USP47	WDR44	2	0	1	1	0	WDR44	-0.02946562	-0.5926517	10562	TRUE	FALSE	FALSE	TRUE	USP47	WDR44_HUMAN WD repeat-containing protein 44	WDR44	0.4248074	2.85123961611823e-16	2.25157682322583	TRUE	925	NA	NA	NA	NA
UCHL3	ENO1	2	0	1	1	0	ENO1	-0.03108877	-0.6216758	10591	TRUE	FALSE	FALSE	TRUE	UCHL3	ENOA_HUMAN Alpha-enolase	ENO1	0.499329522998969	4.45423428819491e-23	2.66208340160678	TRUE	355	NA	NA	NA	NA
USP47	EEF1G	2	0	1	1	0	EEF1G	0.02934152	0.4588962	10596	FALSE	FALSE	TRUE	FALSE	USP47	EF1G_HUMAN Elongation factor 1-gamma	EEF1G	0.4417345	1.14412661869303e-17	2.34482008607555	TRUE	764	NA	NA	NA	NA
COPS5	MAP3K7	2	0	1	1	0	MAP3K7	-0.02703567	-0.549201	10607	TRUE	TRUE	FALSE	TRUE	COPS5	M3K7_HUMAN Mitogen-activated protein kinase kinase kinase 7	MAP3K7	0.4089842	4.89911018159296e-15	2.16441441521006	TRUE	432	NA	NA	NA	NA
EIF3H	WRAP53	2	0	1	1	0	WRAP53	0.0284248	0.4425039	10631	FALSE	FALSE	TRUE	FALSE	EIF3H	WAP53_HUMAN Telomerase Cajal body protein 1	WRAP53	-0.3510973	4.7011087103717e-11	-2.0225094578521	TRUE	1289	NA	NA	NA	NA
UCHL3	UFM1	2	0	0	1	1	UFM1	0.03088558	0.486506	10633	FALSE	FALSE	FALSE	FALSE	UCHL3	UFM1_HUMAN Ubiquitin-fold modifier 1	UFM1	0.70465681179323	1.9828309564931e-50	3.79313280518234	TRUE	2	-91.42	kd	UFM1	-
PAN2	RAI14	2	0	1	1	0	RAI14	-0.02683343	-0.5455847	10641	TRUE	FALSE	FALSE	TRUE	PAN2	RAI14_HUMAN Ankycorbin	RAI14	-0.3907997	7.47602988987145e-12	-2.24121090812798	TRUE	170	NA	NA	NA	NA
USP7	CUL4A	2	0	1	1	0	CUL4A	-0.02998385	-0.6019183	10655	TRUE	FALSE	FALSE	TRUE	USP7	CUL4A_HUMAN Cullin-4A	CUL4A	0.391966393171453	8.87008782840576e-14	2.07067149201353	TRUE	111	NA	NA	NA	NA
PRPF8	TUBB4B	2	0	1	1	0	TUBB4B	0.03525019	0.5645507	10686	TRUE	FALSE	FALSE	TRUE	PRPF8	TBB4B_HUMAN Tubulin beta-4B chain	TUBB4B	-0.4476935	3.4982959346021e-18	-2.55461152299523	TRUE	1034	NA	NA	NA	NA
USP9X	RSF1	2	0	1	1	0	RSF1	-0.02624148	-0.5349999	10686	FALSE	FALSE	TRUE	FALSE	USP9X	RSF1_HUMAN Remodeling and spacing factor 1	RSF1	-0.4541052	9.60840358915823e-19	-2.58993049839051	TRUE	1063	NA	NA	NA	NA
USP5	UBE2S	2	0	1	1	0	UBE2S	-0.03260433	-0.6487758	10694	TRUE	FALSE	FALSE	TRUE	USP5	UBE2S_HUMAN Ubiquitin-conjugating enzyme E2 S	UBE2S	0.448729401406849	7.46586234486958e-18	2.38335163787632	TRUE	690	NA	NA	NA	NA
USP5	PIH1D1	2	0	1	1	0	PIH1D1	-0.03254684	-0.6477479	10698	TRUE	FALSE	FALSE	TRUE	USP5	PIHD1_HUMAN PIH1 domain-containing protein 1	PIH1D1	0.519698992436191	2.91898737133728e-25	2.77428902412004	TRUE	318	NA	NA	NA	NA
EIF3H	NOP10	2	0	1	1	0	NOP10	-0.0281719	-0.5695183	10701	FALSE	FALSE	TRUE	FALSE	EIF3H	NOP10_HUMAN H/ACA ribonucleoprotein complex subunit 3	NOP10	-0.4876835	2.17655422340021e-21	-2.77489722352044	TRUE	299	NA	NA	NA	NA
COPS5	HNRNPA0	2	0	1	1	0	HNRNPA0	0.02661921	0.4102177	10707	TRUE	FALSE	FALSE	TRUE	COPS5	ROA0_HUMAN Heterogeneous nuclear ribonucleoprotein A0	HNRNPA0	-0.4041265	1.13718737031864e-14	-2.31462184770686	TRUE	461	NA	NA	NA	NA
BRCC3	DCTN1	2	0	1	1	0	DCTN1	0.02770268	0.4295915	10748	FALSE	FALSE	TRUE	FALSE	BRCC3	DCTN1_HUMAN Isoform 4 of Dynactin subunit 1	DCTN1	0.4220707	6.76352986334226e-06	2.23650165751872	TRUE	10	NA	NA	NA	NA
BRCC3	DCTN1	2	0	1	1	0	DCTN1	0.02770268	0.4295915	10748	FALSE	FALSE	TRUE	FALSE	BRCC3	DCTN1_HUMAN Dynactin subunit 1	DCTN1	0.3978951	3.28262137780839e-14	2.10332989003642	TRUE	16	NA	NA	NA	NA
BRCC3	DCTN1	2	0	1	1	0	DCTN1	0.02770268	0.4295915	10748	FALSE	FALSE	TRUE	FALSE	BRCC3	DCTN1_HUMAN Isoform 4 of Dynactin subunit 1	DCTN1	0.4220707	6.76352986334226e-06	2.23650165751872	TRUE	10	NA	NA	NA	NA
BRCC3	DCTN1	2	0	1	1	0	DCTN1	0.02770268	0.4295915	10748	FALSE	FALSE	TRUE	FALSE	BRCC3	DCTN1_HUMAN Dynactin subunit 1	DCTN1	0.3978951	3.28262137780839e-14	2.10332989003642	TRUE	16	NA	NA	NA	NA
CYLD	SQSTM1	2	0	1	0	1	SQSTM1	-0.02750455	-0.5575852	10762	TRUE	FALSE	TRUE	TRUE	CYLD	SQSTM_HUMAN Sequestosome-1	SQSTM1	0.04934145	0.527702481847259	0.183315262357735	FALSE	7857	95.64	kd	SQSTM1	-
USP39	PPWD1	2	0	1	1	0	PPWD1	-0.03662242	-0.7206245	10764	FALSE	FALSE	FALSE	TRUE	USP39	PPWD1_HUMAN Peptidylprolyl isomerase domain and WD repeat-containing protein 1	PPWD1	0.5201011	2.63273694642803e-25	2.7765040415339	TRUE	236	NA	NA	NA	NA
CYLD	UBE3B	2	0	0	1	1	UBE3B	-0.02739972	-0.5557107	10799	FALSE	FALSE	FALSE	FALSE	CYLD	UBE3B_HUMAN Ubiquitin-protein ligase E3B	UBE3B	0.3922464	2.59094688354155e-07	2.07221391512877	TRUE	34	-92.47	kd	UBE3B	-
USP47	DARS	2	0	1	1	0	DARS	-0.02839158	-0.5734464	10812	FALSE	FALSE	TRUE	FALSE	USP47	SYDC_HUMAN Aspartate--tRNA ligase, cytoplasmic	DARS	0.5011966	2.86581696021828e-23	2.67236823194203	TRUE	376	NA	NA	NA	NA
CYLD	DDB2	2	0	1	0	1	DDB2	0.0271579	0.4198501	10846	TRUE	FALSE	FALSE	TRUE	CYLD	DDB2_HUMAN DNA damage-binding protein 2	DDB2	0.09368578	0.191829321880505	0.427586875220233	FALSE	5978	97.95	kd	DDB2	WD repeat domain containing
TNFAIP3	TRAF1	2	0	1	0	1	TRAF1	-0.02613305	-0.533061	10878	TRUE	FALSE	FALSE	TRUE	TNFAIP3	TRAF1_HUMAN TNF receptor-associated factor 1	TRAF1	0.2935426	0.0069088123161659	1.52850209398597	FALSE	69	99.91	oe	TRAF1	-
EIF3H	RPS11	2	0	1	1	0	RPS11	-0.02748255	-0.5571918	10882	FALSE	FALSE	FALSE	TRUE	EIF3H	RS11_HUMAN 40S ribosomal protein S11	RPS11	0.6603694	2.26336577465517e-45	3.54917472737989	TRUE	21	NA	NA	NA	NA
COPS5	PRPF39	2	0	1	1	0	PRPF39	-0.02596331	-0.5300259	10884	TRUE	FALSE	FALSE	TRUE	COPS5	PRP39_HUMAN Pre-mRNA-processing factor 39	PRPF39	0.3806796	5.52105260779308e-13	2.00849797012164	TRUE	628	NA	NA	NA	NA
ZRANB1	TRAF4	2	0	1	0	1	TRAF4	-0.02991674	-0.6007183	10896	FALSE	TRUE	FALSE	TRUE	NA	NA	NA	NA	NA	NA	NA	NA	-91.39	oe	TRAF4	RING-type (C3HC4) zinc fingers
COPS6	UBE3A	2	0	1	1	0	UBE3A	0.02972982	0.4658394	10904	TRUE	FALSE	FALSE	TRUE	COPS6	UBE3A_HUMAN Isoform III of Ubiquitin-protein ligase E3A	UBE3A	0.4410949	1.29688475934039e-17	2.34129683691186	TRUE	152	NA	NA	NA	NA
USP5	THTPA	2	0	1	1	0	THTPA	-0.03144565	-0.6280572	10915	TRUE	FALSE	FALSE	TRUE	USP5	THTPA_HUMAN Thiamine-triphosphatase	THTPA	0.440619384052071	8.96225921200076e-17	2.33867744797212	TRUE	739	NA	NA	NA	NA
COPS5	BCL10	2	0	1	0	1	BCL10	-0.02582317	-0.5275201	10918	FALSE	TRUE	FALSE	TRUE	COPS5	BCL10_HUMAN B-cell lymphoma/leukemia 10	BCL10	0.1205777	0.0463786465301592	0.575721544779323	FALSE	5254	98.29	oe	BCL10	-
USP4	SF3A1	2	0	1	1	0	SF3A1	-0.02913591	-0.586756	10925	FALSE	FALSE	TRUE	FALSE	USP4	SF3A1_HUMAN Splicing factor 3A subunit 1	SF3A1	-0.35130543501408	4.56292651307561e-11	-2.02365597366556	TRUE	854	NA	NA	NA	NA
UCHL3	UBA6	2	0	1	1	0	UBA6	-0.02956816	-0.5944852	10933	TRUE	FALSE	FALSE	TRUE	UCHL3	UBA6_HUMAN Ubiquitin-like modifier-activating enzyme 6	UBA6	0.493400763840651	1.80303298352018e-22	2.62942471532432	TRUE	387	NA	NA	NA	NA
USP19	EML3	2	0	1	1	0	EML3	0.0283788	0.4416813	10970	FALSE	FALSE	TRUE	FALSE	USP19	EMAL3_HUMAN Echinoderm microtubule-associated protein-like 3	EML3	0.3928656	7.63840730324314e-14	2.07562479049174	TRUE	131	NA	NA	NA	NA
USP36	GNL2	2	0	1	1	0	GNL2	0.02783085	0.4318834	10974	TRUE	TRUE	FALSE	TRUE	USP36	NOG2_HUMAN Nucleolar GTP-binding protein 2	GNL2	0.5111672	2.50561989290553e-24	2.72729147789494	TRUE	31	NA	NA	NA	NA
USP5	PBK	2	0	1	1	0	PBK	0.03115526	0.4913282	10975	TRUE	FALSE	FALSE	TRUE	USP5	TOPK_HUMAN Lymphokine-activated killer T-cell-originated protein kinase	PBK	0.436610472601307	3.08690458611946e-17	2.31659428049837	TRUE	767	NA	NA	NA	NA
PRPF8	TOP1	2	0	1	1	0	TOP1	0.0337638	0.5379721	10990	TRUE	TRUE	FALSE	TRUE	PRPF8	TOP1_HUMAN DNA topoisomerase 1	TOP1	0.5480982	1.46481071093818e-28	2.93072661683209	TRUE	348	NA	NA	NA	NA
BAP1	GRIPAP1	2	0	1	1	0	GRIPAP1	0.02243424	0.3353849	11001	FALSE	FALSE	TRUE	FALSE	BAP1	GRAP1_HUMAN GRIP1-associated protein 1	GRIPAP1	-0.36918874409522	3.28033893814492e-12	-2.1221665330216	TRUE	454	NA	NA	NA	NA
USP14	UNC45A	2	0	1	1	0	UNC45A	0.0230763	0.3468659	11004	TRUE	FALSE	TRUE	TRUE	USP14	UN45A_HUMAN Protein unc-45 homolog A	UNC45A	0.4097921	4.25125776815287e-15	2.16886474822968	TRUE	554	NA	NA	NA	NA
USP39	PRPF31	2	0	1	1	0	PRPF31	0.03523452	0.5642706	11012	TRUE	TRUE	FALSE	TRUE	USP39	PRP31_HUMAN U4/U6 small nuclear ribonucleoprotein Prp31	PRPF31	0.5593404	5.8519657717181e-30	2.99265449636308	TRUE	161	NA	NA	NA	NA
USP4	EEF2	2	0	1	1	0	EEF2	0.02873965	0.4481339	11015	FALSE	FALSE	TRUE	FALSE	USP4	EF2_HUMAN Elongation factor 2	EEF2	0.552458897078366	4.26096153401738e-29	2.95474760234562	TRUE	9	NA	NA	NA	NA
USP9X	NUDCD1	2	0	1	1	0	NUDCD1	-0.02481984	-0.5095791	11036	FALSE	TRUE	FALSE	TRUE	USP9X	NUDC1_HUMAN NudC domain-containing protein 1	NUDCD1	0.4516712	1.57214394236015e-18	2.39955659321256	TRUE	1084	NA	NA	NA	NA
PSMD14	EHMT2	2	0	1	0	1	EHMT2	-0.03254483	-0.6477119	11042	TRUE	TRUE	FALSE	TRUE	PSMD14	EHMT2_HUMAN Isoform 2 of Histone-lysine N-methyltransferase EHMT2	EHMT2	0.04875411	0.475225166408608	0.180079888430591	FALSE	7776	-97.61	kd	EHMT2	Histone methyltransferases
OTULIN	DVL2	2	0	1	1	0	DVL2	0.03121553	0.4924057	11057	TRUE	TRUE	FALSE	TRUE	OTULIN	DVL2_HUMAN Segment polarity protein dishevelled homolog DVL-2	DVL2	0.3823322	4.24159392472834e-13	2.01760134968373	TRUE	1059	NA	NA	NA	NA
BAP1	ASXL3	2	0	1	1	0	ASXL3	0.02221434	0.3314529	11067	TRUE	FALSE	FALSE	TRUE	BAP1	ASXL3_HUMAN Putative Polycomb group protein ASXL3	ASXL3	0.380364443257236	4.71796062337129e-08	2.00676192301349	TRUE	361	NA	NA	NA	NA
USP9X	TUBA1C	2	0	1	1	0	TUBA1C	0.02458142	0.3737794	11087	FALSE	FALSE	TRUE	FALSE	USP9X	TBA1C_HUMAN Tubulin alpha-1C chain	TUBA1C	0.4766632	8.10016756151333e-21	2.53722551613144	TRUE	879	NA	NA	NA	NA
COPS5	TRIP13	2	0	0	1	1	TRIP13	-0.02500857	-0.5129539	11130	FALSE	FALSE	FALSE	FALSE	COPS5	PCH2_HUMAN Pachytene checkpoint protein 2 homolog	TRIP13	0.4258135	2.36989894479914e-16	2.2571189448387	TRUE	335	98	kd	TRIP13	ATPases / AAA-type
PRPF8	GIT1	2	0	1	1	0	GIT1	-0.03283981	-0.6529865	11148	FALSE	FALSE	TRUE	FALSE	PRPF8	GIT1_HUMAN Isoform 3 of ARF GTPase-activating protein GIT1	GIT1	-0.3782038	8.16260740892145e-13	-2.17182614555619	TRUE	1720	NA	NA	NA	NA
OTULIN	MAPK14	2	0	1	1	0	MAPK14	0.03073201	0.4837598	11157	FALSE	FALSE	TRUE	FALSE	OTULIN	MK14_HUMAN Mitogen-activated protein kinase 14	MAPK14	0.5483403	6.36015263432846e-28	2.93206022943767	TRUE	61	NA	NA	NA	NA
OTULIN	MAPK14	2	0	1	1	0	MAPK14	0.03073201	0.4837598	11157	FALSE	FALSE	TRUE	FALSE	OTULIN	MK14_HUMAN Isoform CSBP1 of Mitogen-activated protein kinase 14	MAPK14	0.459231	2.03036635743429e-10	2.44119990001002	TRUE	389	NA	NA	NA	NA
USP9X	NCOA5	2	0	1	1	0	NCOA5	0.02426422	0.3681073	11175	FALSE	FALSE	TRUE	FALSE	USP9X	NCOA5_HUMAN Nuclear receptor coactivator 5	NCOA5	-0.6099682	5.8157794281448e-37	-3.44850489551383	TRUE	162	NA	NA	NA	NA
PRPF8	RPL30	2	0	1	1	0	RPL30	0.03250108	0.5153931	11215	TRUE	FALSE	FALSE	TRUE	PRPF8	RL30_HUMAN 60S ribosomal protein L30	RPL30	0.4761556	9.06616478114904e-21	2.53442939156064	TRUE	788	NA	NA	NA	NA
USP8	HAX1	2	0	0	1	1	HAX1	-0.02351698	-0.4862824	11229	FALSE	FALSE	FALSE	FALSE	USP8	HAX1_HUMAN HCLS1-associated protein X-1	HAX1	-0.360173996030527	1.26536938716066e-11	-2.07250861623017	TRUE	1103	-90.35	kd	HAX1	-
USP39	LSM7	2	0	1	1	0	LSM7	0.03379041	0.5384481	11248	FALSE	FALSE	FALSE	TRUE	USP39	LSM7_HUMAN U6 snRNA-associated Sm-like protein LSm7	LSM7	-0.3821817	4.34371902529772e-13	-2.19373848584425	TRUE	1097	NA	NA	NA	NA
USP7	API5	2	0	1	1	0	API5	-0.02715089	-0.5512613	11257	FALSE	FALSE	TRUE	FALSE	USP7	API5_HUMAN Apoptosis inhibitor 5	API5	0.46934802353075	3.97677113634494e-20	2.49692972285827	TRUE	13	NA	NA	NA	NA
EIF3H	MYH9	2	0	1	1	0	MYH9	-0.02605813	-0.5317213	11260	FALSE	FALSE	TRUE	TRUE	EIF3H	MYH9_HUMAN Myosin-9	MYH9	0.4021616	1.59261376870131e-14	2.12683198909345	TRUE	819	NA	NA	NA	NA
COPS5	EEF1G	2	0	1	1	0	EEF1G	-0.02428995	-0.5001041	11298	TRUE	FALSE	FALSE	TRUE	COPS5	EF1G_HUMAN Elongation factor 1-gamma	EEF1G	0.4821239	2.3965029171934e-21	2.5673058893462	TRUE	134	NA	NA	NA	NA
COPS5	ASB6	2	0	1	1	0	ASB6	-0.02419774	-0.4984552	11321	TRUE	FALSE	FALSE	TRUE	COPS5	ASB6_HUMAN Ankyrin repeat and SOCS box protein 6	ASB6	0.3824062	1.11670703341522e-06	2.01800898013732	TRUE	619	NA	NA	NA	NA
ZRANB1	RNPS1	2	0	1	0	1	RNPS1	0.02814537	0.4375073	11324	FALSE	TRUE	FALSE	TRUE	NA	NA	NA	NA	NA	NA	NA	NA	90.43	oe	RNPS1	RNA binding motif (RRM) containing
PRPF8	TXN	2	0	1	1	0	TXN	0.03186085	0.5039449	11339	TRUE	FALSE	FALSE	TRUE	PRPF8	THIO_HUMAN Thioredoxin	TXN	-0.4718598	2.31787492699502e-20	-2.68773206124485	TRUE	829	NA	NA	NA	NA
PRPF8	PIH1D1	2	0	1	1	0	PIH1D1	-0.03184568	-0.6352102	11345	TRUE	FALSE	FALSE	TRUE	PRPF8	PIHD1_HUMAN PIH1 domain-containing protein 1	PIH1D1	-0.5363372	3.73130996320103e-27	-3.04290708567707	TRUE	397	80.17	kd	PIH1D1	-
USP14	PSMC2	2	0	1	1	0	PSMC2	-0.02186342	-0.4567144	11353	TRUE	TRUE	TRUE	TRUE	USP14	PRS7_HUMAN 26S protease regulatory subunit 7	PSMC2	0.4061829	7.97176607550461e-15	2.14898339913401	TRUE	577	NA	NA	NA	NA
COPS5	MAPK14	2	0	1	1	0	MAPK14	0.02403482	0.3640054	11372	TRUE	TRUE	TRUE	TRUE	COPS5	MK14_HUMAN Mitogen-activated protein kinase 14	MAPK14	0.4136399	4.80322064584879e-15	2.19006043011217	TRUE	397	NA	NA	NA	NA
USP9X	RPS3	2	0	1	1	0	RPS3	0.02342515	0.3531038	11404	FALSE	FALSE	TRUE	FALSE	USP9X	RS3_HUMAN 40S ribosomal protein S3	RPS3	0.6782025	8.74584296378295e-49	3.6474087090262	TRUE	32	NA	NA	NA	NA
USP9X	RPS3	2	0	1	1	0	RPS3	0.02342515	0.3531038	11404	FALSE	FALSE	TRUE	FALSE	USP9X	E9PJN9_HUMAN 40S ribosomal protein S3 (Fragment)	RPS3	0.491799	2.0016589424004e-07	2.62060136774459	TRUE	778	NA	NA	NA	NA
USP9X	RPS3	2	0	1	1	0	RPS3	0.02342515	0.3531038	11404	FALSE	FALSE	TRUE	FALSE	USP9X	RS3_HUMAN 40S ribosomal protein S3	RPS3	0.6782025	8.74584296378295e-49	3.6474087090262	TRUE	32	NA	NA	NA	NA
USP9X	RPS3	2	0	1	1	0	RPS3	0.02342515	0.3531038	11404	FALSE	FALSE	TRUE	FALSE	USP9X	E9PJN9_HUMAN 40S ribosomal protein S3 (Fragment)	RPS3	0.491799	2.0016589424004e-07	2.62060136774459	TRUE	778	NA	NA	NA	NA
COPS6	CUL3	2	0	1	1	0	CUL3	0.02735019	0.4232885	11437	TRUE	TRUE	FALSE	TRUE	COPS6	CUL3_HUMAN Cullin-3	CUL3	0.4927469	2.10067283333794e-22	2.62582289351422	TRUE	69	NA	NA	NA	NA
PRPF8	EED	2	0	1	1	0	EED	0.03134962	0.4948035	11446	TRUE	FALSE	FALSE	TRUE	PRPF8	EED_HUMAN Polycomb protein EED	EED	0.4350017	4.19723181172723e-17	2.30773232502289	TRUE	1148	NA	NA	NA	NA
USP47	SYAP1	2	0	1	1	0	SYAP1	-0.02562722	-0.5240162	11446	TRUE	TRUE	FALSE	TRUE	USP47	SYAP1_HUMAN Synapse-associated protein 1	SYAP1	0.380226	5.93379075333805e-13	2.00599930561156	TRUE	1429	NA	NA	NA	NA
OTUB1	CAD	2	0	1	1	0	CAD	-0.02460105	-0.5056668	11447	TRUE	TRUE	FALSE	TRUE	OTUB1	PYR1_HUMAN CAD protein	CAD	0.4114905	3.16098296387753e-15	2.17822041799142	TRUE	841	NA	NA	NA	NA
COPS6	PSMD12	2	0	1	1	0	PSMD12	0.02724191	0.4213523	11465	FALSE	TRUE	FALSE	TRUE	COPS6	PSD12_HUMAN 26S proteasome non-ATPase regulatory subunit 12	PSMD12	0.5460781	2.58237245562791e-28	2.91959885630118	TRUE	28	NA	NA	NA	NA
USP9X	SRP9	2	0	1	1	0	SRP9	-0.02315046	-0.4797284	11477	FALSE	FALSE	TRUE	FALSE	USP9X	SRP09_HUMAN Signal recognition particle 9 kDa protein	SRP9	-0.3605173	1.2030813820573e-11	-2.07439971288955	TRUE	1871	NA	NA	NA	NA
USP9X	RPL7A	2	0	1	1	0	RPL7A	-0.02306172	-0.4781417	11503	FALSE	FALSE	TRUE	FALSE	USP9X	RL7A_HUMAN 60S ribosomal protein L7a	RPL7A	0.581429073377936	7.38828785896692e-33	3.11433038755416	TRUE	257	NA	NA	NA	NA
TNFAIP3	FADD	2	0	1	0	1	FADD	0.02375486	0.3589995	11525	TRUE	TRUE	FALSE	TRUE	TNFAIP3	FADD_HUMAN Protein FADD	FADD	0.1260155	0.0631381789701529	0.605675772894253	FALSE	2141	99.95	oe	FADD	-
USP4	XPO1	2	0	1	1	0	XPO1	0.0263914	0.4061441	11539	FALSE	FALSE	TRUE	FALSE	USP4	XPO1_HUMAN Exportin-1	XPO1	0.411835318945872	2.97591383679031e-15	2.18011985992805	TRUE	316	NA	NA	NA	NA
USP7	TRAP1	2	0	1	1	0	TRAP1	-0.02589625	-0.5288267	11540	TRUE	FALSE	FALSE	TRUE	USP7	TRAP1_HUMAN Heat shock protein 75 kDa, mitochondrial	TRAP1	0.533325685118584	8.33023225100262e-27	2.84935192843069	TRUE	2	NA	NA	NA	NA
OTUB1	CARM1	2	0	1	1	0	CARM1	-0.02418896	-0.4982982	11545	FALSE	TRUE	FALSE	TRUE	OTUB1	CARM1_HUMAN Histone-arginine methyltransferase CARM1	CARM1	0.4745438	1.28954219627932e-20	2.52555075959998	TRUE	435	NA	NA	NA	NA
USP8	CHMP2B	2	0	1	1	0	CHMP2B	0.02238158	0.3344433	11546	TRUE	TRUE	FALSE	TRUE	USP8	CHM2B_HUMAN Charged multivesicular body protein 2b	CHMP2B	0.387907841161748	1.72751049598859e-13	2.04831487854577	TRUE	831	NA	NA	NA	NA
USP38	LMNA	2	0	1	1	0	LMNA	0.02761618	0.4280447	11550	FALSE	FALSE	TRUE	FALSE	USP38	LMNA_HUMAN Prelamin-A/C	LMNA	-0.4761112	9.36590463481081e-11	-2.71115098165528	TRUE	38	NA	NA	NA	NA
CYLD	UBA52	2	0	1	0	1	UBA52	0.02439355	0.3704199	11557	FALSE	FALSE	TRUE	FALSE	CYLD	M0R2S1_HUMAN Ubiquitin-60S ribosomal protein L40 (Fragment)	UBA52	0.1472673	0.0389149712289836	0.722741730644234	FALSE	4035	99.32	kd	UBA52	L ribosomal proteins
USP14	PSMD12	2	0	1	1	0	PSMD12	0.02105789	0.3107741	11566	TRUE	TRUE	FALSE	TRUE	USP14	PSD12_HUMAN 26S proteasome non-ATPase regulatory subunit 12	PSMD12	0.4402685	1.5241616556825e-17	2.33674459627886	TRUE	386	NA	NA	NA	NA
PRPF8	HIST1H4A	2	0	1	1	0	HIST1H4A	-0.03076589	-0.6159022	11567	TRUE	FALSE	FALSE	TRUE	PRPF8	H4_HUMAN Histone H4	HIST1H4A	0.5875562	1.04268086521466e-33	3.1480817849072	TRUE	208	NA	NA	NA	NA
ZRANB1	CARD9	2	0	1	0	1	CARD9	0.02700242	0.4170699	11571	FALSE	TRUE	FALSE	TRUE	NA	NA	NA	NA	NA	NA	NA	NA	99.84	kd	CARD9	-
USP47	RPS3	2	0	1	1	0	RPS3	0.02510615	0.3831622	11582	FALSE	FALSE	TRUE	FALSE	USP47	RS3_HUMAN 40S ribosomal protein S3	RPS3	0.5084334	4.95433081995682e-24	2.71223228689479	TRUE	342	NA	NA	NA	NA
USP47	RPS3	2	0	1	1	0	RPS3	0.02510615	0.3831622	11582	FALSE	FALSE	TRUE	FALSE	USP47	E9PJN9_HUMAN 40S ribosomal protein S3 (Fragment)	RPS3	0.402158	4.50692190261283e-05	2.12681215842274	TRUE	1166	NA	NA	NA	NA
USP47	RPS3	2	0	1	1	0	RPS3	0.02510615	0.3831622	11582	FALSE	FALSE	TRUE	FALSE	USP47	RS3_HUMAN 40S ribosomal protein S3	RPS3	0.5084334	4.95433081995682e-24	2.71223228689479	TRUE	342	NA	NA	NA	NA
USP47	RPS3	2	0	1	1	0	RPS3	0.02510615	0.3831622	11582	FALSE	FALSE	TRUE	FALSE	USP47	E9PJN9_HUMAN 40S ribosomal protein S3 (Fragment)	RPS3	0.402158	4.50692190261283e-05	2.12681215842274	TRUE	1166	NA	NA	NA	NA
BAP1	MED14	2	0	1	1	0	MED14	-0.02055936	-0.4333963	11585	FALSE	FALSE	TRUE	FALSE	BAP1	MED14_HUMAN Mediator of RNA polymerase II transcription subunit 14	MED14	0.415795148088999	1.47128414028159e-15	2.20193265654605	TRUE	180	NA	NA	NA	NA
EIF3H	RBM17	2	0	1	1	0	RBM17	0.02468188	0.3755757	11594	FALSE	FALSE	TRUE	FALSE	EIF3H	SPF45_HUMAN Splicing factor 45	RBM17	-0.4896143	4.3424631410784e-22	-2.78553307324723	TRUE	293	NA	NA	NA	NA
USP15	USP4	2	0	1	1	0	USP4	0.02426981	0.3682074	11609	TRUE	FALSE	TRUE	TRUE	USP15	UBP4_HUMAN Ubiquitin carboxyl-terminal hydrolase 4	USP4	0.4861048	9.74542257039138e-22	2.58923475519318	TRUE	62	NA	NA	NA	NA
UCHL3	MPDZ	2	0	0	1	1	MPDZ	0.02661139	0.4100778	11612	FALSE	FALSE	FALSE	FALSE	UCHL3	MPDZ_HUMAN Multiple PDZ domain protein	MPDZ	-0.366070455283618	5.25431905171687e-12	-2.10498937785021	TRUE	1687	92.06	kd	MPDZ	-
UCHL3	MCTS1	2	0	0	1	1	MCTS1	0.0263748	0.4058472	11654	FALSE	FALSE	FALSE	FALSE	UCHL3	MCTS1_HUMAN Isoform 3 of Malignant T-cell-amplified sequence 1	MCTS1	0.502348766306588	2.18487610013542e-23	2.67871496267392	TRUE	337	-98.14	kd	MCTS1	-
OTUD6B	SPC24	2	0	1	1	0	SPC24	-0.0225765	-0.4694653	11672	TRUE	FALSE	FALSE	TRUE	OTUD6B	K7EMX1_HUMAN Kinetochore protein Spc24 (Fragment)	SPC24	0.4179573	2.26118801162284e-15	2.21384291281904	TRUE	1342	NA	NA	NA	NA
PAN2	CD59	2	0	1	1	0	CD59	-0.02300461	-0.4771205	11676	TRUE	FALSE	FALSE	TRUE	PAN2	CD59_HUMAN CD59 glycoprotein	CD59	-0.3567709	6.73540071293317e-10	-2.05376259489886	TRUE	341	NA	NA	NA	NA
USP14	HTT	2	0	1	1	0	HTT	0.02060402	0.3026583	11695	TRUE	FALSE	FALSE	TRUE	USP14	HD_HUMAN Huntingtin	HTT	0.4013842	1.81830846814697e-14	2.12254966592295	TRUE	614	NA	NA	NA	NA
USP9X	TUBB4B	2	0	1	1	0	TUBB4B	-0.0222598	-0.4638024	11698	FALSE	FALSE	TRUE	FALSE	USP9X	TBB4B_HUMAN Tubulin beta-4B chain	TUBB4B	0.471643050663056	2.43008948902334e-20	2.50957192489789	TRUE	924	NA	NA	NA	NA
EIF3F	EIF3J	2	0	1	1	0	EIF3J	0.02588448	0.3970798	11721	TRUE	TRUE	FALSE	TRUE	EIF3F	F5H425_HUMAN Eukaryotic translation initiation factor 3 subunit J	EIF3J	0.4194434	7.60594004419293e-16	2.22202912386056	TRUE	117	NA	NA	NA	NA
USP5	OXSR1	2	0	1	1	0	OXSR1	0.0276095	0.4279253	11751	TRUE	FALSE	FALSE	TRUE	USP5	OXSR1_HUMAN Serine/threonine-protein kinase OSR1	OXSR1	0.458778397770041	3.6750689718937e-19	2.43870673173581	TRUE	629	NA	NA	NA	NA
USP9X	PTBP1	2	0	1	1	0	PTBP1	0.02198687	0.3273854	11757	FALSE	FALSE	TRUE	FALSE	USP9X	PTBP1_HUMAN Polypyrimidine tract-binding protein 1	PTBP1	-0.3788589	7.35994380689373e-13	-2.17543477677435	TRUE	1680	NA	NA	NA	NA
USP39	PCBP2	2	0	1	1	0	PCBP2	0.03088933	0.4865729	11761	FALSE	FALSE	FALSE	TRUE	USP39	PCBP2_HUMAN Poly(rC)-binding protein 2	PCBP2	-0.4041009	1.14200789918307e-14	-2.31448082960399	TRUE	894	NA	NA	NA	NA
CYLD	TNFRSF1A	2	0	1	0	1	TNFRSF1A	-0.02352855	-0.4864893	11769	TRUE	FALSE	FALSE	TRUE	CYLD	TNR1A_HUMAN Tumor necrosis factor receptor superfamily member 1A	TNFRSF1A	0.04862206	0.556066092641897	0.179352488411728	FALSE	7902	99.95	oe	TNFRSF1A	Tumour necrosis factor (TNF) receptor family
USP14	PSMD5	2	0	1	1	0	PSMD5	0.02030673	0.2973424	11791	FALSE	FALSE	TRUE	TRUE	USP14	PSMD5_HUMAN 26S proteasome non-ATPase regulatory subunit 5	PSMD5	0.409711	4.31033733871273e-15	2.16841800728663	TRUE	556	NA	NA	NA	NA
USP47	UBXN1	2	0	1	1	0	UBXN1	0.02415681	0.3661868	11808	TRUE	TRUE	FALSE	TRUE	USP47	UBXN1_HUMAN UBX domain-containing protein 1	UBXN1	0.3901068	1.20475302841777e-13	2.06042788650052	TRUE	1311	NA	NA	NA	NA
CYLD	ATG7	2	0	0	1	1	ATG7	0.02338725	0.352426	11811	FALSE	FALSE	FALSE	FALSE	CYLD	ATG7_HUMAN Ubiquitin-like modifier-activating enzyme ATG7	ATG7	0.420018	1.1949389972576e-12	2.22519431924745	TRUE	12	-95.86	kd	ATG7	Ubiquitin-like modifier activating enzymes
PSMD14	COPS3	2	0	1	1	0	COPS3	-0.02892137	-0.5829198	11813	FALSE	TRUE	FALSE	TRUE	PSMD14	CSN3_HUMAN COP9 signalosome complex subunit 3	COPS3	0.5035882	1.61609042979996e-23	2.68554240752033	TRUE	35	NA	NA	NA	NA
USP16	PPIA	2	0	1	1	0	PPIA	0.02559629	0.3919265	11849	FALSE	FALSE	TRUE	FALSE	USP16	PPIA_HUMAN Peptidyl-prolyl cis-trans isomerase A	PPIA	0.5821094	5.94557626652977e-33	3.11807798011549	TRUE	26	NA	NA	NA	NA
USP16	PPIA	2	0	1	1	0	PPIA	0.02559629	0.3919265	11849	FALSE	FALSE	TRUE	FALSE	USP16	Q567Q0_HUMAN Peptidyl-prolyl cis-trans isomerase A	PPIA	0.4399799	1.00876064995928e-16	2.33515483750987	TRUE	558	NA	NA	NA	NA
USP16	PPIA	2	0	1	1	0	PPIA	0.02559629	0.3919265	11849	FALSE	FALSE	TRUE	FALSE	USP16	PPIA_HUMAN Peptidyl-prolyl cis-trans isomerase A	PPIA	0.5821094	5.94557626652977e-33	3.11807798011549	TRUE	26	NA	NA	NA	NA
USP16	PPIA	2	0	1	1	0	PPIA	0.02559629	0.3919265	11849	FALSE	FALSE	TRUE	FALSE	USP16	Q567Q0_HUMAN Peptidyl-prolyl cis-trans isomerase A	PPIA	0.4399799	1.00876064995928e-16	2.33515483750987	TRUE	558	NA	NA	NA	NA
EIF3H	FUS	2	0	1	1	0	FUS	0.0235953	0.3561462	11860	FALSE	FALSE	TRUE	FALSE	EIF3H	FUS_HUMAN RNA-binding protein FUS	FUS	-0.5100195	3.33406830530523e-24	-2.89793551826741	TRUE	218	NA	NA	NA	NA
USP9X	U2AF2	2	0	1	1	0	U2AF2	-0.02152675	-0.4506945	11870	FALSE	FALSE	TRUE	FALSE	USP9X	U2AF2_HUMAN Splicing factor U2AF 65 kDa subunit	U2AF2	-0.6119795	2.91174188410451e-37	-3.45958418107188	TRUE	152	NA	NA	NA	NA
USP4	PKN1	2	0	1	1	0	PKN1	0.02503488	0.3818877	11886	FALSE	FALSE	TRUE	FALSE	USP4	PKN1_HUMAN Isoform 2 of Serine/threonine-protein kinase N1	PKN1	0.480433070367972	3.49259074169282e-21	2.55799192110514	TRUE	87	NA	NA	NA	NA
EIF3H	PRMT1	2	0	1	1	0	PRMT1	-0.02344565	-0.4850068	11896	FALSE	FALSE	TRUE	FALSE	EIF3H	ANM1_HUMAN Protein arginine N-methyltransferase 1	PRMT1	0.4348361	4.3326833371707e-17	2.30682011417	TRUE	581	NA	NA	NA	NA
COPS5	HAT1	2	0	1	1	0	HAT1	0.02204097	0.3283528	11899	TRUE	FALSE	FALSE	TRUE	COPS5	HAT1_HUMAN Histone acetyltransferase type B catalytic subunit	HAT1	0.4055059	8.95671703319847e-15	2.14525413133567	TRUE	453	NA	NA	NA	NA
PRPF8	DDX39B	2	0	1	1	0	DDX39B	0.02910003	0.454578	11904	FALSE	FALSE	FALSE	TRUE	PRPF8	DX39B_HUMAN Isoform 2 of Spliceosome RNA helicase DDX39B	DDX39B	0.6343192	8.22666919680581e-41	3.40567668897474	TRUE	119	NA	NA	NA	NA
COPS5	RPL21	2	0	1	1	0	RPL21	-0.02180876	-0.455737	11969	TRUE	FALSE	FALSE	TRUE	COPS5	RL21_HUMAN 60S ribosomal protein L21	RPL21	0.4472003	3.86392165550121e-18	2.37492855274049	TRUE	243	NA	NA	NA	NA
USP39	THOC5	2	0	1	1	0	THOC5	0.02983884	0.4677888	11975	FALSE	FALSE	FALSE	TRUE	USP39	THOC5_HUMAN THO complex subunit 5 homolog	THOC5	0.6682308	7.59489537565902e-47	3.59247940370169	TRUE	37	NA	NA	NA	NA
COPS5	PSMB1	2	0	0	1	1	PSMB1	-0.02175915	-0.4548501	11978	FALSE	FALSE	FALSE	FALSE	COPS5	PSB1_HUMAN Proteasome subunit beta type-1	PSMB1	0.5185849	3.87726902611056e-25	2.76815202405112	TRUE	65	96.7	kd	PSMB1	Proteasome subunits
USP34	TRRAP	2	0	1	1	0	TRRAP	-0.02337083	-0.483669	11983	FALSE	FALSE	TRUE	FALSE	USP34	TRRAP_HUMAN Transformation/transcription domain-associated protein	TRRAP	0.3844367	5.99913325532623e-13	2.02919402927251	TRUE	101	NA	NA	NA	NA
PRPF8	UBE2L3	2	0	1	1	0	UBE2L3	0.02859757	0.4455932	12003	FALSE	FALSE	TRUE	FALSE	PRPF8	UB2L3_HUMAN Ubiquitin-conjugating enzyme E2 L3	UBE2L3	-0.6167441	5.33087879170732e-38	-3.48583007376312	TRUE	152	NA	NA	NA	NA
EIF3H	SEC23A	2	0	1	1	0	SEC23A	-0.02302528	-0.4774902	12007	FALSE	TRUE	FALSE	TRUE	EIF3H	SC23A_HUMAN Protein transport protein Sec23A	SEC23A	0.4190671	8.13989698141819e-16	2.21995626791888	TRUE	690	NA	NA	NA	NA
USP47	IST1	2	0	1	1	0	IST1	-0.02327279	-0.4819158	12014	TRUE	TRUE	FALSE	TRUE	USP47	IST1_HUMAN Isoform 5 of IST1 homolog	IST1	0.4812136	2.93189086297193e-21	2.56229148391514	TRUE	468	NA	NA	NA	NA
USP9X	SART1	2	0	1	1	0	SART1	0.0210027	0.3097872	12014	FALSE	FALSE	TRUE	FALSE	USP9X	SNUT1_HUMAN U4/U6.U5 tri-snRNP-associated protein 1	SART1	-0.6340662	9.03796045049369e-41	-3.58124920187184	TRUE	92	NA	NA	NA	NA
USP47	EEF1A1	2	0	1	1	0	EEF1A1	-0.02323221	-0.4811903	12028	FALSE	FALSE	TRUE	FALSE	USP47	EF1A1_HUMAN Elongation factor 1-alpha 1	EEF1A1	0.4250482	8.17972702162192e-15	2.25290327475588	TRUE	921	NA	NA	NA	NA
USP39	DHX8	2	0	1	1	0	DHX8	0.02944256	0.4607029	12055	FALSE	FALSE	FALSE	TRUE	USP39	DHX8_HUMAN ATP-dependent RNA helicase DHX8	DHX8	0.6756696	2.83054769662966e-48	3.63345617962234	TRUE	30	NA	NA	NA	NA
USP4	USP15	2	0	1	1	0	USP15	0.02426981	0.3682074	12059	TRUE	FALSE	TRUE	TRUE	USP4	UBP15_HUMAN Ubiquitin carboxyl-terminal hydrolase 15	USP15	0.486104793797528	9.74542257039138e-22	2.58923472102674	TRUE	69	NA	NA	NA	NA
OTUB1	RAN	2	0	1	1	0	RAN	-0.02213658	-0.4615989	12060	FALSE	TRUE	FALSE	TRUE	OTUB1	RAN_HUMAN GTP-binding nuclear protein Ran	RAN	0.4615691	2.06115788902232e-19	2.45407936978742	TRUE	505	NA	NA	NA	NA
USP4	PGM1	2	0	1	1	0	PGM1	0.02411468	0.3654335	12087	TRUE	FALSE	TRUE	TRUE	USP4	PGM1_HUMAN Phosphoglucomutase-1	PGM1	0.401104606156473	1.90710770385382e-14	2.12100951774381	TRUE	398	NA	NA	NA	NA
UCHL3	PCMT1	2	0	1	1	0	PCMT1	0.02436421	0.3698953	12100	TRUE	FALSE	FALSE	TRUE	UCHL3	PIMT_HUMAN Isoform 2 of Protein-L-isoaspartate(D-aspartate) O-methyltransferase	PCMT1	0.538851756108377	1.8916351974827e-27	2.8797923990268	TRUE	205	-85.6	kd	PCMT1	-
USP39	MOV10	2	0	1	1	0	MOV10	-0.02900033	-0.5843317	12144	FALSE	FALSE	TRUE	TRUE	USP39	MOV10_HUMAN Putative helicase MOV-10	MOV10	0.4279749	1.58534701432069e-16	2.26902505919516	TRUE	705	NA	NA	NA	NA
COPS5	MAD2L1	2	0	1	1	0	MAD2L1	0.02111259	0.3117521	12164	FALSE	FALSE	TRUE	FALSE	COPS5	MD2L1_HUMAN Mitotic spindle assembly checkpoint protein MAD2A	MAD2L1	0.4105	3.75992518517679e-15	2.17276422928499	TRUE	419	NA	NA	NA	NA
UCHL3	PEBP1	2	0	1	1	0	PEBP1	-0.023999	-0.4949014	12178	TRUE	FALSE	FALSE	TRUE	UCHL3	PEBP1_HUMAN Phosphatidylethanolamine-binding protein 1	PEBP1	0.622554296866996	6.49205917201194e-39	3.34086948896811	TRUE	41	NA	NA	NA	NA
CYLD	PSMD1	2	0	1	0	1	PSMD1	0.02196467	0.3269884	12189	TRUE	FALSE	FALSE	TRUE	CYLD	PSMD1_HUMAN 26S proteasome non-ATPase regulatory subunit 1	PSMD1	0.3260857	1.03561668729038e-07	1.70776639958142	FALSE	277	98.89	kd	PSMD1	Proteasome subunits
USP24	HSP90AB1	2	0	1	1	0	HSP90AB1	0.02124745	0.3141637	12206	FALSE	FALSE	TRUE	FALSE	USP24	HS90B_HUMAN Heat shock protein HSP 90-beta	HSP90AB1	0.5667581	6.61122879304256e-31	3.03351504251927	TRUE	97	NA	NA	NA	NA
EIF3F	RPS21	2	0	1	1	0	RPS21	0.02383325	0.3604011	12217	FALSE	FALSE	FALSE	TRUE	EIF3F	RS21_HUMAN 40S ribosomal protein S21	RPS21	0.4470099	4.0138757708539e-18	2.37387973060045	TRUE	60	NA	NA	NA	NA
USP9X	PFKP	2	0	1	1	0	PFKP	-0.02023628	-0.4276191	12232	FALSE	FALSE	TRUE	FALSE	USP9X	K6PP_HUMAN 6-phosphofructokinase type C	PFKP	0.488277853534279	5.90602268257973e-22	2.60120506327214	TRUE	806	NA	NA	NA	NA
USP39	PJA2	2	0	1	1	0	PJA2	0.0283955	0.4419801	12238	FALSE	FALSE	TRUE	FALSE	USP39	PJA2_HUMAN E3 ubiquitin-protein ligase Praja-2	PJA2	-0.4063874	3.69167036149171e-11	-2.32707605976781	TRUE	874	NA	NA	NA	NA
USP9X	RPL9	2	0	1	1	0	RPL9	0.02010611	0.293755	12258	FALSE	FALSE	TRUE	FALSE	USP9X	RL9_HUMAN 60S ribosomal protein L9	RPL9	0.5767169	3.19208722191801e-32	3.08837328794039	TRUE	285	NA	NA	NA	NA
USP39	DDX42	2	0	1	1	0	DDX42	-0.0282741	-0.5713459	12260	FALSE	FALSE	FALSE	TRUE	USP39	DDX42_HUMAN ATP-dependent RNA helicase DDX42	DDX42	0.3887292	1.50905405261847e-13	2.05283934984027	TRUE	1035	NA	NA	NA	NA
USP24	RPL10A	2	0	1	1	0	RPL10A	-0.02090743	-0.4396202	12299	FALSE	FALSE	TRUE	FALSE	USP24	RL10A_HUMAN 60S ribosomal protein L10a	RPL10A	0.5776488	2.39648764368374e-32	3.09350667739574	TRUE	78	NA	NA	NA	NA
USP9X	TAF10	2	0	1	1	0	TAF10	0.01994772	0.2909228	12305	FALSE	FALSE	TRUE	FALSE	USP9X	TAF10_HUMAN Transcription initiation factor TFIID subunit 10	TAF10	-0.5035895	5.61709620948623e-23	-2.86251573696265	TRUE	711	NA	NA	NA	NA
OTUB1	SRM	2	0	1	1	0	SRM	-0.02114613	-0.4438884	12327	FALSE	TRUE	FALSE	TRUE	OTUB1	SPEE_HUMAN Spermidine synthase	SRM	0.4916236	2.72160337294217e-22	2.6196351733992	TRUE	343	NA	NA	NA	NA
PRPF8	NUP155	2	0	1	1	0	NUP155	-0.02686268	-0.5461078	12345	TRUE	FALSE	FALSE	TRUE	PRPF8	NU155_HUMAN Nuclear pore complex protein Nup155	NUP155	0.7617953	4.495348352e-69	4.10788128984301	TRUE	22	NA	NA	NA	NA
PRPF8	PAK2	2	0	1	1	0	PAK2	0.02680768	0.4135877	12356	FALSE	FALSE	TRUE	FALSE	PRPF8	PAK2_HUMAN Serine/threonine-protein kinase PAK 2	PAK2	-0.4621133	1.84097286130683e-19	-2.63404327454395	TRUE	901	NA	NA	NA	NA
EIF3H	AKAP8	2	0	1	1	0	AKAP8	-0.02156638	-0.4514031	12359	FALSE	FALSE	TRUE	FALSE	EIF3H	AKAP8_HUMAN A-kinase anchor protein 8	AKAP8	-0.4783152	5.6192197426484e-21	-2.72329175894854	TRUE	347	NA	NA	NA	NA
OTUB1	YWHAZ	2	0	1	1	0	YWHAZ	-0.02094738	-0.4403345	12390	FALSE	TRUE	FALSE	TRUE	OTUB1	1433Z_HUMAN 14-3-3 protein zeta/delta	YWHAZ	0.5353185	4.88609904976597e-27	2.86032938834991	TRUE	173	NA	NA	NA	NA
USP9X	HSPA9	2	0	1	1	0	HSPA9	-0.01964338	-0.4170173	12393	FALSE	FALSE	TRUE	FALSE	USP9X	GRP75_HUMAN Stress-70 protein, mitochondrial	HSPA9	-0.48485375916687	1.29466251821306e-21	-2.75930954055643	TRUE	827	NA	NA	NA	NA
OTUB1	ACLY	2	0	1	1	0	ACLY	-0.02088303	-0.4391839	12403	FALSE	TRUE	FALSE	TRUE	OTUB1	ACLY_HUMAN ATP-citrate synthase	ACLY	0.4643906	1.14177705424561e-19	2.46962165796026	TRUE	488	NA	NA	NA	NA
PRPF8	PCBP1	2	0	1	1	0	PCBP1	0.02642074	0.4066688	12424	TRUE	TRUE	FALSE	TRUE	PRPF8	PCBP1_HUMAN Poly(rC)-binding protein 1	PCBP1	-0.5551028	2.00054154435705e-29	-3.14627776189053	TRUE	320	NA	NA	NA	NA
USP8	ARAF	2	0	0	1	1	ARAF	-0.01924445	-0.4098839	12435	FALSE	FALSE	FALSE	FALSE	USP8	ARAF_HUMAN Serine/threonine-protein kinase A-Raf	ARAF	0.510314119049666	4.13278659176755e-23	2.72259226472292	TRUE	131	96.77	kd	ARAF	RAF family
COPS5	KIF5B	2	0	1	1	0	KIF5B	0.02010327	0.2937042	12438	TRUE	FALSE	FALSE	TRUE	COPS5	KINH_HUMAN Kinesin-1 heavy chain	KIF5B	0.4629426	1.54718596389601e-19	2.46164532151713	TRUE	189	NA	NA	NA	NA
OTUB1	TBCB	2	0	1	1	0	TBCB	0.02063527	0.3032171	12462	FALSE	TRUE	FALSE	TRUE	OTUB1	TBCB_HUMAN Tubulin-folding cofactor B	TBCB	0.4509989	1.80077497445783e-18	2.39585321545654	TRUE	571	NA	NA	NA	NA
USP9X	ANXA7	2	0	1	1	0	ANXA7	0.01943303	0.2817195	12467	FALSE	FALSE	TRUE	FALSE	USP9X	ANXA7_HUMAN Annexin A7	ANXA7	0.4930944	1.93774734382654e-22	2.62773710409018	TRUE	766	NA	NA	NA	NA
BAP1	SNRNP200	2	0	1	1	0	SNRNP200	-0.01756077	-0.3797776	12479	FALSE	FALSE	TRUE	FALSE	BAP1	U520_HUMAN U5 small nuclear ribonucleoprotein 200 kDa helicase	SNRNP200	0.466456996486285	7.36585545653345e-20	2.48100444359527	TRUE	52	NA	NA	NA	NA
USP14	PSMA8	2	0	1	1	0	PSMA8	-0.01813221	-0.3899956	12487	FALSE	FALSE	FALSE	TRUE	USP14	PSA7L_HUMAN Proteasome subunit alpha type-7-like	PSMA8	0.4136643	4.78205016660095e-15	2.19019483799146	TRUE	528	NA	NA	NA	NA
PRPF8	SLC25A5	2	0	1	1	0	SLC25A5	0.02593587	0.3979986	12503	TRUE	FALSE	FALSE	TRUE	PRPF8	ADT2_HUMAN ADP/ATP translocase 2	SLC25A5	0.4248145	2.84765060303209e-16	2.2516159337153	TRUE	1233	NA	NA	NA	NA
USP5	PRKAB1	2	0	1	1	0	PRKAB1	0.02418137	0.3666259	12508	FALSE	TRUE	FALSE	TRUE	USP5	AAKB1_HUMAN 5'-AMP-activated protein kinase subunit beta-1	PRKAB1	0.502259619947187	2.23146792371658e-23	2.67822389820205	TRUE	384	NA	NA	NA	NA
PRPF8	SLC25A1	2	0	1	1	0	SLC25A1	0.02568535	0.393519	12546	TRUE	FALSE	FALSE	TRUE	PRPF8	TXTP_HUMAN Tricarboxylate transport protein, mitochondrial	SLC25A1	0.4417487	1.14123144163137e-17	2.34489830705448	TRUE	1082	NA	NA	NA	NA
USP32	TPR	2	0	1	1	0	TPR	0.02114107	0.3122614	12549	FALSE	FALSE	TRUE	FALSE	USP32	TPR_HUMAN Nucleoprotein TPR	TPR	-0.3587212	1.63580791684225e-10	-2.06450586075868	TRUE	927	NA	NA	NA	NA
USP4	OGFR	2	0	1	1	0	OGFR	-0.0221403	-0.4616656	12565	FALSE	FALSE	TRUE	FALSE	USP4	OGFR_HUMAN Opioid growth factor receptor	OGFR	0.444221017939621	6.99906534571311e-18	2.35851711898873	TRUE	170	NA	NA	NA	NA
USP24	PSMD11	2	0	1	1	0	PSMD11	-0.01976736	-0.4192343	12626	FALSE	FALSE	TRUE	FALSE	USP24	PSD11_HUMAN 26S proteasome non-ATPase regulatory subunit 11	PSMD11	0.4769698	7.56350028220728e-21	2.538914428254	TRUE	424	NA	NA	NA	NA
USP7	RPN1	2	0	1	1	0	RPN1	-0.02128246	-0.4463262	12651	FALSE	TRUE	FALSE	TRUE	USP7	RPN1_HUMAN Dolichyl-diphosphooligosaccharide--protein glycosyltransferase subunit 1	RPN1	0.422255218803999	4.55177227934147e-16	2.23751808297506	TRUE	59	NA	NA	NA	NA
COPS6	EEF1A2	2	0	1	1	0	EEF1A2	-0.02199852	-0.4591303	12665	TRUE	FALSE	FALSE	TRUE	COPS6	EF1A2_HUMAN Elongation factor 1-alpha 2	EEF1A2	0.399467	2.51967580951722e-14	2.11198873206331	TRUE	364	NA	NA	NA	NA
PRPF8	LSM5	2	0	1	1	0	LSM5	0.0249926	0.3811318	12675	FALSE	FALSE	FALSE	TRUE	PRPF8	LSM5_HUMAN U6 snRNA-associated Sm-like protein LSm5	LSM5	-0.6321474	1.07060280408316e-16	-3.57067945438077	TRUE	124	NA	NA	NA	NA
TNFAIP3	TNFRSF10A	2	0	1	0	1	TNFRSF10A	0.01927408	0.2788773	12692	TRUE	FALSE	FALSE	TRUE	TNFAIP3	TR10A_HUMAN Tumor necrosis factor receptor superfamily member 10A	TNFRSF10A	-0.002998599	0.975265069274783	-0.1050009256765	FALSE	9833	99.91	oe	TNFRSF10A	Tumour necrosis factor (TNF) receptor family
USP9X	SFPQ	2	0	1	1	0	SFPQ	0.01858762	0.2666024	12707	FALSE	FALSE	TRUE	FALSE	USP9X	SFPQ_HUMAN Splicing factor, proline- and glutamine-rich	SFPQ	-0.70536	1.67189010948571e-54	-3.97397249959888	TRUE	12	NA	NA	NA	NA
PSMD14	YWHAH	2	0	0	1	1	YWHAH	0.02428952	0.3685598	12709	FALSE	FALSE	FALSE	FALSE	PSMD14	1433F_HUMAN 14-3-3 protein eta	YWHAH	0.498218	5.79091881137233e-23	2.65596055533327	TRUE	37	98.66	kd	YWHAH	-
TNFAIP3	RNF5	2	0	1	0	1	RNF5	0.01906566	0.2751504	12749	TRUE	FALSE	FALSE	TRUE	TNFAIP3	RNF5_HUMAN E3 ubiquitin-protein ligase RNF5	RNF5	0.01635065	0.847954168793579	0.0015847925180941	FALSE	8763	-98.79	kd	RNF5	RING-type (C3HC4) zinc fingers
CYLD	EIF4A2	2	0	1	0	1	EIF4A2	-0.01974746	-0.4188784	12759	TRUE	FALSE	TRUE	TRUE	CYLD	IF4A2_HUMAN Eukaryotic initiation factor 4A-II	EIF4A2	0.3661842	1.28552017105284e-09	1.9286497744879	FALSE	90	99.92	kd	EIF4A2	DEAD-boxes
COPS5	RPL13	2	0	1	1	0	RPL13	0.01897124	0.2734621	12762	TRUE	FALSE	FALSE	TRUE	COPS5	RL13_HUMAN 60S ribosomal protein L13	RPL13	0.4016814	1.72763543934548e-14	2.12418679796086	TRUE	475	NA	NA	NA	NA
USP47	RAD21	2	0	1	1	0	RAD21	-0.02029793	-0.4287216	12762	TRUE	TRUE	FALSE	TRUE	USP47	RAD21_HUMAN Double-strand-break repair protein rad21 homolog	RAD21	-0.4077676	6.05241313540373e-15	-2.33467891857913	TRUE	1098	NA	NA	NA	NA
PRPF8	FOXO1	2	0	1	1	0	FOXO1	-0.02466048	-0.5067295	12763	FALSE	FALSE	TRUE	FALSE	PRPF8	FOXO1_HUMAN Forkhead box protein O1	FOXO1	-0.487677	7.75746960822363e-15	-2.77486141814276	TRUE	704	NA	NA	NA	NA
OTUB1	TARS	2	0	1	1	0	TARS	0.01956407	0.2840627	12772	FALSE	TRUE	FALSE	TRUE	OTUB1	SYTC_HUMAN Threonine--tRNA ligase, cytoplasmic	TARS	0.5269282	4.51682014929169e-26	2.81411125598891	TRUE	199	NA	NA	NA	NA
USP5	TUBB4B	2	0	1	1	0	TUBB4B	-0.02284371	-0.4742435	12811	FALSE	FALSE	TRUE	FALSE	USP5	TBB4B_HUMAN Tubulin beta-4B chain	TUBB4B	0.640108269374765	8.71324687346428e-42	3.43756589134056	TRUE	22	NA	NA	NA	NA
COPS6	FUS	2	0	1	1	0	FUS	-0.02135496	-0.4476225	12819	TRUE	FALSE	FALSE	TRUE	COPS6	FUS_HUMAN RNA-binding protein FUS	FUS	-0.3554467	2.51861346825572e-11	-2.04646821318754	TRUE	733	NA	NA	NA	NA
OTUD6B	EFTUD2	2	0	1	1	0	EFTUD2	0.01827236	0.2609653	12823	TRUE	FALSE	FALSE	TRUE	OTUD6B	U5S1_HUMAN 116 kDa U5 small nuclear ribonucleoprotein component	EFTUD2	-0.427558	4.05183892794229e-16	-2.44369472572277	TRUE	1205	NA	NA	NA	NA
USP7	CDK8	2	0	1	1	0	CDK8	-0.02058218	-0.4338043	12826	TRUE	FALSE	FALSE	TRUE	USP7	CDK8_HUMAN Cyclin-dependent kinase 8	CDK8	0.389294569177823	9.23550294424622e-12	2.05595369706187	TRUE	123	NA	NA	NA	NA
USP19	CSE1L	2	0	1	1	0	CSE1L	-0.02050225	-0.432375	12832	TRUE	TRUE	FALSE	TRUE	USP19	XPO2_HUMAN Exportin-2	CSE1L	0.4062969	7.81429350483654e-15	2.14961137037332	TRUE	106	NA	NA	NA	NA
CYLD	SNRPB2	2	0	1	1	0	SNRPB2	-0.0194129	-0.412896	12836	TRUE	FALSE	FALSE	TRUE	CYLD	RU2B_HUMAN U2 small nuclear ribonucleoprotein B''	SNRPB2	-0.3532385	5.69473301653615e-09	-2.03430430011178	TRUE	127	NA	NA	NA	NA
PSMD14	DCTN1	2	0	1	1	0	DCTN1	0.02364239	0.3569882	12841	TRUE	TRUE	FALSE	TRUE	PSMD14	DCTN1_HUMAN Isoform 4 of Dynactin subunit 1	DCTN1	0.5179879	7.79590085560485e-09	2.76486343782423	TRUE	29	NA	NA	NA	NA
PSMD14	DCTN1	2	0	1	1	0	DCTN1	0.02364239	0.3569882	12841	TRUE	TRUE	FALSE	TRUE	PSMD14	DCTN1_HUMAN Dynactin subunit 1	DCTN1	0.4028501	1.41606195370956e-14	2.13062460486768	TRUE	113	NA	NA	NA	NA
PSMD14	DCTN1	2	0	1	1	0	DCTN1	0.02364239	0.3569882	12841	TRUE	TRUE	FALSE	TRUE	PSMD14	DCTN1_HUMAN Isoform 4 of Dynactin subunit 1	DCTN1	0.5179879	7.79590085560485e-09	2.76486343782423	TRUE	29	NA	NA	NA	NA
PSMD14	DCTN1	2	0	1	1	0	DCTN1	0.02364239	0.3569882	12841	TRUE	TRUE	FALSE	TRUE	PSMD14	DCTN1_HUMAN Dynactin subunit 1	DCTN1	0.4028501	1.41606195370956e-14	2.13062460486768	TRUE	113	NA	NA	NA	NA
PSMD14	CFTR	2	0	1	0	1	CFTR	0.02355455	0.3554177	12858	TRUE	FALSE	FALSE	TRUE	NA	NA	NA	NA	NA	NA	NA	NA	98.74	kd	CFTR	ATP binding cassette transporters / subfamily C
USP9X	RPL8	2	0	1	1	0	RPL8	0.01794607	0.2551308	12862	FALSE	FALSE	TRUE	FALSE	USP9X	RL8_HUMAN 60S ribosomal protein L8	RPL8	0.4816457	2.66942432302235e-21	2.5646717152529	TRUE	850	NA	NA	NA	NA
USP34	CUL1	2	0	1	1	0	CUL1	0.01985168	0.2892055	12874	FALSE	FALSE	TRUE	FALSE	USP34	CUL1_HUMAN Cullin-1	CUL1	0.4228381	9.48902957385672e-16	2.24072889549279	TRUE	36	NA	NA	NA	NA
USP9X	NEK6	2	0	1	1	0	NEK6	0.01790771	0.2544447	12876	TRUE	TRUE	FALSE	TRUE	USP9X	NEK6_HUMAN Isoform 2 of Serine/threonine-protein kinase Nek6	NEK6	0.413043485145682	5.32437644208471e-15	2.18677506717176	TRUE	1384	NA	NA	NA	NA
COPS5	EPRS	2	0	1	1	0	EPRS	0.0185311	0.2655918	12879	TRUE	FALSE	FALSE	TRUE	COPS5	SYEP_HUMAN Bifunctional glutamate/proline--tRNA ligase	EPRS	0.4220438	4.73478237354076e-16	2.23635347834032	TRUE	357	NA	NA	NA	NA
USP24	TUBA1C	2	0	1	1	0	TUBA1C	-0.01839854	-0.394758	12947	FALSE	FALSE	TRUE	FALSE	USP24	TBA1C_HUMAN Tubulin alpha-1C chain	TUBA1C	0.3932451	7.17282832698887e-14	2.07771527369627	TRUE	1003	NA	NA	NA	NA
USP9X	TAF15	2	0	1	1	0	TAF15	0.01743069	0.2459151	13001	FALSE	FALSE	TRUE	FALSE	USP9X	RBP56_HUMAN TATA-binding protein-associated factor 2N	TAF15	-0.571966332103924	1.38120390457478e-31	-3.23917085973604	TRUE	301	NA	NA	NA	NA
EIF3F	TUBB3	2	0	1	1	0	TUBB3	0.02013816	0.2943281	13047	TRUE	TRUE	FALSE	TRUE	EIF3F	TBB3_HUMAN Tubulin beta-3 chain	TUBB3	0.3999009	2.34200633621391e-14	2.11437887873643	TRUE	147	NA	NA	NA	NA
USP9X	SBNO1	2	0	1	1	0	SBNO1	-0.017213	-0.373559	13051	FALSE	FALSE	TRUE	FALSE	USP9X	SBNO1_HUMAN Protein strawberry notch homolog 1	SBNO1	0.3836065	3.45973152556531e-13	2.02462085626486	TRUE	1644	NA	NA	NA	NA
USP9X	HSPD1	2	0	1	1	0	HSPD1	0.01715519	0.2409887	13068	FALSE	FALSE	TRUE	FALSE	USP9X	CH60_HUMAN 60 kDa heat shock protein, mitochondrial	HSPD1	-0.464616250748825	1.08885031082604e-19	-2.64783082790942	TRUE	978	NA	NA	NA	NA
ZRANB1	PHF19	2	0	1	0	1	PHF19	0.0205985	0.3025596	13079	FALSE	TRUE	FALSE	TRUE	NA	NA	NA	NA	NA	NA	NA	NA	95.56	kd	PHF19	Zinc fingers, PHD-type
OTUB1	FARSA	2	0	1	1	0	FARSA	0.01818597	0.2594205	13085	FALSE	TRUE	FALSE	TRUE	OTUB1	SYFA_HUMAN Phenylalanine--tRNA ligase alpha subunit	FARSA	0.5718876	1.41333736418872e-31	3.06177099402825	TRUE	93	NA	NA	NA	NA
COPS6	PSMD11	2	0	1	1	0	PSMD11	-0.02027828	-0.4283702	13087	TRUE	TRUE	FALSE	TRUE	COPS6	PSD11_HUMAN 26S proteasome non-ATPase regulatory subunit 11	PSMD11	0.625434	2.26267614267669e-39	3.35673239024239	TRUE	8	NA	NA	NA	NA
CYLD	EGFR	2	0	1	0	1	EGFR	0.01847729	0.2646296	13093	TRUE	FALSE	FALSE	TRUE	CYLD	EGFR_HUMAN Epidermal growth factor receptor	EGFR	-0.0001825847	0.998422363277347	-0.089488855589865	FALSE	10081	93.1	oe	EGFR	Type I RTKs: ErbB (epidermal growth factor) receptor family
PRPF8	LRRFIP1	2	0	1	1	0	LRRFIP1	-0.02311414	-0.479079	13094	TRUE	FALSE	FALSE	TRUE	PRPF8	LRRF1_HUMAN Leucine-rich repeat flightless-interacting protein 1	LRRFIP1	-0.5083147	5.09634595773471e-24	-2.88854459397995	TRUE	573	NA	NA	NA	NA
COPS5	IKBKB	2	0	1	1	0	IKBKB	0.01771217	0.2509483	13095	TRUE	FALSE	TRUE	TRUE	COPS5	IKKB_HUMAN Inhibitor of nuclear factor kappa-B kinase subunit beta	IKBKB	0.4538725	1.00713863062277e-18	2.41168249750279	TRUE	219	NA	NA	NA	NA
USP34	RPS3A	2	0	1	1	0	RPS3A	-0.01899618	-0.4054446	13098	FALSE	FALSE	TRUE	FALSE	USP34	RS3A_HUMAN 40S ribosomal protein S3a	RPS3A	0.4202647	1.50536945568929e-15	2.22655327104339	TRUE	38	NA	NA	NA	NA
COPS5	AKAP8	2	0	1	1	0	AKAP8	0.01763833	0.2496279	13121	TRUE	FALSE	FALSE	TRUE	COPS5	AKAP8_HUMAN A-kinase anchor protein 8	AKAP8	-0.3826554	4.02797061330026e-13	-2.19634787159915	TRUE	616	NA	NA	NA	NA
USP9X	PRCC	2	0	1	1	0	PRCC	0.01695146	0.2373457	13124	FALSE	FALSE	TRUE	FALSE	USP9X	PRCC_HUMAN Proline-rich protein PRCC	PRCC	-0.3730639	1.81387169372898e-12	-2.14351290544293	TRUE	1733	NA	NA	NA	NA
PSMD14	PSME3	2	0	1	1	0	PSME3	-0.02212253	-0.4613477	13126	TRUE	TRUE	TRUE	TRUE	PSMD14	PSME3_HUMAN Isoform 2 of Proteasome activator complex subunit 3	PSME3	0.4008055	2.00832700611251e-14	2.11936188560552	TRUE	118	NA	NA	NA	NA
USP33	VHL	2	0	1	1	0	VHL	-0.02053711	-0.4329984	13133	TRUE	FALSE	FALSE	TRUE	USP33	VHL_HUMAN Von Hippel-Lindau disease tumor suppressor	VHL	-0.3502717	1.28000607660657e-07	-2.0179616240348	TRUE	811	NA	NA	NA	NA
ATXN3	UBAC2	2	0	1	1	0	UBAC2	0.02119844	0.3132872	13150	TRUE	FALSE	FALSE	TRUE	ATXN3	UBAC2_HUMAN Ubiquitin-associated domain-containing protein 2	UBAC2	-0.3674828	7.88899597655708e-12	-2.11276930646315	TRUE	653	NA	NA	NA	NA
PAN2	GNG12	2	0	1	1	0	GNG12	0.01745536	0.2463563	13153	TRUE	FALSE	FALSE	TRUE	PAN2	GBG12_HUMAN Guanine nucleotide-binding protein G(I)/G(S)/G(O) subunit gamma-12	GNG12	-0.3599169	4.53970623981563e-10	-2.07109239769586	TRUE	323	NA	NA	NA	NA
EIF3H	BDP1	2	0	1	1	0	BDP1	-0.01830647	-0.3931117	13172	TRUE	FALSE	FALSE	FALSE	EIF3H	BDP1_HUMAN Transcription factor TFIIIB component B'' homolog	BDP1	-0.4219384	4.8225908407884e-12	-2.41273904873674	TRUE	671	NA	NA	NA	NA
USP9X	CCT8	2	0	1	1	0	CCT8	-0.01666392	-0.3637407	13202	FALSE	FALSE	TRUE	FALSE	USP9X	TCPQ_HUMAN T-complex protein 1 subunit theta	CCT8	0.4026088	1.47608006922384e-14	2.12929539907782	TRUE	1484	NA	NA	NA	NA
USP19	RPS3	2	0	1	1	0	RPS3	-0.01876967	-0.4013943	13243	FALSE	FALSE	TRUE	FALSE	USP19	RS3_HUMAN 40S ribosomal protein S3	RPS3	0.4093877	4.56436765387926e-15	2.16663710288603	TRUE	96	NA	NA	NA	NA
PRPF8	STAU1	2	0	1	1	0	STAU1	0.02233974	0.3336953	13246	TRUE	FALSE	FALSE	TRUE	PRPF8	STAU1_HUMAN Double-stranded RNA-binding protein Staufen homolog 1	STAU1	-0.40363	1.23905782896956e-14	-2.31188686770409	TRUE	1434	NA	NA	NA	NA
COPS5	HSP90AB1	2	0	1	1	0	HSP90AB1	-0.01716156	-0.3726391	13246	FALSE	TRUE	FALSE	TRUE	COPS5	HS90B_HUMAN Heat shock protein HSP 90-beta	HSP90AB1	0.5279442	3.47302881501846e-26	2.81970791194624	TRUE	50	NA	NA	NA	NA
USP9X	DBT	2	0	1	1	0	DBT	0.01639876	0.2274628	13274	FALSE	FALSE	TRUE	FALSE	USP9X	ODB2_HUMAN Lipoamide acyltransferase component of branched-chain alpha-keto acid dehydrogenase complex, mitochondrial	DBT	-0.457291276997542	5.00274161918064e-19	-2.60748106611572	TRUE	1033	NA	NA	NA	NA
USP1	RPA2	2	0	1	1	0	RPA2	0.01889567	0.2721109	13288	FALSE	FALSE	FALSE	TRUE	USP1	RFA2_HUMAN Isoform 3 of Replication protein A 32 kDa subunit	RPA2	0.395838095410104	3.66231964801835e-12	2.09199883984715	TRUE	133	NA	NA	NA	NA
EIF3F	RPSA	2	0	1	1	0	RPSA	-0.01905911	-0.4065698	13304	FALSE	FALSE	FALSE	TRUE	EIF3F	RSSA_HUMAN 40S ribosomal protein SA	RPSA	0.6738968	6.13157427892086e-48	3.62369067599916	TRUE	3	NA	NA	NA	NA
PRPF8	DDX46	2	0	1	1	0	DDX46	0.02191291	0.3260629	13329	TRUE	FALSE	FALSE	TRUE	PRPF8	DDX46_HUMAN Probable ATP-dependent RNA helicase DDX46	DDX46	0.4858703	1.02703920994165e-21	2.58794300733689	TRUE	715	NA	NA	NA	NA
EIF3H	TARDBP	2	0	1	1	0	TARDBP	0.01767011	0.2501962	13330	TRUE	FALSE	TRUE	TRUE	EIF3H	TADBP_HUMAN TAR DNA-binding protein 43	TARDBP	-0.3699326	2.93112581562477e-12	-2.12626407788467	TRUE	1096	NA	NA	NA	NA
OTUB1	NMRAL1	2	0	1	1	0	NMRAL1	-0.0171787	-0.3729456	13350	TRUE	FALSE	FALSE	TRUE	OTUB1	NMRL1_HUMAN NmrA-like family domain-containing protein 1	NMRAL1	0.3848308	2.84334377718145e-13	2.03136493686383	TRUE	1031	NA	NA	NA	NA
USP47	PPP2R5D	2	0	1	1	0	PPP2R5D	-0.0180048	-0.3877173	13366	TRUE	TRUE	FALSE	TRUE	USP47	2A5D_HUMAN Serine/threonine-protein phosphatase 2A 56 kDa regulatory subunit delta isoform	PPP2R5D	0.5285576	2.96010137917336e-26	2.82308683789528	TRUE	266	NA	NA	NA	NA
EIF3H	ERH	2	0	1	1	0	ERH	-0.0174745	-0.378235	13368	FALSE	FALSE	TRUE	FALSE	EIF3H	ERH_HUMAN Enhancer of rudimentary homolog	ERH	-0.5628852	2.08484726220561e-30	-3.18914726516053	TRUE	97	NA	NA	NA	NA
USP16	HNRNPU	2	0	1	1	0	HNRNPU	0.01884654	0.2712323	13411	FALSE	FALSE	TRUE	FALSE	USP16	HNRPU_HUMAN Heterogeneous nuclear ribonucleoprotein U	HNRNPU	-0.4163	1.34501200622301e-15	-2.38167981158142	TRUE	743	NA	NA	NA	NA
USP47	XPO1	2	0	1	1	0	XPO1	-0.01778539	-0.383794	13422	TRUE	FALSE	FALSE	TRUE	USP47	XPO1_HUMAN Exportin-1	XPO1	0.5034827	1.65790835581114e-23	2.68496125869799	TRUE	365	NA	NA	NA	NA
USP39	CACTIN	2	0	1	1	0	CACTIN	-0.02222121	-0.4631122	13439	FALSE	FALSE	FALSE	TRUE	USP39	CATIN_HUMAN Isoform 2 of Cactin	CACTIN	0.458797	1.00493553822222e-18	2.43880920248494	TRUE	510	NA	NA	NA	NA
EIF3H	COPG1	2	0	1	1	0	COPG1	0.01720433	0.2418674	13440	FALSE	FALSE	TRUE	FALSE	EIF3H	COPG1_HUMAN Coatomer subunit gamma-1	COPG1	0.5030612	1.83745239934137e-23	2.68263941766844	TRUE	242	NA	NA	NA	NA
PRPF8	YBX1	2	0	1	1	0	YBX1	-0.02136957	-0.4478839	13443	TRUE	FALSE	FALSE	TRUE	PRPF8	YBOX1_HUMAN Nuclease-sensitive element-binding protein 1	YBX1	-0.4559801	6.54289749872563e-19	-2.60025842186925	TRUE	951	NA	NA	NA	NA
CYLD	MRPL18	2	0	1	0	1	MRPL18	0.01704551	0.2390276	13463	TRUE	FALSE	FALSE	TRUE	CYLD	RM18_HUMAN 39S ribosomal protein L18, mitochondrial	MRPL18	-0.1577651	0.0185093528066325	-0.957535236519744	FALSE	3695	-98.16	kd	MRPL18	Mitochondrial ribosomal proteins / large subunits
PRPF8	KIAA1143	2	0	1	1	0	KIAA1143	0.02129465	0.3150077	13466	TRUE	TRUE	FALSE	TRUE	PRPF8	K1143_HUMAN Uncharacterized protein KIAA1143	KIAA1143	-0.4931215	1.92511558833449e-22	-2.8048525533393	TRUE	669	NA	NA	NA	NA
OTUD5	ILKAP	2	0	1	1	0	ILKAP	0.01387601	0.1823528	13473	FALSE	FALSE	TRUE	FALSE	OTUD5	ILKAP_HUMAN Integrin-linked kinase-associated serine/threonine phosphatase 2C	ILKAP	0.5085025	6.3019561922099e-23	2.71261292560212	TRUE	29	NA	NA	NA	NA
OTUD6B	AP2M1	2	0	1	1	0	AP2M1	0.01583221	0.2173322	13483	TRUE	FALSE	FALSE	TRUE	OTUD6B	AP2M1_HUMAN Isoform 2 of AP-2 complex subunit mu	AP2M1	-0.444529	1.69028667382335e-17	-2.53717981258482	TRUE	1031	NA	NA	NA	NA
USP24	HSP90AA1	2	0	1	1	0	HSP90AA1	-0.01626808	-0.3566626	13505	FALSE	FALSE	TRUE	FALSE	USP24	HS90A_HUMAN Isoform 2 of Heat shock protein HSP 90-alpha	HSP90AA1	0.5248322	7.78932095119157e-26	2.80256539881709	TRUE	229	NA	NA	NA	NA
USP15	CTNNB1	2	0	1	1	0	CTNNB1	-0.01676128	-0.3654817	13513	TRUE	FALSE	FALSE	TRUE	USP15	B4DGU4_HUMAN Catenin beta-1	CTNNB1	-0.4155866	1.52652873428895e-15	-2.37775003366807	TRUE	320	NA	NA	NA	NA
OTUB1	CACYBP	2	0	1	1	0	CACYBP	0.01641708	0.2277904	13540	FALSE	TRUE	FALSE	TRUE	OTUB1	CYBP_HUMAN Calcyclin-binding protein	CACYBP	0.4168198	1.22388776625128e-15	2.20757697172508	TRUE	795	NA	NA	NA	NA
ZRANB1	WT1	2	0	1	0	1	WT1	-0.01847495	-0.3961243	13582	FALSE	TRUE	FALSE	TRUE	NA	NA	NA	NA	NA	NA	NA	NA	91.58	oe	WT1	Zinc fingers, C2H2-type
USP4	CFL1	2	0	1	1	0	CFL1	-0.01813636	-0.3900698	13582	FALSE	FALSE	TRUE	FALSE	USP4	COF1_HUMAN Cofilin-1	CFL1	0.385415837030015	2.58749783713114e-13	2.03458762483558	TRUE	523	NA	NA	NA	NA
COPS5	RPS3	2	0	1	1	0	RPS3	-0.01585806	-0.3493308	13586	TRUE	FALSE	FALSE	TRUE	COPS5	RS3_HUMAN 40S ribosomal protein S3	RPS3	0.4998749	3.91567179174385e-23	2.66508762152982	TRUE	93	NA	NA	NA	NA
USP47	CCT3	2	0	1	1	0	CCT3	0.01721635	0.2420823	13590	FALSE	FALSE	TRUE	FALSE	USP47	TCPG_HUMAN T-complex protein 1 subunit gamma	CCT3	0.43021	1.04005301788207e-16	2.28133715144933	TRUE	859	NA	NA	NA	NA
COPS5	BIRC5	2	0	1	0	1	BIRC5	-0.01582607	-0.3487589	13592	TRUE	FALSE	FALSE	TRUE	COPS5	BIRC5_HUMAN Baculoviral IAP repeat-containing protein 5	BIRC5	-0.3346068	7.59484815142788e-10	-1.93167121467853	FALSE	1053	96.09	kd	BIRC5	Inhibitors of apoptosis (IAP) protein family
USP4	RRM2	2	0	1	1	0	RRM2	-0.01808825	-0.3892096	13596	FALSE	FALSE	TRUE	FALSE	USP4	RIR2_HUMAN Isoform 2 of Ribonucleoside-diphosphate reductase subunit M2	RRM2	0.424164790372612	3.21042528303712e-16	2.24803699547056	TRUE	264	NA	NA	NA	NA
USP7	AQR	2	0	1	1	0	AQR	-0.01743541	-0.3775359	13602	FALSE	FALSE	FALSE	TRUE	USP7	AQR_HUMAN Intron-binding protein aquarius	AQR	0.475756654584441	9.89752387444374e-21	2.53223179290253	TRUE	9	NA	NA	NA	NA
USP32	FARSA	2	0	1	1	0	FARSA	0.01678648	0.2343957	13612	TRUE	TRUE	FALSE	TRUE	USP32	SYFA_HUMAN Phenylalanine--tRNA ligase alpha subunit	FARSA	0.3901543	2.00443183100205e-12	2.06068954118356	TRUE	627	NA	NA	NA	NA
USP24	HDAC6	2	0	1	1	0	HDAC6	0.01584205	0.2175081	13612	FALSE	FALSE	TRUE	FALSE	USP24	HDAC6_HUMAN Histone deacetylase 6	HDAC6	0.4905276	1.14983219161054e-21	2.61359783587042	TRUE	356	NA	NA	NA	NA
USP9X	NUMA1	2	0	1	1	0	NUMA1	0.01510276	0.2042886	13627	FALSE	FALSE	TRUE	FALSE	USP9X	NUMA1_HUMAN Nuclear mitotic apparatus protein 1	NUMA1	-0.436091193555997	3.40585409713049e-17	-2.49069999004386	TRUE	1197	NA	NA	NA	NA
PRPF8	G3BP2	2	0	1	1	0	G3BP2	0.02050861	0.3009522	13629	TRUE	FALSE	FALSE	TRUE	PRPF8	G3BP2_HUMAN Ras GTPase-activating protein-binding protein 2	G3BP2	-0.3949915	5.35485642024049e-14	-2.26430152076767	TRUE	1538	NA	NA	NA	NA
EIF3H	DDX17	2	0	1	1	0	DDX17	0.01648114	0.2289359	13639	FALSE	FALSE	TRUE	FALSE	EIF3H	DDX17_HUMAN Probable ATP-dependent RNA helicase DDX17	DDX17	-0.5067912	7.40234322955312e-24	-2.88015236430378	TRUE	231	NA	NA	NA	NA
ATXN3	UBAC1	2	0	1	1	0	UBAC1	-0.01902698	-0.4059953	13650	FALSE	TRUE	FALSE	TRUE	ATXN3	UBAC1_HUMAN Ubiquitin-associated domain-containing protein 1	UBAC1	0.452799	3.3360330169099e-18	2.40576910166598	TRUE	150	NA	NA	NA	NA
USP14	PSMC1	2	0	1	1	0	PSMC1	0.01418204	0.187825	13659	TRUE	TRUE	TRUE	TRUE	USP14	PRS4_HUMAN 26S protease regulatory subunit 4	PSMC1	0.3853218	2.62764741139982e-13	2.03406962000857	TRUE	711	NA	NA	NA	NA
TNFAIP3	YWHAH	2	0	1	0	1	YWHAH	-0.01578941	-0.3481034	13666	TRUE	FALSE	FALSE	TRUE	TNFAIP3	1433F_HUMAN 14-3-3 protein eta	YWHAH	0.0269902	0.741948364076579	0.0601929626862123	FALSE	7905	92.31	kd	YWHAH	-
USP9X	NCL	2	0	1	1	0	NCL	0.01499442	0.2023514	13666	FALSE	FALSE	TRUE	FALSE	USP9X	NUCL_HUMAN Nucleolin	NCL	-0.417022601222445	1.17992451137549e-15	-2.38566027460934	TRUE	1345	NA	NA	NA	NA
USP9X	NCL	2	0	1	1	0	NCL	0.01499442	0.2023514	13666	FALSE	FALSE	TRUE	FALSE	USP9X	H7BY16_HUMAN Nucleolin (Fragment)	NCL	-0.358908377454573	6.02534480271659e-06	-2.06553693144393	TRUE	1890	NA	NA	NA	NA
USP9X	NCL	2	0	1	1	0	NCL	0.01499442	0.2023514	13666	FALSE	FALSE	TRUE	FALSE	USP9X	NUCL_HUMAN Nucleolin	NCL	-0.417022601222445	1.17992451137549e-15	-2.38566027460934	TRUE	1345	NA	NA	NA	NA
USP9X	NCL	2	0	1	1	0	NCL	0.01499442	0.2023514	13666	FALSE	FALSE	TRUE	FALSE	USP9X	H7BY16_HUMAN Nucleolin (Fragment)	NCL	-0.358908377454573	6.02534480271659e-06	-2.06553693144393	TRUE	1890	NA	NA	NA	NA
USP9X	RAVER1	2	0	1	1	0	RAVER1	0.01498909	0.202256	13668	FALSE	FALSE	TRUE	FALSE	USP9X	RAVR1_HUMAN Ribonucleoprotein PTB-binding 1	RAVER1	-0.348633396980016	6.67181498311645e-11	-2.00893699966797	TRUE	1995	NA	NA	NA	NA
USP5	UBE2H	2	0	1	1	0	UBE2H	0.01899621	0.2739085	13674	TRUE	FALSE	FALSE	TRUE	USP5	UBE2H_HUMAN Ubiquitin-conjugating enzyme E2 H	UBE2H	0.413456964678675	2.22983906868017e-15	2.18905272730125	TRUE	955	NA	NA	NA	NA
UCHL3	UBA1	2	0	1	1	0	UBA1	-0.01748154	-0.3783608	13699	TRUE	FALSE	FALSE	TRUE	UCHL3	UBA1_HUMAN Ubiquitin-like modifier-activating enzyme 1	UBA1	0.397112296660052	3.74632282145607e-14	2.09901780246167	TRUE	1230	NA	NA	NA	NA
UCHL3	ZFYVE19	2	0	1	1	0	ZFYVE19	0.01745332	0.2463197	13707	TRUE	FALSE	FALSE	TRUE	UCHL3	ZFY19_HUMAN Zinc finger FYVE domain-containing protein 19	ZFYVE19	0.470216169545552	3.29802610009916e-20	2.50171192223383	TRUE	531	-80.36	oe	ZFYVE19	Zinc fingers, FYVE domain containing
CYLD	WARS	2	0	1	0	1	WARS	0.01607887	0.2217427	13711	TRUE	FALSE	FALSE	TRUE	CYLD	SYWC_HUMAN Tryptophan--tRNA ligase, cytoplasmic	WARS	0.2286142	0.00035521934725679	1.17084272719474	FALSE	1713	99.77	oe	WARS	Aminoacyl tRNA synthetases / Class I
OTUB1	UCHL3	2	0	1	1	0	UCHL3	-0.01568432	-0.3462242	13721	FALSE	TRUE	FALSE	TRUE	OTUB1	UCHL3_HUMAN Ubiquitin carboxyl-terminal hydrolase isozyme L3	UCHL3	0.4076269	6.20320375040165e-15	2.15693770149856	TRUE	871	NA	NA	NA	NA
ATXN3	PAFAH1B2	2	0	1	1	0	PAFAH1B2	0.01869472	0.2685175	13725	FALSE	TRUE	FALSE	TRUE	ATXN3	PA1B2_HUMAN Platelet-activating factor acetylhydrolase IB subunit beta	PAFAH1B2	0.4879052	2.13412343311743e-20	2.59915229395851	TRUE	73	NA	NA	NA	NA
USP9X	ZNF318	2	0	1	1	0	ZNF318	-0.0148351	-0.3310391	13725	FALSE	FALSE	TRUE	FALSE	USP9X	ZN318_HUMAN Zinc finger protein 318	ZNF318	-0.4027922	1.43008353366058e-14	-2.30727182994715	TRUE	1481	NA	NA	NA	NA
BAP1	DIDO1	2	0	1	1	0	DIDO1	0.01345449	0.1748154	13744	FALSE	FALSE	TRUE	FALSE	BAP1	DIDO1_HUMAN Death-inducer obliterator 1	DIDO1	0.418752835841457	8.61487534709573e-16	2.21822513762844	TRUE	167	NA	NA	NA	NA
USP34	RPL7A	2	0	1	1	0	RPL7A	-0.01643896	-0.3597181	13749	FALSE	FALSE	TRUE	FALSE	USP34	RL7A_HUMAN 60S ribosomal protein L7a	RPL7A	0.4257948	5.58000964739107e-16	2.25701593552137	TRUE	33	NA	NA	NA	NA
OTUB1	FEN1	2	0	1	1	0	FEN1	0.01553891	0.2120876	13762	FALSE	TRUE	FALSE	TRUE	OTUB1	FEN1_HUMAN Flap endonuclease 1	FEN1	0.4002861	2.19468918124706e-14	2.11650076050293	TRUE	923	NA	NA	NA	NA
OTUB1	RCC1	2	0	1	1	0	RCC1	-0.01553663	-0.3435832	13763	TRUE	TRUE	FALSE	TRUE	OTUB1	RCC1_HUMAN Isoform 2 of Regulator of chromosome condensation	RCC1	-0.3741868	1.52671090030473e-12	-2.1496984221501	TRUE	1144	NA	NA	NA	NA
COPS5	UBA3	2	0	1	1	0	UBA3	0.01512206	0.2046337	13771	TRUE	FALSE	FALSE	FALSE	COPS5	UBA3_HUMAN NEDD8-activating enzyme E1 catalytic subunit	UBA3	0.4920312	2.48342717567984e-22	2.6218804460057	TRUE	111	NA	NA	NA	NA
USP9X	TCP1	2	0	1	1	0	TCP1	0.0145073	0.193641	13813	TRUE	FALSE	FALSE	TRUE	USP9X	TCPA_HUMAN T-complex protein 1 subunit alpha	TCP1	0.4191054	8.08512395751818e-16	2.22016724422121	TRUE	1328	NA	NA	NA	NA
USP9X	RBM45	2	0	1	1	0	RBM45	0.01450591	0.1936161	13814	FALSE	FALSE	TRUE	FALSE	USP9X	RBM45_HUMAN Isoform 3 of RNA-binding protein 45	RBM45	-0.5475812	6.79331794002653e-16	-3.10484488054343	TRUE	438	NA	NA	NA	NA
USP9X	RBM45	2	0	1	1	0	RBM45	0.01450591	0.1936161	13814	FALSE	FALSE	TRUE	FALSE	USP9X	RBM45_HUMAN RNA-binding protein 45	RBM45	-0.5433329	5.54362965556196e-28	-3.0814430365439	TRUE	463	NA	NA	NA	NA
USP9X	RBM45	2	0	1	1	0	RBM45	0.01450591	0.1936161	13814	FALSE	FALSE	TRUE	FALSE	USP9X	RBM45_HUMAN Isoform 3 of RNA-binding protein 45	RBM45	-0.5475812	6.79331794002653e-16	-3.10484488054343	TRUE	438	NA	NA	NA	NA
USP9X	RBM45	2	0	1	1	0	RBM45	0.01450591	0.1936161	13814	FALSE	FALSE	TRUE	FALSE	USP9X	RBM45_HUMAN RNA-binding protein 45	RBM45	-0.5433329	5.54362965556196e-28	-3.0814430365439	TRUE	463	NA	NA	NA	NA
USP9X	CPSF6	2	0	1	1	0	CPSF6	-0.01449896	-0.3250284	13817	FALSE	FALSE	TRUE	FALSE	USP9X	CPSF6_HUMAN Isoform 2 of Cleavage and polyadenylation specificity factor subunit 6	CPSF6	-0.618483702301121	2.82305582703665e-38	-3.49541270720992	TRUE	131	NA	NA	NA	NA
USP9X	BCAS2	2	0	1	1	0	BCAS2	0.01449261	0.1933783	13822	FALSE	FALSE	TRUE	FALSE	USP9X	SPF27_HUMAN Pre-mRNA-splicing factor SPF27	BCAS2	-0.6729408	9.32678556764912e-48	-3.7953906995872	TRUE	35	NA	NA	NA	NA
PSMD7	RPSA	2	0	1	1	0	RPSA	0.02074964	0.3052623	13852	FALSE	TRUE	FALSE	TRUE	PSMD7	RSSA_HUMAN 40S ribosomal protein SA	RPSA	0.415297	1.60804968846168e-15	2.19918859801265	TRUE	238	NA	NA	NA	NA
COPS5	HNRNPDL	2	0	1	1	0	HNRNPDL	0.01479783	0.1988361	13864	TRUE	FALSE	FALSE	TRUE	COPS5	HNRDL_HUMAN Heterogeneous nuclear ribonucleoprotein D-like	HNRNPDL	-0.3633036	7.95375278914058e-12	-2.08974810117095	TRUE	764	NA	NA	NA	NA
USP47	HNRNPM	2	0	1	1	0	HNRNPM	0.01617497	0.2234612	13867	FALSE	FALSE	TRUE	FALSE	USP47	HNRPM_HUMAN Heterogeneous nuclear ribonucleoprotein M	HNRNPM	-0.3597595	1.3447653556379e-11	-2.07022535670405	TRUE	1703	NA	NA	NA	NA
USP5	CDC34	2	0	1	1	0	CDC34	0.01815456	0.2588588	13875	TRUE	FALSE	FALSE	TRUE	USP5	UB2R1_HUMAN Ubiquitin-conjugating enzyme E2 R1	CDC34	0.550254598077853	1.77557788285541e-27	2.94260517800216	TRUE	203	NA	NA	NA	NA
COPS5	RPS8	2	0	1	1	0	RPS8	-0.01473759	-0.3292954	13881	TRUE	FALSE	FALSE	TRUE	COPS5	RS8_HUMAN 40S ribosomal protein S8	RPS8	0.3998444	2.36431932550143e-14	2.1140676473766	TRUE	490	NA	NA	NA	NA
CYLD	HSP90AB1	2	0	1	0	1	HSP90AB1	-0.01537724	-0.3407331	13889	TRUE	FALSE	TRUE	TRUE	CYLD	HS90B_HUMAN Heat shock protein HSP 90-beta	HSP90AB1	0.2693889	1.76858734622759e-05	1.39545096308384	FALSE	950	96.71	kd	HSP90AB1	Heat shock proteins / HSPC
USP9X	TCOF1	2	0	1	1	0	TCOF1	-0.01425016	-0.3205796	13899	FALSE	FALSE	TRUE	FALSE	USP9X	TCOF_HUMAN Isoform 4 of Treacle protein	TCOF1	-0.47223384636758	2.13678659975382e-20	-2.68979250300808	TRUE	919	NA	NA	NA	NA
USP9X	TCOF1	2	0	1	1	0	TCOF1	-0.01425016	-0.3205796	13899	FALSE	FALSE	TRUE	FALSE	USP9X	TCOF_HUMAN Isoform 7 of Treacle protein	TCOF1	-0.428963590764225	4.41135885601963e-12	-2.45143745005758	TRUE	1253	NA	NA	NA	NA
USP9X	TCOF1	2	0	1	1	0	TCOF1	-0.01425016	-0.3205796	13899	FALSE	FALSE	TRUE	FALSE	USP9X	TCOF_HUMAN Isoform 4 of Treacle protein	TCOF1	-0.47223384636758	2.13678659975382e-20	-2.68979250300808	TRUE	919	NA	NA	NA	NA
USP9X	TCOF1	2	0	1	1	0	TCOF1	-0.01425016	-0.3205796	13899	FALSE	FALSE	TRUE	FALSE	USP9X	TCOF_HUMAN Isoform 7 of Treacle protein	TCOF1	-0.428963590764225	4.41135885601963e-12	-2.45143745005758	TRUE	1253	NA	NA	NA	NA
PRPF8	CTNNBL1	2	0	1	1	0	CTNNBL1	0.0191822	0.2772343	13908	FALSE	FALSE	FALSE	TRUE	PRPF8	CTBL1_HUMAN Beta-catenin-like protein 1	CTNNBL1	0.6261666	1.72532259350989e-39	3.36076793173288	TRUE	139	NA	NA	NA	NA
USP39	MORC2	2	0	1	1	0	MORC2	-0.01982186	-0.4202088	13922	FALSE	FALSE	TRUE	FALSE	USP39	MORC2_HUMAN MORC family CW-type zinc finger protein 2	MORC2	0.3990147	2.72058723273437e-14	2.10949722862876	TRUE	953	NA	NA	NA	NA
UCHL3	UBE2L3	2	0	1	1	0	UBE2L3	0.01645166	0.2284086	13947	TRUE	FALSE	TRUE	TRUE	UCHL3	UB2L3_HUMAN Ubiquitin-conjugating enzyme E2 L3	UBE2L3	0.624162895609677	3.59740905820326e-39	3.34973048673994	TRUE	39	NA	NA	NA	NA
USP47	LARS	2	0	1	1	0	LARS	0.01582501	0.2172035	13956	FALSE	FALSE	TRUE	FALSE	USP47	SYLC_HUMAN Leucine--tRNA ligase, cytoplasmic	LARS	0.4957148	1.04748112996839e-22	2.64217162896281	TRUE	404	NA	NA	NA	NA
USP47	RBM25	2	0	1	1	0	RBM25	0.01570132	0.2149917	13984	FALSE	FALSE	TRUE	FALSE	USP47	RBM25_HUMAN RNA-binding protein 25	RBM25	-0.4593384	3.2717902563447e-19	-2.61875768338648	TRUE	624	NA	NA	NA	NA
OTUB1	EIF4A1	2	0	1	1	0	EIF4A1	-0.01463773	-0.3275098	13986	FALSE	TRUE	FALSE	TRUE	OTUB1	IF4A1_HUMAN Eukaryotic initiation factor 4A-I	EIF4A1	0.5415397	9.08302299370708e-28	2.8945989907532	TRUE	153	NA	NA	NA	NA
EIF3H	MARS	2	0	1	1	0	MARS	0.01506711	0.2036511	14007	FALSE	FALSE	TRUE	FALSE	EIF3H	SYMC_HUMAN Methionine--tRNA ligase, cytoplasmic	MARS	0.4790755	4.7459741267868e-21	2.55051371806635	TRUE	342	NA	NA	NA	NA
COPS6	IKBKB	2	0	1	1	0	IKBKB	0.01654052	0.2299976	14013	FALSE	FALSE	TRUE	FALSE	COPS6	IKKB_HUMAN Inhibitor of nuclear factor kappa-B kinase subunit beta	IKBKB	0.3906069	1.10974157205072e-13	2.063182697174	TRUE	434	NA	NA	NA	NA
COPS5	HNRNPA3	2	0	1	1	0	HNRNPA3	-0.01419381	-0.3195719	14017	TRUE	FALSE	FALSE	TRUE	COPS5	ROA3_HUMAN Heterogeneous nuclear ribonucleoprotein A3	HNRNPA3	-0.4396734	1.70761889113058e-17	-2.51043264460607	TRUE	270	NA	NA	NA	NA
EIF3H	SND1	2	0	1	1	0	SND1	0.01502664	0.2029276	14020	FALSE	FALSE	TRUE	FALSE	EIF3H	SND1_HUMAN Staphylococcal nuclease domain-containing protein 1	SND1	0.413805	2.09704774193088e-15	2.19096988670524	TRUE	723	NA	NA	NA	NA
USP14	CHMP7	2	0	1	1	0	CHMP7	0.01299527	0.166604	14039	TRUE	FALSE	FALSE	TRUE	USP14	CHMP7_HUMAN Charged multivesicular body protein 7	CHMP7	0.5180403	4.4532990868577e-25	2.76515208425352	TRUE	116	NA	NA	NA	NA
CYLD	TRADD	2	0	1	0	1	TRADD	-0.0148025	-0.3304561	14040	FALSE	FALSE	FALSE	TRUE	CYLD	TRADD_HUMAN Tumor necrosis factor receptor type 1-associated DEATH domain protein	TRADD	0.2896934	3.21212249717985e-06	1.50729870017597	FALSE	654	-97.61	kd	TRADD	-
USP9X	IK	2	0	1	1	0	IK	0.01371527	0.1794786	14044	FALSE	FALSE	TRUE	FALSE	USP9X	RED_HUMAN Protein Red	IK	-0.628247125084912	7.86700186731143e-40	-3.54919471339775	TRUE	106	NA	NA	NA	NA
COPS5	ASNS	2	0	1	1	0	ASNS	-0.01411344	-0.3181349	14049	TRUE	FALSE	FALSE	TRUE	COPS5	ASNS_HUMAN Asparagine synthetase [glutamine-hydrolyzing]	ASNS	0.3864565	2.18587822513398e-13	2.04032013724753	TRUE	584	NA	NA	NA	NA
USP32	VARS	2	0	1	1	0	VARS	-0.01507995	-0.3354173	14062	FALSE	FALSE	TRUE	FALSE	USP32	SYVC_HUMAN Valine--tRNA ligase	VARS	0.4542956	4.81050555107202e-17	2.41401315216376	TRUE	210	NA	NA	NA	NA
USP34	PNO1	2	0	1	1	0	PNO1	-0.01501807	-0.3343108	14093	FALSE	FALSE	TRUE	FALSE	USP34	PNO1_HUMAN RNA-binding protein PNO1	PNO1	0.4104683	8.29199996679489e-15	2.1725896092123	TRUE	51	NA	NA	NA	NA
CYLD	MDH2	2	0	1	0	1	MDH2	0.01460634	0.195412	14098	TRUE	FALSE	FALSE	TRUE	CYLD	MDHM_HUMAN Malate dehydrogenase, mitochondrial	MDH2	-0.3414125	2.08744767079118e-08	-1.96916054681317	FALSE	183	99.89	kd	MDH2	-
PRPF8	PRDX4	2	0	1	1	0	PRDX4	0.01824564	0.2604874	14102	TRUE	FALSE	FALSE	TRUE	PRPF8	PRDX4_HUMAN Peroxiredoxin-4	PRDX4	-0.3702565	2.79129714680733e-12	-2.12804828739705	TRUE	1830	NA	NA	NA	NA
COPS5	HNRNPA1	2	0	1	1	0	HNRNPA1	0.01390437	0.1828599	14107	TRUE	FALSE	FALSE	TRUE	COPS5	ROA1_HUMAN Heterogeneous nuclear ribonucleoprotein A1	HNRNPA1	-0.3586573	1.58026959774821e-11	-2.06415386635349	TRUE	803	NA	NA	NA	NA
USP9X	HNRNPK	2	0	1	1	0	HNRNPK	0.01345217	0.1747739	14119	FALSE	FALSE	TRUE	FALSE	USP9X	HNRPK_HUMAN Isoform 3 of Heterogeneous nuclear ribonucleoprotein K	HNRNPK	-0.610581187831352	4.70937352190229e-37	-3.45188155102378	TRUE	159	NA	NA	NA	NA
USP9X	HNRNPK	2	0	1	1	0	HNRNPK	0.01345217	0.1747739	14119	FALSE	FALSE	TRUE	FALSE	USP9X	Q5T6W1_HUMAN Heterogeneous nuclear ribonucleoprotein K	HNRNPK	-0.473141451894385	1.11324495085511e-09	-2.69479206588061	TRUE	906	NA	NA	NA	NA
USP9X	HNRNPK	2	0	1	1	0	HNRNPK	0.01345217	0.1747739	14119	FALSE	FALSE	TRUE	FALSE	USP9X	HNRPK_HUMAN Isoform 3 of Heterogeneous nuclear ribonucleoprotein K	HNRNPK	-0.610581187831352	4.70937352190229e-37	-3.45188155102378	TRUE	159	NA	NA	NA	NA
USP9X	HNRNPK	2	0	1	1	0	HNRNPK	0.01345217	0.1747739	14119	FALSE	FALSE	TRUE	FALSE	USP9X	Q5T6W1_HUMAN Heterogeneous nuclear ribonucleoprotein K	HNRNPK	-0.473141451894385	1.11324495085511e-09	-2.69479206588061	TRUE	906	NA	NA	NA	NA
UCHL3	OTUB1	2	0	1	1	0	OTUB1	-0.01568432	-0.3462242	14135	FALSE	TRUE	FALSE	TRUE	UCHL3	OTUB1_HUMAN Ubiquitin thioesterase OTUB1	OTUB1	0.407626916843949	6.20320375040165e-15	2.15693779428379	TRUE	1112	NA	NA	NA	NA
COPS5	LIN7C	2	0	1	1	0	LIN7C	-0.01380019	-0.3125335	14141	FALSE	TRUE	FALSE	TRUE	COPS5	LIN7C_HUMAN Protein lin-7 homolog C	LIN7C	-0.3979735	3.23997244837431e-14	-2.28072792634322	TRUE	506	NA	NA	NA	NA
USP9X	HNRNPA0	2	0	1	1	0	HNRNPA0	0.01333379	0.1726571	14151	FALSE	FALSE	TRUE	FALSE	USP9X	ROA0_HUMAN Heterogeneous nuclear ribonucleoprotein A0	HNRNPA0	-0.5926313	1.99866684968267e-34	-3.35300424131439	TRUE	221	NA	NA	NA	NA
COPS6	SNW1	2	0	1	1	0	SNW1	-0.01578448	-0.3480152	14200	TRUE	TRUE	FALSE	TRUE	COPS6	SNW1_HUMAN SNW domain-containing protein 1	SNW1	-0.4407798	1.37911473894373e-17	-2.51652727073913	TRUE	156	NA	NA	NA	NA
OTUB1	KPNB1	2	0	1	1	0	KPNB1	-0.01369345	-0.3106248	14254	FALSE	TRUE	FALSE	TRUE	OTUB1	IMB1_HUMAN Importin subunit beta-1	KPNB1	0.4501277	2.14785111582946e-18	2.39105419314353	TRUE	577	NA	NA	NA	NA
COPS6	HNRNPA2B1	2	0	1	1	0	HNRNPA2B1	0.01539498	0.2095139	14279	TRUE	FALSE	FALSE	TRUE	COPS6	ROA2_HUMAN Heterogeneous nuclear ribonucleoproteins A2/B1	HNRNPA2B1	-0.425538	2.48924489515685e-16	-2.43256751604383	TRUE	230	NA	NA	NA	NA
EIF3H	DYNC1H1	2	0	1	1	0	DYNC1H1	0.0140457	0.1853871	14280	FALSE	FALSE	TRUE	FALSE	EIF3H	DYHC1_HUMAN Cytoplasmic dynein 1 heavy chain 1	DYNC1H1	0.5472761	1.8433700254472e-28	2.92619806283354	TRUE	126	NA	NA	NA	NA
PRPF8	RPS21	2	0	1	1	0	RPS21	0.01744622	0.2461927	14282	TRUE	FALSE	FALSE	TRUE	PRPF8	RS21_HUMAN 40S ribosomal protein S21	RPS21	-0.6095838	6.64321459513356e-37	-3.44638742056305	TRUE	165	NA	NA	NA	NA
USP1	RFC2	2	0	1	1	0	RFC2	-0.01475467	-0.3296008	14315	FALSE	FALSE	FALSE	TRUE	USP1	RFC2_HUMAN Replication factor C subunit 2	RFC2	0.481294742427882	2.47979619922233e-18	2.56273845857301	TRUE	34	NA	NA	NA	NA
OTUB1	ARHGDIA	2	0	1	1	0	ARHGDIA	0.01328838	0.1718451	14370	FALSE	TRUE	FALSE	TRUE	OTUB1	GDIR1_HUMAN Rho GDP-dissociation inhibitor 1	ARHGDIA	0.6063314	2.03718167193263e-36	3.25150534290923	TRUE	40	NA	NA	NA	NA
OTUB1	YWHAQ	2	0	1	1	0	YWHAQ	-0.0132851	-0.303323	14371	FALSE	TRUE	FALSE	TRUE	OTUB1	1433T_HUMAN 14-3-3 protein theta	YWHAQ	0.575195	5.11370005393939e-32	3.07998987189564	TRUE	84	NA	NA	NA	NA
USP4	CTNNB1	2	0	1	1	0	CTNNB1	0.0148484	0.1997403	14378	TRUE	FALSE	FALSE	TRUE	USP4	B4DGU4_HUMAN Catenin beta-1	CTNNB1	-0.347094236815874	8.28082982452563e-11	-2.00045850567001	TRUE	917	NA	NA	NA	NA
USP4	MAT2A	2	0	1	1	0	MAT2A	-0.01482446	-0.3308489	14386	FALSE	FALSE	TRUE	FALSE	USP4	METK2_HUMAN S-adenosylmethionine synthase isoform type-2	MAT2A	0.436702299146465	3.03353161861842e-17	2.31710010882613	TRUE	199	NA	NA	NA	NA
USP39	EIF4A3	2	0	1	1	0	EIF4A3	0.0176336	0.2495434	14410	FALSE	FALSE	FALSE	TRUE	USP39	IF4A3_HUMAN Eukaryotic initiation factor 4A-III	EIF4A3	0.5962442	6.08529467534666e-35	3.19593980356594	TRUE	109	NA	NA	NA	NA
USP9X	GTF3C2	2	0	1	1	0	GTF3C2	-0.01227291	-0.2852237	14443	FALSE	FALSE	TRUE	FALSE	USP9X	TF3C2_HUMAN General transcription factor 3C polypeptide 2	GTF3C2	-0.3845255	2.98405301299035e-13	-2.20664935418361	TRUE	1636	NA	NA	NA	NA
USP4	RPS3	2	0	1	1	0	RPS3	0.01455134	0.1944286	14449	FALSE	FALSE	TRUE	FALSE	USP4	RS3_HUMAN 40S ribosomal protein S3	RPS3	0.415929702628786	1.43614165734467e-15	2.20267385287152	TRUE	300	NA	NA	NA	NA
USP9X	RALY	2	0	1	1	0	RALY	-0.01221184	-0.2841318	14457	FALSE	FALSE	TRUE	FALSE	USP9X	RALY_HUMAN RNA-binding protein Raly	RALY	-0.358310523810779	1.66227259034927e-11	-2.06224364290343	TRUE	1896	NA	NA	NA	NA
EIF3H	EIF2AK4	2	0	1	1	0	EIF2AK4	0.01339927	0.1738281	14458	FALSE	FALSE	TRUE	FALSE	EIF3H	E2AK4_HUMAN Eukaryotic translation initiation factor 2-alpha kinase 4	EIF2AK4	0.4067154	3.40224382917652e-14	2.15191668584393	TRUE	779	NA	NA	NA	NA
USP32	HNRNPM	2	0	1	1	0	HNRNPM	0.01335342	0.1730082	14487	FALSE	FALSE	TRUE	FALSE	USP32	HNRPM_HUMAN Heterogeneous nuclear ribonucleoprotein M	HNRNPM	-0.3990124	5.2969047807237e-13	-2.28645072740038	TRUE	565	NA	NA	NA	NA
USP47	HSPA5	2	0	1	1	0	HSPA5	-0.01364038	-0.3096759	14491	FALSE	FALSE	TRUE	FALSE	USP47	GRP78_HUMAN 78 kDa glucose-regulated protein	HSPA5	-0.3558572	2.37399014485592e-11	-2.04872946050101	TRUE	1763	NA	NA	NA	NA
USP9X	MAD1L1	2	0	1	1	0	MAD1L1	0.01210659	0.1507132	14493	FALSE	FALSE	TRUE	FALSE	USP9X	MD1L1_HUMAN Mitotic spindle assembly checkpoint protein MAD1	MAD1L1	-0.5218622	1.67657751799431e-25	-2.96317126384405	TRUE	586	NA	NA	NA	NA
USP9X	RPL4	2	0	1	1	0	RPL4	0.01206628	0.1499924	14502	FALSE	FALSE	TRUE	FALSE	USP9X	RL4_HUMAN 60S ribosomal protein L4	RPL4	0.516373566055488	6.77725629275418e-25	2.75597084758045	TRUE	638	NA	NA	NA	NA
USP33	PCBP3	2	0	1	1	0	PCBP3	-0.01459582	-0.3267604	14509	FALSE	FALSE	TRUE	FALSE	USP33	PCBP3_HUMAN Poly(rC)-binding protein 3	PCBP3	-0.3856097	2.50671339383404e-13	-2.21262169118059	TRUE	453	NA	NA	NA	NA
PRPF8	CDC40	2	0	1	1	0	CDC40	0.01627622	0.2252716	14522	TRUE	FALSE	FALSE	TRUE	PRPF8	PRP17_HUMAN Pre-mRNA-processing factor 17	CDC40	0.3872143	1.93299616667898e-13	2.04449449343302	TRUE	1627	NA	NA	NA	NA
USP47	RPS8	2	0	1	1	0	RPS8	-0.01347742	-0.3067619	14533	FALSE	FALSE	TRUE	FALSE	USP47	RS8_HUMAN 40S ribosomal protein S8	RPS8	0.4224821	4.3676104599249e-16	2.23876786249987	TRUE	951	NA	NA	NA	NA
USP34	NUP205	2	0	1	1	0	NUP205	-0.01318117	-0.3014646	14535	FALSE	FALSE	TRUE	FALSE	USP34	NU205_HUMAN Nuclear pore complex protein Nup205	NUP205	0.443907	1.90300526646974e-17	2.35678734500006	TRUE	20	NA	NA	NA	NA
USP47	DDX6	2	0	1	1	0	DDX6	-0.01334043	-0.3043124	14566	FALSE	FALSE	FALSE	TRUE	USP47	DDX6_HUMAN Probable ATP-dependent RNA helicase DDX6	DDX6	0.3834268	3.56042857768766e-13	2.023630975285	TRUE	1392	NA	NA	NA	NA
CYLD	HSPB1	2	0	1	0	1	HSPB1	0.01283145	0.1636747	14580	TRUE	FALSE	TRUE	TRUE	CYLD	HSPB1_HUMAN Heat shock protein beta-1	HSPB1	0.06245032	0.410109201660605	0.255525730250808	FALSE	7297	99.95	kd	HSPB1	Heat shock proteins / HSPB
USP24	IKBKB	2	0	1	1	0	IKBKB	-0.01242947	-0.2880233	14595	FALSE	FALSE	TRUE	FALSE	USP24	IKKB_HUMAN Inhibitor of nuclear factor kappa-B kinase subunit beta	IKBKB	0.5718417	1.43351970729615e-31	3.06151815297663	TRUE	88	NA	NA	NA	NA
USP15	BRAP	2	0	1	1	0	BRAP	0.01264314	0.1603075	14596	TRUE	FALSE	FALSE	TRUE	USP15	BRAP_HUMAN BRCA1-associated protein	BRAP	0.5367675	3.32729976109304e-27	2.86831123331268	TRUE	13	NA	NA	NA	NA
USP9X	VPS13C	2	0	1	1	0	VPS13C	-0.01168993	-0.2747993	14619	FALSE	FALSE	TRUE	FALSE	USP9X	VP13C_HUMAN Vacuolar protein sorting-associated protein 13C	VPS13C	0.58450639244783	2.79141996675553e-33	3.13128186009858	TRUE	249	NA	NA	NA	NA
USP8	OTUB1	2	0	1	1	0	OTUB1	0.01169853	0.1434165	14626	TRUE	FALSE	FALSE	TRUE	USP8	OTUB1_HUMAN Ubiquitin thioesterase OTUB1	OTUB1	0.442568921369923	9.715054004492e-18	2.34941651258235	TRUE	407	NA	NA	NA	NA
CYLD	RBBP4	2	0	1	0	1	RBBP4	-0.01266466	-0.2922288	14628	TRUE	FALSE	FALSE	TRUE	CYLD	RBBP4_HUMAN Histone-binding protein RBBP4	RBBP4	-0.2659933	2.32086479417979e-05	-1.55371240215073	FALSE	1017	-94.08	kd	RBBP4	WD repeat domain containing
CYLD	RBBP4	2	0	1	0	1	RBBP4	-0.01266466	-0.2922288	14628	TRUE	FALSE	FALSE	TRUE	CYLD	RBBP4_HUMAN Histone-binding protein RBBP4	RBBP4	-0.2659933	2.32086479417979e-05	-1.55371240215073	FALSE	1017	-99.63	oe	RBBP4	WD repeat domain containing
PRPF8	SLC25A3	2	0	1	1	0	SLC25A3	-0.01576687	-0.3477003	14630	TRUE	FALSE	FALSE	TRUE	PRPF8	MPCP_HUMAN Isoform B of Phosphate carrier protein, mitochondrial	SLC25A3	0.5713011	1.68473208385e-31	3.05854024725761	TRUE	253	NA	NA	NA	NA
USP9X	MAP2K2	2	0	1	1	0	MAP2K2	-0.01166472	-0.2743485	14632	FALSE	FALSE	TRUE	FALSE	USP9X	MP2K2_HUMAN Dual specificity mitogen-activated protein kinase kinase 2	MAP2K2	0.4821598	2.37709809722855e-21	2.56750364520138	TRUE	848	NA	NA	NA	NA
COPS5	FBXO7	2	0	1	1	0	FBXO7	0.01199732	0.1487594	14637	TRUE	TRUE	FALSE	TRUE	COPS5	FBX7_HUMAN F-box only protein 7	FBXO7	0.4413207	1.24002148644342e-17	2.34254066064726	TRUE	263	73.2	kd	FBXO7	F-boxes / other
USP47	CPSF6	2	0	1	1	0	CPSF6	0.01305238	0.1676253	14650	FALSE	FALSE	TRUE	FALSE	USP47	CPSF6_HUMAN Isoform 2 of Cleavage and polyadenylation specificity factor subunit 6	CPSF6	-0.3924496	8.18281124893048e-14	-2.25029941468703	TRUE	1279	NA	NA	NA	NA
USP16	TUBB4B	2	0	1	1	0	TUBB4B	0.01352504	0.1760769	14662	FALSE	FALSE	TRUE	FALSE	USP16	TBB4B_HUMAN Tubulin beta-4B chain	TUBB4B	0.5109948	2.61617280899266e-24	2.72634180910847	TRUE	172	NA	NA	NA	NA
PRPF8	CASP3	2	0	1	1	0	CASP3	0.01549956	0.211384	14682	FALSE	FALSE	TRUE	FALSE	PRPF8	CASP3_HUMAN Caspase-3	CASP3	-0.3613235	1.06720138898516e-11	-2.07884068142577	TRUE	1932	NA	NA	NA	NA
USP16	ALDOA	2	0	1	1	0	ALDOA	0.01344672	0.1746765	14687	FALSE	FALSE	TRUE	FALSE	USP16	ALDOA_HUMAN Isoform 2 of Fructose-bisphosphate aldolase A	ALDOA	0.4636616	1.33167162816493e-19	2.46560594714048	TRUE	413	NA	NA	NA	NA
OTUB1	CLIC1	2	0	1	1	0	CLIC1	0.01214858	0.151464	14694	FALSE	TRUE	FALSE	TRUE	OTUB1	CLIC1_HUMAN Chloride intracellular channel protein 1	CLIC1	0.6145434	1.18168727117603e-37	3.29674130621788	TRUE	34	NA	NA	NA	NA
COPS5	PKM	2	0	1	1	0	PKM	-0.01176864	-0.2762069	14701	TRUE	FALSE	FALSE	TRUE	COPS5	KPYM_HUMAN Pyruvate kinase PKM	PKM	0.4429566	8.99221116257767e-18	2.35155204793131	TRUE	256	NA	NA	NA	NA
USP39	TSR2	2	0	1	1	0	TSR2	0.016103	0.2221741	14740	TRUE	TRUE	FALSE	TRUE	USP39	TSR2_HUMAN Pre-rRNA-processing protein TSR2 homolog	TSR2	-0.409592	9.6333668089139e-15	-2.3447286618159	TRUE	844	NA	NA	NA	NA
PRPF8	STIP1	2	0	1	1	0	STIP1	0.01506417	0.2035987	14761	TRUE	FALSE	FALSE	TRUE	PRPF8	STIP1_HUMAN Stress-induced-phosphoprotein 1	STIP1	-0.5506935	7.03396296109281e-29	-3.12198904622846	TRUE	337	NA	NA	NA	NA
COPS5	PABPN1	2	0	1	1	0	PABPN1	0.01151858	0.1401989	14774	TRUE	FALSE	FALSE	TRUE	COPS5	PABP2_HUMAN Polyadenylate-binding protein 2	PABPN1	-0.3829593	1.27139279592736e-09	-2.19802191071868	TRUE	615	NA	NA	NA	NA
OTUB1	PKM	2	0	1	1	0	PKM	-0.0118556	-0.2777618	14785	FALSE	TRUE	FALSE	TRUE	OTUB1	KPYM_HUMAN Pyruvate kinase PKM	PKM	0.4374676	2.61870248385602e-17	2.32131578361066	TRUE	646	NA	NA	NA	NA
USP5	SEPHS1	2	0	1	1	0	SEPHS1	-0.01405541	-0.3170973	14799	FALSE	TRUE	FALSE	TRUE	USP5	SPS1_HUMAN Selenide, water dikinase 1	SEPHS1	0.50736793935653	6.43088971326886e-24	2.70636317601135	TRUE	367	NA	NA	NA	NA
OTUB1	RRM1	2	0	1	1	0	RRM1	0.01178937	0.145041	14805	TRUE	TRUE	FALSE	TRUE	OTUB1	RIR1_HUMAN Ribonucleoside-diphosphate reductase large subunit	RRM1	0.4397969	1.66882048616119e-17	2.3341467784152	TRUE	633	NA	NA	NA	NA
PRPF8	ILF3	2	0	1	1	0	ILF3	-0.01478444	-0.3301331	14823	TRUE	FALSE	FALSE	TRUE	PRPF8	ILF3_HUMAN Isoform 7 of Interleukin enhancer-binding factor 3	ILF3	0.4395151	1.76033829760163e-17	2.33259447757979	TRUE	1100	NA	NA	NA	NA
OTUB1	USP8	2	0	1	1	0	USP8	0.01169853	0.1434165	14826	TRUE	FALSE	FALSE	TRUE	OTUB1	UBP8_HUMAN Ubiquitin carboxyl-terminal hydrolase 8	USP8	0.4425689	9.715054004492e-18	2.34941639486571	TRUE	614	NA	NA	NA	NA
USP9X	RPL6	2	0	1	1	0	RPL6	0.01086847	0.128574	14846	FALSE	FALSE	TRUE	FALSE	USP9X	RL6_HUMAN 60S ribosomal protein L6	RPL6	0.5707114	2.0177302684462e-31	3.0552918732241	TRUE	308	NA	NA	NA	NA
USP34	CDK9	2	0	1	1	0	CDK9	-0.0119033	-0.2786147	14847	FALSE	FALSE	TRUE	FALSE	USP34	CDK9_HUMAN Isoform 2 of Cyclin-dependent kinase 9	CDK9	0.3942964	1.24039215682027e-13	2.083506380397	TRUE	84	NA	NA	NA	NA
ATXN3	RAD23A	2	0	1	1	0	RAD23A	0.01375994	0.1802774	14883	TRUE	TRUE	FALSE	TRUE	ATXN3	RD23A_HUMAN UV excision repair protein RAD23 homolog A	RAD23A	0.5287397	1.1473740424844e-25	2.82408993932227	TRUE	27	NA	NA	NA	NA
COPS5	TUBA1C	2	0	1	1	0	TUBA1C	-0.01116694	-0.2654475	14884	TRUE	FALSE	FALSE	TRUE	COPS5	TBA1C_HUMAN Tubulin alpha-1C chain	TUBA1C	0.4330797	6.04541681001404e-17	2.29714495026896	TRUE	303	NA	NA	NA	NA
BAP1	MTA2	2	0	1	1	0	MTA2	0.009830559	0.1100149	14893	FALSE	FALSE	TRUE	FALSE	BAP1	MTA2_HUMAN Metastasis-associated protein MTA2	MTA2	0.385321556482582	2.62764741139982e-13	2.03406827858809	TRUE	326	NA	NA	NA	NA
USP4	TUBA1B	2	0	1	1	0	TUBA1B	-0.01282733	-0.2951375	14895	FALSE	FALSE	TRUE	FALSE	USP4	TBA1B_HUMAN Tubulin alpha-1B chain	TUBA1B	0.491625182480216	2.72098885644337e-22	2.61964389052255	TRUE	57	NA	NA	NA	NA
EIF3H	HSP90AA1	2	0	1	1	0	HSP90AA1	-0.01174991	-0.2758719	14911	TRUE	FALSE	TRUE	TRUE	EIF3H	HS90A_HUMAN Isoform 2 of Heat shock protein HSP 90-alpha	HSP90AA1	0.4987124	5.16604600683549e-23	2.65868396744479	TRUE	261	NA	NA	NA	NA
OTUB1	UBE2V2	2	0	1	1	0	UBE2V2	-0.01135151	-0.2687479	14926	TRUE	FALSE	FALSE	TRUE	OTUB1	UB2V2_HUMAN Ubiquitin-conjugating enzyme E2 variant 2	UBE2V2	0.4575876	4.70558250369211e-19	2.43214719882865	TRUE	535	NA	NA	NA	NA
USP8	AKT1	2	0	1	1	0	AKT1	-0.01067232	-0.2566032	14929	TRUE	FALSE	FALSE	TRUE	USP8	AKT1_HUMAN RAC-alpha serine/threonine-protein kinase	AKT1	0.460570293275775	2.53702633735532e-19	2.44857742332742	TRUE	323	NA	NA	NA	NA
OTUB1	COPA	2	0	1	1	0	COPA	-0.01133933	-0.2685302	14930	FALSE	TRUE	FALSE	TRUE	OTUB1	COPA_HUMAN Coatomer subunit alpha	COPA	0.4309437	9.06657021828129e-17	2.28537875231143	TRUE	680	NA	NA	NA	NA
USP9X	TUBGCP4	2	0	1	1	0	TUBGCP4	0.01040527	0.1202914	14988	FALSE	FALSE	TRUE	FALSE	USP9X	GCP4_HUMAN Gamma-tubulin complex component 4	TUBGCP4	0.62277	1.87528549185766e-33	3.34205769391332	TRUE	118	NA	NA	NA	NA
USP16	TUBB	2	0	1	1	0	TUBB	0.01213359	0.1511961	15000	FALSE	FALSE	TRUE	FALSE	USP16	TBB5_HUMAN Tubulin beta chain	TUBB	0.5476347	1.66806244042808e-28	2.92817341797754	TRUE	73	NA	NA	NA	NA
BAP1	LMNB1	2	0	1	1	0	LMNB1	-0.009430783	-0.2344029	15030	FALSE	FALSE	TRUE	FALSE	BAP1	LMNB1_HUMAN Lamin-B1	LMNB1	0.391941480291636	8.90623498377896e-14	2.0705342589257	TRUE	294	NA	NA	NA	NA
USP24	CDC5L	2	0	1	1	0	CDC5L	0.01076612	0.1267438	15042	TRUE	TRUE	FALSE	TRUE	USP24	CDC5L_HUMAN Cell division cycle 5-like protein	CDC5L	-0.3771667	9.61019439792321e-13	-2.1661132598344	TRUE	1143	NA	NA	NA	NA
USP9X	RPL29	2	0	1	1	0	RPL29	-0.01018645	-0.2479152	15056	FALSE	FALSE	TRUE	FALSE	USP9X	RL29_HUMAN 60S ribosomal protein L29	RPL29	0.4465922	4.36299930640111e-18	2.37157882194555	TRUE	1107	NA	NA	NA	NA
USP14	EEF1G	2	0	1	1	0	EEF1G	-0.009708756	-0.2393734	15071	FALSE	FALSE	TRUE	FALSE	USP14	EF1G_HUMAN Elongation factor 1-gamma	EEF1G	0.4627936	1.59591828885764e-19	2.46082455209032	TRUE	278	NA	NA	NA	NA
USP9X	HNRNPA2B1	2	0	1	1	0	HNRNPA2B1	0.01011858	0.1151651	15088	FALSE	FALSE	TRUE	FALSE	USP9X	ROA2_HUMAN Heterogeneous nuclear ribonucleoproteins A2/B1	HNRNPA2B1	-0.6485502	3.03653904984112e-43	-3.66103460038165	TRUE	65	NA	NA	NA	NA
OTUB1	CAND1	2	0	1	1	0	CAND1	-0.0107645	-0.2582515	15092	FALSE	TRUE	FALSE	TRUE	OTUB1	CAND1_HUMAN Cullin-associated NEDD8-dissociated protein 1	CAND1	0.4845501	1.38595515216853e-21	2.58067065970414	TRUE	381	NA	NA	NA	NA
USP9X	PAF1	2	0	1	1	0	PAF1	-0.00994026	-0.243513	15131	FALSE	FALSE	TRUE	FALSE	USP9X	PAF1_HUMAN RNA polymerase II-associated factor 1 homolog	PAF1	-0.5865963	1.42114471879393e-33	-3.31976032526864	TRUE	245	NA	NA	NA	NA
ATXN3	UBE2N	2	0	1	1	0	UBE2N	-0.01260494	-0.2911608	15137	FALSE	TRUE	FALSE	TRUE	ATXN3	UBE2N_HUMAN Ubiquitin-conjugating enzyme E2 N	UBE2N	0.488979	1.62769716388463e-21	2.60506734235121	TRUE	70	NA	NA	NA	NA
PRPF8	PQBP1	2	0	1	1	0	PQBP1	0.01318385	0.1699761	15142	TRUE	FALSE	FALSE	TRUE	PRPF8	PQBP1_HUMAN Polyglutamine-binding protein 1	PQBP1	-0.4428638	9.15889344259621e-18	-2.52800702567523	TRUE	1072	NA	NA	NA	NA
COPS6	PSMD5	2	0	1	1	0	PSMD5	0.01187238	0.1465253	15142	FALSE	TRUE	FALSE	TRUE	COPS6	PSMD5_HUMAN 26S proteasome non-ATPase regulatory subunit 5	PSMD5	0.456233	6.21109797234781e-19	2.42468535812019	TRUE	119	NA	NA	NA	NA
USP9X	CCT4	2	0	1	1	0	CCT4	0.009874013	0.1107919	15149	TRUE	FALSE	TRUE	TRUE	USP9X	TCPD_HUMAN T-complex protein 1 subunit delta	CCT4	0.4519761	1.47926708603834e-18	2.40123614085172	TRUE	1081	NA	NA	NA	NA
OTUB1	UBE2E2	2	0	1	1	0	UBE2E2	-0.01060384	-0.2553786	15152	TRUE	TRUE	FALSE	TRUE	OTUB1	UB2E2_HUMAN Ubiquitin-conjugating enzyme E2 E2	UBE2E2	0.3834438	3.55097140869115e-13	2.02372462011894	TRUE	1047	NA	NA	NA	NA
USP9X	ILF3	2	0	1	1	0	ILF3	0.009824801	0.1099119	15170	FALSE	FALSE	TRUE	FALSE	USP9X	ILF3_HUMAN Isoform 7 of Interleukin enhancer-binding factor 3	ILF3	-0.352798	3.68797671166499e-11	-2.03187779720902	TRUE	1952	NA	NA	NA	NA
USP9X	CD3EAP	2	0	1	1	0	CD3EAP	0.009795045	0.1093798	15177	FALSE	FALSE	TRUE	FALSE	USP9X	RPA34_HUMAN Isoform 2 of DNA-directed RNA polymerase I subunit RPA34	CD3EAP	-0.4102536	3.92440667592235e-15	-2.34837309841173	TRUE	1412	NA	NA	NA	NA
OTUD5	PDCD5	2	0	1	1	0	PDCD5	-0.008681058	-0.2209968	15181	TRUE	FALSE	FALSE	TRUE	OTUD5	PDCD5_HUMAN Programmed cell death protein 5	PDCD5	0.4531783	8.30388918412981e-18	2.40785848316659	TRUE	128	NA	NA	NA	NA
COPS5	CARM1	2	0	1	1	0	CARM1	0.01023982	0.1173329	15184	TRUE	FALSE	FALSE	TRUE	COPS5	CARM1_HUMAN Histone-arginine methyltransferase CARM1	CARM1	0.4617298	1.99340644602771e-19	2.45496458889405	TRUE	192	NA	NA	NA	NA
ZRANB1	CBX7	2	0	1	0	1	CBX7	-0.01193786	-0.2792326	15186	FALSE	TRUE	FALSE	TRUE	NA	NA	NA	NA	NA	NA	NA	NA	98.09	oe	CBX7	-
USP39	PRPF38A	2	0	1	1	0	PRPF38A	0.01384825	0.1818564	15196	FALSE	FALSE	FALSE	TRUE	USP39	PR38A_HUMAN Pre-mRNA-splicing factor 38A	PRPF38A	0.5277626	3.63345782350947e-26	2.81870756477906	TRUE	219	NA	NA	NA	NA
COPS5	RPSA	2	0	1	1	0	RPSA	-0.01013729	-0.2470361	15211	TRUE	FALSE	FALSE	TRUE	COPS5	RSSA_HUMAN 40S ribosomal protein SA	RPSA	0.4522501	1.40004088e-18	2.40274547523392	TRUE	227	NA	NA	NA	NA
PRPF8	SIRT7	2	0	1	1	0	SIRT7	0.01285904	0.164168	15212	TRUE	FALSE	FALSE	TRUE	PRPF8	SIR7_HUMAN NAD-dependent protein deacetylase sirtuin-7	SIRT7	0.4098552	1.23652223214914e-08	2.16921233581915	TRUE	1371	NA	NA	NA	NA
USP9X	TRA2A	2	0	1	1	0	TRA2A	0.009677711	0.1072817	15222	FALSE	FALSE	TRUE	FALSE	USP9X	TRA2A_HUMAN Transformer-2 protein homolog alpha	TRA2A	-0.348235236605731	7.05496811773067e-11	-2.00674372542514	TRUE	1999	NA	NA	NA	NA
PAN2	MATR3	2	0	1	1	0	MATR3	-0.009859086	-0.2420615	15231	TRUE	FALSE	FALSE	TRUE	PAN2	A8MXP9_HUMAN Matrin-3	MATR3	-0.373511	2.8325698480277e-10	-2.14597576457533	TRUE	235	NA	NA	NA	NA
USP16	TXNL1	2	0	1	1	0	TXNL1	0.01113161	0.1332794	15242	TRUE	FALSE	FALSE	TRUE	USP16	TXNL1_HUMAN Thioredoxin-like protein 1	TXNL1	0.5407827	1.11603855168741e-27	2.89042904138342	TRUE	93	NA	NA	NA	NA
BAP1	POLR2E	2	0	1	1	0	POLR2E	0.008791141	0.09142872	15244	FALSE	FALSE	TRUE	FALSE	BAP1	RPAB1_HUMAN DNA-directed RNA polymerases I, II, and III subunit RPABC1	POLR2E	0.514765814433299	1.01708646332876e-24	2.74711451618849	TRUE	13	NA	NA	NA	NA
USP8	BIRC6	2	0	1	1	0	BIRC6	-0.009657464	-0.2384562	15247	TRUE	FALSE	FALSE	TRUE	USP8	BIRC6_HUMAN Baculoviral IAP repeat-containing protein 6	BIRC6	0.567705880108105	4.96987651127538e-31	3.03873590786205	TRUE	23	NA	NA	NA	NA
USP9X	GMPPB	2	0	1	1	0	GMPPB	-0.009583775	-0.2371386	15252	FALSE	FALSE	TRUE	FALSE	USP9X	GMPPB_HUMAN Isoform 2 of Mannose-1-phosphate guanyltransferase beta	GMPPB	0.4923852	2.28399616584964e-22	2.62383046195934	TRUE	773	NA	NA	NA	NA
CYLD	HSPA5	2	0	1	0	1	HSPA5	-0.01045705	-0.2527539	15258	TRUE	FALSE	TRUE	TRUE	CYLD	GRP78_HUMAN 78 kDa glucose-regulated protein	HSPA5	-0.1599819	0.0167386197160412	-0.969746522864437	FALSE	3607	99.55	kd	HSPA5	Heat shock proteins / HSP70
USP34	USP39	2	0	1	1	0	USP39	-0.01025819	-0.249198	15268	FALSE	FALSE	TRUE	FALSE	USP34	SNUT2_HUMAN U4/U6.U5 tri-snRNP-associated protein 2	USP39	0.4472107	1.00574820517278e-17	2.37498584134478	TRUE	16	NA	NA	NA	NA
COPS6	FBXO22	2	0	1	1	0	FBXO22	0.01103468	0.1315461	15342	TRUE	TRUE	FALSE	TRUE	COPS6	FBX22_HUMAN F-box only protein 22	FBXO22	0.5203719	2.4576072179038e-25	2.77799574865324	TRUE	40	NA	NA	NA	NA
USP39	SNRNP200	2	0	1	1	0	SNRNP200	-0.01320817	-0.3019474	15342	TRUE	TRUE	FALSE	TRUE	USP39	U520_HUMAN U5 small nuclear ribonucleoprotein 200 kDa helicase	SNRNP200	0.8533056	2.09147770913418e-104	4.6119675749336	TRUE	2	NA	NA	NA	NA
BAP1	RANBP2	2	0	1	1	0	RANBP2	0.008488968	0.08602548	15347	FALSE	FALSE	TRUE	FALSE	BAP1	RBP2_HUMAN E3 SUMO-protein ligase RanBP2	RANBP2	0.585080213366137	2.3187318517993e-33	3.13444276389866	TRUE	2	NA	NA	NA	NA
ZRANB1	POLR1C	2	0	1	0	1	POLR1C	-0.01125745	-0.267066	15351	FALSE	TRUE	FALSE	TRUE	NA	NA	NA	NA	NA	NA	NA	NA	-96.65	oe	POLR1C	RNA polymerase subunits
ZRANB1	POLR1C	2	0	1	0	1	POLR1C	-0.01125745	-0.267066	15351	FALSE	TRUE	FALSE	TRUE	NA	NA	NA	NA	NA	NA	NA	NA	-99.32	kd	POLR1C	RNA polymerase subunits
OTUB1	USP4	2	0	1	1	0	USP4	0.009764066	0.1088259	15378	FALSE	FALSE	TRUE	FALSE	OTUB1	UBP4_HUMAN Ubiquitin carboxyl-terminal hydrolase 4	USP4	0.4117262	3.03237262305529e-15	2.17951877607128	TRUE	839	NA	NA	NA	NA
TNFAIP3	TRADD	2	0	1	0	1	TRADD	0.009472749	0.1036168	15421	TRUE	TRUE	FALSE	TRUE	TNFAIP3	TRADD_HUMAN Tumor necrosis factor receptor type 1-associated DEATH domain protein	TRADD	0.1257762	0.0637085580991874	0.604357584143673	FALSE	2147	-97.38	kd	TRADD	-
OTUB1	TPT1	2	0	1	1	0	TPT1	-0.009502315	-0.2356819	15452	TRUE	TRUE	FALSE	TRUE	OTUB1	TCTP_HUMAN Translationally-controlled tumor protein	TPT1	0.476127	9.12330610908032e-21	2.53427184789885	TRUE	427	NA	NA	NA	NA
PRPF8	GTF2F1	2	0	1	1	0	GTF2F1	-0.0117073	-0.2751099	15479	FALSE	FALSE	FALSE	TRUE	PRPF8	T2FA_HUMAN General transcription factor IIF subunit 1	GTF2F1	-0.3868008	2.06823069497623e-13	-2.21918288892742	TRUE	1630	NA	NA	NA	NA
COPS6	SNRPC	2	0	1	1	0	SNRPC	0.01053067	0.1225338	15481	TRUE	FALSE	FALSE	TRUE	COPS6	RU1C_HUMAN U1 small nuclear ribonucleoprotein C	SNRPC	-0.3588617	4.96016104915925e-11	-2.06527980776853	TRUE	705	NA	NA	NA	NA
PSMD14	RBX1	2	0	0	1	1	RBX1	0.01126814	0.1357206	15498	FALSE	FALSE	FALSE	FALSE	PSMD14	RBX1_HUMAN E3 ubiquitin-protein ligase RBX1	RBX1	0.3999683	9.6350938133505e-13	2.11475015296037	TRUE	119	99.37	kd	RBX1	RING-type (C3HC4) zinc fingers
OTULIN	ELAVL1	2	0	1	1	0	ELAVL1	-0.01096174	-0.2617785	15515	TRUE	FALSE	FALSE	TRUE	OTULIN	B4DVB8_HUMAN ELAV-like protein 1	ELAVL1	-0.3639403	7.2300685775152e-12	-2.09325537562768	TRUE	1288	NA	NA	NA	NA
USP4	CLIC1	2	0	1	1	0	CLIC1	0.01023707	0.1172839	15531	FALSE	FALSE	TRUE	FALSE	USP4	CLIC1_HUMAN Chloride intracellular channel protein 1	CLIC1	0.457517693402447	4.77280373402486e-19	2.43176211696285	TRUE	126	NA	NA	NA	NA
PRPF8	ALDOA	2	0	1	1	0	ALDOA	-0.01142521	-0.2700658	15536	TRUE	FALSE	FALSE	TRUE	PRPF8	ALDOA_HUMAN Isoform 2 of Fructose-bisphosphate aldolase A	ALDOA	-0.4704828	3.11605556557495e-20	-2.68014682969639	TRUE	842	NA	NA	NA	NA
EIF3F	G3BP1	2	0	1	1	0	G3BP1	-0.01030495	-0.2500342	15537	TRUE	FALSE	FALSE	TRUE	EIF3F	G3BP1_HUMAN Ras GTPase-activating protein-binding protein 1	G3BP1	0.5099273	3.41458606730187e-24	2.72046146438953	TRUE	19	NA	NA	NA	NA
EIF3H	STOML2	2	0	1	1	0	STOML2	0.009470494	0.1035764	15546	FALSE	TRUE	FALSE	TRUE	EIF3H	STML2_HUMAN Stomatin-like protein 2, mitochondrial	STOML2	-0.3714886	2.31141705863443e-12	-2.13483533444924	TRUE	1078	NA	NA	NA	NA
PSMD14	ASNA1	2	0	1	1	0	ASNA1	-0.01103948	-0.2631685	15547	TRUE	FALSE	FALSE	TRUE	PSMD14	ASNA_HUMAN ATPase ASNA1	ASNA1	0.507232	6.64426599317218e-24	2.70561435139564	TRUE	31	NA	NA	NA	NA
USP4	EEF1A2	2	0	1	1	0	EEF1A2	-0.01003864	-0.2452721	15583	FALSE	FALSE	TRUE	FALSE	USP4	EF1A2_HUMAN Elongation factor 1-alpha 2	EEF1A2	0.407086130259146	6.81780508710363e-15	2.15395886075871	TRUE	351	NA	NA	NA	NA
USP39	CHD4	2	0	1	1	0	CHD4	-0.01201645	-0.280638	15608	TRUE	FALSE	FALSE	TRUE	USP39	F5GWX5_HUMAN Chromodomain-helicase-DNA-binding protein 4	CHD4	0.6137055	1.59444206231813e-37	3.29212571760898	TRUE	87	NA	NA	NA	NA
PAN2	GNB2	2	0	1	1	0	GNB2	-0.008486542	-0.2175186	15620	TRUE	FALSE	FALSE	TRUE	PAN2	GBB2_HUMAN Guanine nucleotide-binding protein G(I)/G(S)/G(T) subunit beta-2	GNB2	-0.36256	3.25255096777781e-10	-2.08565196596439	TRUE	302	NA	NA	NA	NA
PRPF8	CWC27	2	0	1	1	0	CWC27	-0.01100277	-0.262512	15643	FALSE	FALSE	FALSE	TRUE	PRPF8	CWC27_HUMAN Peptidyl-prolyl cis-trans isomerase CWC27 homolog	CWC27	-0.3583764	1.64615292747911e-11	-2.06260652318576	TRUE	1962	NA	NA	NA	NA
USP39	YBX1	2	0	1	1	0	YBX1	-0.01176507	-0.276143	15651	FALSE	FALSE	FALSE	TRUE	USP39	YBOX1_HUMAN Nuclease-sensitive element-binding protein 1	YBX1	-0.3956731	4.77541170624876e-14	-2.26805612775637	TRUE	979	NA	NA	NA	NA
USP4	OTUB1	2	0	1	1	0	OTUB1	0.009764066	0.1088259	15658	FALSE	FALSE	TRUE	FALSE	USP4	OTUB1_HUMAN Ubiquitin thioesterase OTUB1	OTUB1	0.41172623500129	3.03237262305529e-15	2.17951896887658	TRUE	319	NA	NA	NA	NA
EIF3H	EIF4A2	2	0	1	1	0	EIF4A2	0.009116602	0.09724838	15659	TRUE	TRUE	TRUE	TRUE	EIF3H	IF4A2_HUMAN Eukaryotic initiation factor 4A-II	EIF4A2	0.5777558	2.3153821654557e-32	3.09409608899754	TRUE	77	NA	NA	NA	NA
COPS6	EWSR1	2	0	1	1	0	EWSR1	-0.009754976	-0.2401999	15671	TRUE	FALSE	FALSE	TRUE	COPS6	EWS_HUMAN Isoform 5 of RNA-binding protein EWS	EWSR1	-0.3743439	1.4902493495319e-12	-2.15056381058602	TRUE	570	NA	NA	NA	NA
CYLD	HSPA9	2	0	1	0	1	HSPA9	0.008974724	0.09471141	15675	TRUE	FALSE	FALSE	TRUE	CYLD	GRP75_HUMAN Stress-70 protein, mitochondrial	HSPA9	-0.2374433	0.000194681991605703	-1.3964441663419	FALSE	1519	90.08	kd	HSPA9	Heat shock proteins / HSP70
BAP1	EFTUD2	2	0	1	1	0	EFTUD2	-0.007511774	-0.2000885	15677	FALSE	FALSE	TRUE	FALSE	BAP1	U5S1_HUMAN 116 kDa U5 small nuclear ribonucleoprotein component	EFTUD2	0.507587339923189	6.09647668592717e-24	2.70757174834248	TRUE	18	NA	NA	NA	NA
COPS5	GSK3B	2	0	1	1	0	GSK3B	-0.008384696	-0.2156975	15685	TRUE	FALSE	FALSE	TRUE	COPS5	GSK3B_HUMAN Isoform 2 of Glycogen synthase kinase-3 beta	GSK3B	0.4207438	5.99951519246392e-16	2.22919240280437	TRUE	363	NA	NA	NA	NA
USP32	HSP90AB1	2	0	1	1	0	HSP90AB1	0.008722413	0.09019977	15690	FALSE	FALSE	TRUE	FALSE	USP32	HS90B_HUMAN Heat shock protein HSP 90-beta	HSP90AB1	0.4352447	1.45018105645188e-15	2.30907089529614	TRUE	311	NA	NA	NA	NA
UCHL3	PJA1	2	0	1	0	1	PJA1	0.009643952	0.1066781	15691	TRUE	FALSE	FALSE	TRUE	UCHL3	PJA1_HUMAN E3 ubiquitin-protein ligase Praja-1	PJA1	0.123441565064169	0.179833909282234	0.591497201740318	FALSE	7107	92.1	kd	PJA1	RING-type (C3HC4) zinc fingers
USP9X	ECHS1	2	0	1	1	0	ECHS1	0.008013355	0.0775209	15698	FALSE	FALSE	TRUE	FALSE	USP9X	ECHM_HUMAN Enoyl-CoA hydratase, mitochondrial	ECHS1	-0.4082545	5.56270612252108e-15	-2.33736101679333	TRUE	1435	NA	NA	NA	NA
USP7	DDB1	2	0	1	1	0	DDB1	-0.009157581	-0.2295177	15704	FALSE	FALSE	FALSE	TRUE	USP7	DDB1_HUMAN DNA damage-binding protein 1	DDB1	0.428209566225197	1.5173209873866e-16	2.27031772270622	TRUE	47	NA	NA	NA	NA
USP47	EPRS	2	0	1	1	0	EPRS	0.009050279	0.09606244	15710	FALSE	FALSE	TRUE	FALSE	USP47	SYEP_HUMAN Bifunctional glutamate/proline--tRNA ligase	EPRS	0.5109614	2.63685033659187e-24	2.7261578245524	TRUE	332	NA	NA	NA	NA
EIF3H	PDIA3	2	0	1	1	0	PDIA3	0.008961389	0.09447297	15714	FALSE	FALSE	TRUE	FALSE	EIF3H	H7BZJ3_HUMAN Thioredoxin (Fragment)	PDIA3	-0.4561791	1.70035968168815e-18	-2.60135461727822	TRUE	443	NA	NA	NA	NA
EIF3H	PDIA3	2	0	1	1	0	PDIA3	0.008961389	0.09447297	15714	FALSE	FALSE	TRUE	FALSE	EIF3H	PDIA3_HUMAN Protein disulfide-isomerase A3	PDIA3	-0.4536356	1.05586269670321e-18	-2.58734369756614	TRUE	459	NA	NA	NA	NA
EIF3H	PDIA3	2	0	1	1	0	PDIA3	0.008961389	0.09447297	15714	FALSE	FALSE	TRUE	FALSE	EIF3H	H7BZJ3_HUMAN Thioredoxin (Fragment)	PDIA3	-0.4561791	1.70035968168815e-18	-2.60135461727822	TRUE	443	NA	NA	NA	NA
EIF3H	PDIA3	2	0	1	1	0	PDIA3	0.008961389	0.09447297	15714	FALSE	FALSE	TRUE	FALSE	EIF3H	PDIA3_HUMAN Protein disulfide-isomerase A3	PDIA3	-0.4536356	1.05586269670321e-18	-2.58734369756614	TRUE	459	NA	NA	NA	NA
EIF3H	SNRNP70	2	0	1	1	0	SNRNP70	0.00891728	0.09368425	15722	FALSE	TRUE	FALSE	TRUE	EIF3H	RU17_HUMAN Isoform 2 of U1 small nuclear ribonucleoprotein 70 kDa	SNRNP70	-0.4575521	4.73985749087753e-19	-2.60891781474811	TRUE	435	NA	NA	NA	NA
EIF3H	MTOR	2	0	1	1	0	MTOR	-0.008916125	-0.2252001	15724	FALSE	FALSE	TRUE	FALSE	EIF3H	MTOR_HUMAN Serine/threonine-protein kinase mTOR	MTOR	0.5551381	1.98007204896117e-29	2.96950604426713	TRUE	114	NA	NA	NA	NA
PSMD7	TBK1	2	0	1	1	0	TBK1	0.01170063	0.1434542	15734	FALSE	FALSE	TRUE	FALSE	PSMD7	TBK1_HUMAN Serine/threonine-protein kinase TBK1	TBK1	0.4756521	1.0132167968075e-20	2.53165585192037	TRUE	56	NA	NA	NA	NA
USP47	ADSL	2	0	1	1	0	ADSL	-0.008960557	-0.2259946	15735	TRUE	TRUE	FALSE	TRUE	USP47	PUR8_HUMAN Adenylosuccinate lyase	ADSL	0.6099765	5.80455243784372e-37	3.27158444786008	TRUE	52	NA	NA	NA	NA
USP39	PRPF6	2	0	1	1	0	PRPF6	0.01126107	0.1355942	15776	TRUE	TRUE	FALSE	TRUE	USP39	PRP6_HUMAN Pre-mRNA-processing factor 6	PRPF6	0.7281045	6.61677235667153e-60	3.92229485625324	TRUE	7	NA	NA	NA	NA
USP14	PSMB2	2	0	1	1	0	PSMB2	-0.007199779	-0.1945096	15810	FALSE	FALSE	FALSE	TRUE	USP14	PSB2_HUMAN Proteasome subunit beta type-2	PSMB2	0.380283	5.88082781417021e-13	2.00631329123121	TRUE	744	NA	NA	NA	NA
USP9X	SNRPA	2	0	1	1	0	SNRPA	0.007538607	0.06903179	15812	FALSE	FALSE	TRUE	FALSE	USP9X	SNRPA_HUMAN U1 small nuclear ribonucleoprotein A	SNRPA	-0.5053953	1.04165576153012e-23	-2.87246302173406	TRUE	696	NA	NA	NA	NA
USP9X	SCAF11	2	0	1	1	0	SCAF11	-0.007529411	-0.2004039	15816	FALSE	FALSE	TRUE	FALSE	USP9X	SCAFB_HUMAN Protein SCAF11	SCAF11	-0.5136415	1.3476615944638e-24	-2.9178873764145	TRUE	655	NA	NA	NA	NA
USP9X	DNM1L	2	0	1	1	0	DNM1L	0.007512185	0.06855932	15820	FALSE	FALSE	TRUE	FALSE	USP9X	DNM1L_HUMAN Isoform 4 of Dynamin-1-like protein	DNM1L	0.5506383	7.14236653028893e-29	2.94471880757738	TRUE	429	NA	NA	NA	NA
USP9X	DNM1L	2	0	1	1	0	DNM1L	0.007512185	0.06855932	15820	FALSE	FALSE	TRUE	FALSE	USP9X	B4DGC9_HUMAN Dynamin-1-like protein	DNM1L	0.3923718	5.22087098278294e-07	2.07290468349201	TRUE	1568	NA	NA	NA	NA
USP9X	DNM1L	2	0	1	1	0	DNM1L	0.007512185	0.06855932	15820	FALSE	FALSE	TRUE	FALSE	USP9X	DNM1L_HUMAN Isoform 4 of Dynamin-1-like protein	DNM1L	0.5506383	7.14236653028893e-29	2.94471880757738	TRUE	429	NA	NA	NA	NA
USP9X	DNM1L	2	0	1	1	0	DNM1L	0.007512185	0.06855932	15820	FALSE	FALSE	TRUE	FALSE	USP9X	B4DGC9_HUMAN Dynamin-1-like protein	DNM1L	0.3923718	5.22087098278294e-07	2.07290468349201	TRUE	1568	NA	NA	NA	NA
PRPF8	NCOA2	2	0	1	1	0	NCOA2	0.01020134	0.1166449	15823	FALSE	FALSE	TRUE	FALSE	PRPF8	NCOA2_HUMAN Nuclear receptor coactivator 2	NCOA2	-0.37491	1.36507067425212e-12	-2.15368218355594	TRUE	1763	NA	NA	NA	NA
PRPF8	ZNF746	2	0	1	1	0	ZNF746	0.01007619	0.1144071	15847	TRUE	FALSE	FALSE	TRUE	PRPF8	ZN746_HUMAN Isoform 2 of Zinc finger protein 746	ZNF746	-0.3626176	3.55083591732278e-09	-2.08596925669583	TRUE	1918	NA	NA	NA	NA
USP9X	DIAPH1	2	0	1	1	0	DIAPH1	-0.007417273	-0.1983987	15849	FALSE	FALSE	TRUE	FALSE	USP9X	DIAP1_HUMAN Protein diaphanous homolog 1	DIAPH1	0.476031961162367	9.32018892386276e-21	2.53374832459489	TRUE	885	NA	NA	NA	NA
USP4	PSME2	2	0	1	1	0	PSME2	-0.00894697	-0.2257517	15861	FALSE	FALSE	TRUE	FALSE	USP4	PSME2_HUMAN Proteasome activator complex subunit 2	PSME2	0.385378759698844	2.60342931762061e-13	2.03438338362851	TRUE	525	NA	NA	NA	NA
BAP1	TBL3	2	0	1	1	0	TBL3	0.006872399	0.05711913	15862	FALSE	FALSE	TRUE	FALSE	BAP1	TBL3_HUMAN Transducin beta-like protein 3	TBL3	0.384823526233774	2.84667414053534e-13	2.0313248691797	TRUE	329	NA	NA	NA	NA
EIF3H	EIF4A3	2	0	1	1	0	EIF4A3	-0.008443826	-0.2167548	15869	FALSE	FALSE	TRUE	FALSE	EIF3H	IF4A3_HUMAN Eukaryotic initiation factor 4A-III	EIF4A3	0.4613017	2.17961185074162e-19	2.45260639163487	TRUE	423	NA	NA	NA	NA
USP14	HSP90AA1	2	0	1	1	0	HSP90AA1	0.007007539	0.05953561	15872	FALSE	FALSE	TRUE	FALSE	USP14	HS90A_HUMAN Isoform 2 of Heat shock protein HSP 90-alpha	HSP90AA1	0.6558979	1.49324421729733e-44	3.52454338179603	TRUE	3	NA	NA	NA	NA
COPS5	RPL5	2	0	1	1	0	RPL5	0.007736695	0.07257387	15875	TRUE	FALSE	FALSE	TRUE	COPS5	RL5_HUMAN 60S ribosomal protein L5	RPL5	0.4634302	1.39787271248807e-19	2.46433127569508	TRUE	185	NA	NA	NA	NA
USP39	DDX41	2	0	1	1	0	DDX41	-0.01052047	-0.2538879	15915	FALSE	TRUE	FALSE	TRUE	USP39	DDX41_HUMAN Probable ATP-dependent RNA helicase DDX41	DDX41	0.4601206	2.77916345251246e-19	2.44610027908447	TRUE	504	NA	NA	NA	NA
USP9X	RPLP0	2	0	1	1	0	RPLP0	-0.007219568	-0.1948635	15918	FALSE	FALSE	TRUE	FALSE	USP9X	RLA0_HUMAN 60S acidic ribosomal protein P0	RPLP0	0.3805169	5.66613106944096e-13	2.00760173397572	TRUE	1661	NA	NA	NA	NA
USP39	USP34	2	0	1	1	0	USP34	-0.01025819	-0.249198	15955	FALSE	FALSE	TRUE	FALSE	USP39	UBP34_HUMAN Ubiquitin carboxyl-terminal hydrolase 34	USP34	0.4472107	1.00574820517278e-17	2.37498584134478	TRUE	584	NA	NA	NA	NA
BAP1	UBE2V1	2	0	1	1	0	UBE2V1	-0.006545222	-0.1828053	15957	FALSE	TRUE	FALSE	TRUE	BAP1	UB2V1_HUMAN Isoform 2 of Ubiquitin-conjugating enzyme E2 variant 1	UBE2V1	-0.395863760551655	4.62285899168473e-14	-2.26910638515032	TRUE	271	NA	NA	NA	NA
USP47	PSMD5	2	0	1	1	0	PSMD5	-0.00796706	-0.2082296	15975	TRUE	FALSE	FALSE	TRUE	USP47	PSMD5_HUMAN 26S proteasome non-ATPase regulatory subunit 5	PSMD5	0.4606666	2.48697554063304e-19	2.44910793080957	TRUE	612	NA	NA	NA	NA
EIF3H	HNRNPK	2	0	1	1	0	HNRNPK	-0.008030868	-0.2093706	15977	FALSE	FALSE	TRUE	FALSE	EIF3H	HNRPK_HUMAN Isoform 3 of Heterogeneous nuclear ribonucleoprotein K	HNRNPK	-0.5680043	4.56277460090371e-31	-3.21734592806522	TRUE	89	NA	NA	NA	NA
EIF3H	HNRNPK	2	0	1	1	0	HNRNPK	-0.008030868	-0.2093706	15977	FALSE	FALSE	TRUE	FALSE	EIF3H	Q5T6W1_HUMAN Heterogeneous nuclear ribonucleoprotein K	HNRNPK	-0.556709	9.41849082164363e-14	-3.15512554614118	TRUE	110	NA	NA	NA	NA
EIF3H	HNRNPK	2	0	1	1	0	HNRNPK	-0.008030868	-0.2093706	15977	FALSE	FALSE	TRUE	FALSE	EIF3H	HNRPK_HUMAN Isoform 3 of Heterogeneous nuclear ribonucleoprotein K	HNRNPK	-0.5680043	4.56277460090371e-31	-3.21734592806522	TRUE	89	NA	NA	NA	NA
EIF3H	HNRNPK	2	0	1	1	0	HNRNPK	-0.008030868	-0.2093706	15977	FALSE	FALSE	TRUE	FALSE	EIF3H	Q5T6W1_HUMAN Heterogeneous nuclear ribonucleoprotein K	HNRNPK	-0.556709	9.41849082164363e-14	-3.15512554614118	TRUE	110	NA	NA	NA	NA
USP32	HSP90AA1	2	0	1	1	0	HSP90AA1	0.007584082	0.06984495	15988	FALSE	FALSE	TRUE	FALSE	USP32	HS90A_HUMAN Isoform 2 of Heat shock protein HSP 90-alpha	HSP90AA1	0.433477	1.96561165531962e-15	2.29933348512314	TRUE	319	NA	NA	NA	NA
COPS5	NUPL2	2	0	1	1	0	NUPL2	0.007234664	0.0635969	16008	TRUE	FALSE	FALSE	FALSE	COPS5	NUPL2_HUMAN Nucleoporin-like protein 2	NUPL2	-0.3530668	3.54798302318059e-11	-2.03335848728907	TRUE	852	NA	NA	NA	NA
PRPF8	DNAJC8	2	0	1	1	0	DNAJC8	-0.009260234	-0.2313532	16040	FALSE	FALSE	FALSE	TRUE	PRPF8	DNJC8_HUMAN DnaJ homolog subfamily C member 8	DNAJC8	-0.4337794	5.29400258668766e-17	-2.47796542982999	TRUE	1165	NA	NA	NA	NA
USP24	DLST	2	0	1	1	0	DLST	-0.007163991	-0.1938697	16068	FALSE	FALSE	TRUE	FALSE	USP24	ODO2_HUMAN Dihydrolipoyllysine-residue succinyltransferase component of 2-oxoglutarate dehydrogenase complex, mitochondrial	DLST	-0.464659	1.07912870195642e-19	-2.64806631299924	TRUE	483	NA	NA	NA	NA
USP4	RIPK1	2	0	1	1	0	RIPK1	-0.008126687	-0.211084	16078	TRUE	TRUE	FALSE	TRUE	USP4	RIPK1_HUMAN Receptor-interacting serine/threonine-protein kinase 1	RIPK1	0.46736014628052	6.0719156033358e-20	2.48597946197742	TRUE	106	NA	NA	NA	NA
USP9X	KPNA1	2	0	1	1	0	KPNA1	0.006667877	0.05346201	16084	FALSE	FALSE	TRUE	FALSE	USP9X	IMA5_HUMAN Importin subunit alpha-5	KPNA1	0.4403191	1.50901980218994e-17	2.33702332737279	TRUE	1158	NA	NA	NA	NA
USP4	PFAS	2	0	1	1	0	PFAS	-0.008112195	-0.2108248	16086	FALSE	FALSE	TRUE	FALSE	USP4	PUR4_HUMAN Phosphoribosylformylglycinamidine synthase	PFAS	0.400723565036696	2.03647398603489e-14	2.11891054525071	TRUE	402	NA	NA	NA	NA
USP4	EIF4A1	2	0	1	1	0	EIF4A1	-0.008093048	-0.2104824	16092	FALSE	FALSE	TRUE	FALSE	USP4	IF4A1_HUMAN Eukaryotic initiation factor 4A-I	EIF4A1	0.486907467019205	8.11968118061044e-22	2.59365626223529	TRUE	64	NA	NA	NA	NA
OTUB1	ANXA7	2	0	1	1	0	ANXA7	0.007214146	0.06323	16095	TRUE	TRUE	FALSE	TRUE	OTUB1	ANXA7_HUMAN Annexin A7	ANXA7	0.5597819	5.16495667193293e-30	2.99508650778549	TRUE	110	NA	NA	NA	NA
PRPF8	GAPDH	2	0	1	1	0	GAPDH	0.009018794	0.09549945	16101	TRUE	FALSE	FALSE	TRUE	PRPF8	G3P_HUMAN Glyceraldehyde-3-phosphate dehydrogenase	GAPDH	-0.4731666	1.74520712870516e-20	-2.69493059471438	TRUE	817	NA	NA	NA	NA
USP16	PGK1	2	0	1	1	0	PGK1	0.007665937	0.07130861	16112	FALSE	FALSE	TRUE	FALSE	USP16	PGK1_HUMAN Phosphoglycerate kinase 1	PGK1	0.5363552	3.71588524379845e-27	2.86604007066385	TRUE	103	NA	NA	NA	NA
USP9X	SMARCC2	2	0	1	1	0	SMARCC2	0.00651558	0.05073875	16116	FALSE	FALSE	TRUE	FALSE	USP9X	SMRC2_HUMAN SWI/SNF complex subunit SMARCC2	SMARCC2	-0.556473840376172	1.34564850653649e-29	-3.15383016473407	TRUE	394	NA	NA	NA	NA
USP9X	SMARCC2	2	0	1	1	0	SMARCC2	0.00651558	0.05073875	16116	FALSE	FALSE	TRUE	FALSE	USP9X	SMRC2_HUMAN Isoform 3 of SWI/SNF complex subunit SMARCC2	SMARCC2	-0.365066366426811	4.94681699379178e-09	-2.09945833465913	TRUE	1826	NA	NA	NA	NA
[truncated: 55,775 more rows]
